# Supplementary material for: Non-destructive collection and metabarcoding of arthropod environmental DNA remained on a terrestrial plant
Source: Sci Rep. 2023 May 12;13:7125. doi: 10.1038/s41598-023-32862-4 (PMC10182007; doi:10.1038/s41598-023-32862-4)
Supplement: Supplementary file 2 — Supplementary Table S2. [file 41598_2023_32862_MOESM2_ESM.xlsx]

## Sheet: Table_taxonomic_info_ASV
Table S2. List of sequences and taxonomic informations of each ASV.
ID of ASV	sequences	superkingdom	kingdom	subkingdom	phylum	subphylum	superclass	class	subclass	infraclass	cohort	superorder	order	suborder	infraorder	parvorder	superfamily	family	subfamily	tribe	genus	subgenus	species.group	species.subgroup	species	varietas
ASV00001	TCTTAGCGCTATAGCTTCAGATGCATCTGTAGATTTTGCAATATTTAGTTTACATTTAGCAGGTATTTCCTCTATATTAGGTGCTATTAATTTCATAGTTACTATTTTTAATATGAGAGTTCCTGGAATGAAGATGAATTTAATACCTTTATTTACTTGAGCTGTTTTAATTACAGCATTTTTACTATTAATATCACTACCAGTACTTGCAGCTGGTATCACTATGTTATTAACTGATAGAAATTTTAATAGTTCATTCTTTAACCCTTCTGGTGGTGGAGATCCTATATTATTTCAACATTTATTT	Eukaryota
ASV00002	ATTAAGTAGCATTCAAGCGCACTCAGGTGGAGCAGTGGATTTAGCGATCTTTAGTTTACACTTATCAGGAGCAGCTTCTATTTTAGGAAGTATTAATTTTATTACTACTATTTTTAATATGAGAGCTCCAGGTATGACAATGCATAGAATGCCTTTATATGTATGATCAATCTTAATAACATCATTTTTATTATTATTATCATTACCGGTATTAGGAGGAGCAATTACTATGCTATTAACTGATAGAAACTTTAATACATCGTTCTTTGATCCAGCAGGAGGTGGTGATCCAGTATTATATCAACATTTATTC	Eukaryota
ASV00003	CTAGCTGGACCTATCGCACATAGAGGAGTAGCAGTGGATTTAGCCATTTTTTCACTTCACTTAGCAGGTGTAAGATCAATCCTAGGAGCTATTAACTTTATCACAACTACCATTAATATAAAAGCACCTGAAATAAATATAGATCAATTACCATTGTTTGTATGATCAGTAATAATTACTGCAATTTTATTATTATTATCATTACCTGTTCTAGCAGGAGCTATCACTATACTTTTAACTGACCGAAATATCAATACCTCATTTTTCGACCCAGCAGGAGGTGGGGATCCTATCCTATACCAACACTTATTT	Eukaryota	Metazoa		Arthropoda	Hexapoda		Insecta	Pterygota	Neoptera	Polyneoptera		Orthoptera	Caelifera	Acrididea		Tetrigoidea	Tetrigidae	Tetriginae		Tetrix				Tetrix japonica
ASV00004	TCTATCCTCTAATATCGCTCATACAGGAAGTTCAGTTGATTTAGCAATTTTCTCTCTTCATCTAGCAGGAATCTCCTCTATTTTAGGGGCTGTAAATTTTATCACTACTGTAATTAATATACGATCCCCAGGAATTACTTTTGACCGAATACCTCTTTTTGTGTGATCTGTATTTATTACAGCAATTTTATTACTTTTATCTCTTCCTGTTTTAGCTGGGGCTATTACAATACTTCTTACAGACCGAAATCTAAACACATCATTCTTTGACCCCGCAGGCGGAGGAGACCCAATCCTTTACCAACACTTATTT	Eukaryota	Metazoa		Arthropoda	Hexapoda		Insecta	Pterygota	Neoptera	Endopterygota		Diptera
ASV00005	GGAATTGCTCATGGAGGAGCTTCTGTTGATTTAGCAATTTTTTCTTTACATTTAGCTGGTATTTCTTCAATTTTAGGGGCCGTAAATTTTATTACAACAGTAATTAATATACGATCTTCTGGAATTACATTAGACCGAATACCTTTATTTGTATGATCTGTTGTAATTACAGCTTTATTATTATTATTATCACTACCAGTTTTAGCCGGAGCAATTACTATATTATTAACAGACCGAAATCTTAATACTTCATTTTTTGACCCTGCCGGAGGAGGAGACCCAATTTTATACCAACATTTATTT	Eukaryota	Metazoa		Arthropoda	Hexapoda		Insecta	Pterygota	Neoptera	Endopterygota		Diptera	Brachycera	Muscomorpha		Ephydroidea	Drosophilidae	Drosophilinae	Drosophilini	Scaptomyza	Parascaptomyza
ASV00006	TATCAAATAATATTGCTCATAATAATATTTCAGTTGATTTAACTATTTTTTCTTTACATTTAGCAGGAATTTCATCAATTTTAGGAGCAATTAATTTTATCTGTACAATTCTAAATATAATACCTAATAATATAAAATTAAATCAAATTCCTCTTTTTCCATGATCAATTTTAATTACAGCTATTTTATTAATTTTATCTCTCCCAGTATTAGCTGGAGCAATTACAATATTATTAACTGATCGAAATTTAAATACTTCATTTTTTGATCCAGCAGGAGGAGGAGATCCTATTTTATATCAACATTTATTT	Eukaryota	Metazoa		Arthropoda	Hexapoda		Insecta	Pterygota	Neoptera	Paraneoptera		Hemiptera	Sternorrhyncha	Aphidomorpha		Aphidoidea	Aphididae	Aphidinae	Macrosiphini	Brevicoryne				Brevicoryne brassicae
ASV00007	TTATCAAATAATATTGCACATAATAATATTTCAGTTGATTTAACTATTTTTTCATTACATTTAGCAGGAATTTCATCAATTTTAGGAGCAATTAATTTTATTTGTACAATCTTAAATATAATACCAAACAATATAAAATTAAACCAAATCCCTTTATTTCCATGATCAATTTTAATTACAGCTATTTTATTAATTTTATCTTTACCTGTTCTAGCAGGTGCTATTACAATATTATTAACTGATCGTAATTTAAATACTTCATTTTTTGACCCAGCAGGGGGAGGTGACCCAATCTTGTATCAACATTTATTT	Eukaryota	Metazoa		Arthropoda	Hexapoda		Insecta	Pterygota	Neoptera	Paraneoptera		Hemiptera	Sternorrhyncha	Aphidomorpha		Aphidoidea	Aphididae	Aphidinae	Macrosiphini	Myzus				Myzus persicae
ASV00008	TTTATCAGGATTACAAAGTCATAGTGGACCTAGTGTAGATTTAGCTATATTTGCTTTACATTTATCAGGTATAAGTAGTTTATTAGGTGCTGTAAATTTTATTACTACAGTAATAAACATGAGAACACCGGGAATAAGATTACATAAATTAGCTTTATTCGGATGAGCAGTAGTTATAACAGCTGTATTATTATTATTATCTTTACCTGTGTTAGCTGGTGGAATAACAATGTTATTAACTGATAGAAATTTTAATACATCTTTCTTTGAAACAGCTGGTGGAGGTGATCCTCTATTATTCCAACACTTATTC	Eukaryota	Fungi	Dikarya	Ascomycota	Pezizomycotina		Sordariomycetes	Hypocreomycetidae				Glomerellales					Plectosphaerellaceae
ASV00009	GCTTAGTTCATCTTTATTTCATTCGGGTGGTTCTGTTGATCTAGCGATATTTAGTTTACATATTTCTGGTACTTCGTCATTATTAGGTGCGATTAATTTTATTGTTACTTCTTTAAATATGCGTACGAAAGGTATGAGTTTACAGAATATGCCTTTGTTTGTTTGAGCTGTTTTAATTACGGCTGTGTTGTTATTATTGTCGTTACCTGTATTGGCAGGAGCGATTACCATGTTATTAACTGATCGAAACTTTAATACCTCTTTTTTTAATTCATTAGGAGGTGGGGATCCGATTTTATACCAACATTTATTT	Eukaryota	Metazoa
ASV00010	TCTTAGCGCTATAGCTTCAGATGCATCTGTAGATTTTGCAATATTTAGTTTACATTTAGCAGGTATTTCCTCTATATTAGGTGCTATTAATTTCATAGTTACTATTTTTAATATGAGAGTTCCTGGAATGAAGATGAATTTAATACCTTTATTTACTTGAGCTGTTTTAATTACAGCATTTTTATTATTAATATCACTACCAGTACTTGCAGCTGGTATCACTATGTTATTAACTGATAGAAATTTTAATAGTTCATTCTTTAACCCTTCTGGTGGTGGAGATCCTATATTATTTCAACATTTATTT	Eukaryota
ASV00011	TTTAAGTGCTATAGCATCTGATGCTTCTGTTGATTTTGCTATATTTAGTTTACATCTAGCAGGTGTATCTTCTATTTTAGGAGCTATAAATTTTATAGTTACTATTTTTAATATGAGAGTGCCTGGTATGAAAATGAATTTAATACCTTTATTTACTTGAGCTGTATTAATTACTGCTTTTTTATTATTAATTTCTTTACCTGTGTTAGCGGCTGGTATTACAATGTTACTAACTGATAGAAATTTTAATAGTTCTTTTTTTAATCCATCAGGCGGTGGTGATCCTATATTATTTCAACATCTTTTT	Eukaryota
ASV00012	TTTATCAGGATTACAAAGTCATAGTGGACCTAGTGTAGATTTAGCTATATTTGCTTTACATTTATCAGGTATAAGTAGTTTATTAGGAGCTGTAAATTTTATAACTACAGTAATAAACATGAGAACACCGGGAATAAGATTACATAAATTAGCTTTATTCGGATGAGCAGTAGTTATAACAGCTGTATTATTATTATTATCTTTACCTGTGTTAGCTGGTGGAATAACAATGTTATTAACTGATAGAAATTTTAATACATCTTTCTTTGAAACAGCTGGTGGAGGTGATCCTCTATTATTCCAACACTTATTC	Eukaryota	Fungi	Dikarya	Ascomycota	Pezizomycotina		Sordariomycetes	Hypocreomycetidae				Glomerellales					Plectosphaerellaceae
ASV00013	CTTAAGGACTTTAGGTCATCCCGGGAGAAGTGTTGATCTAGCAATCTTTAGTTTACATTGCGCTGGTTTAAGATCAATTTTAGGTGGTATCAATTTTATGTGTACTACTAAAAATTTACGTAGTAGATCTATTTCTTTGGAGCATATAAGGTTATTTGTTTGAACTGTGTTCGTTACTGTTTTCTTATTAGTATTATCTTTACCTGTCTTAGCTGGAGCTATTACTATATTATTAACTGATCGTAATCTAAATACTTCTTTCTTTGATCCAAGTACCGGTGGAAATCCTTTAATTTATCAACATTTGTTC	Eukaryota	Metazoa		Nematoda			Chromadorea					Rhabditida	Rhabditina	Rhabditomorpha		Rhabditoidea	Rhabditidae
ASV00014	TTTATCATTAACTTTAGGACATAGAGGTGTAGCAGTAGATTTTGCTATTTTTTCTTTGCATTTAGCGGGTATTTCTTCAATTATAGGAGCTATTAATTTTATTAGAACTATTTTTAATATGCGGTGTTATAATGTTAAAATAGATCAGATTTCTTTATTAATTTGATCAGTTTTAATTACTGCTATTTTATTGTTATTATCTTTACCTGTATTAGCAGGTGCTATTACTATATTATTAACTGATCGAAATTTAAATACTACTTTTTTTGATTTTGCTGGGGGAGGTGATCCTATTTTATATCAACATTTATTT	Eukaryota	Metazoa		Arthropoda	Hexapoda		Insecta	Pterygota	Neoptera	Endopterygota		Hymenoptera	Apocrita	Parasitoida		Ichneumonoidea	Braconidae	Aphidiinae		Diaeretiella				Diaeretiella rapae
ASV00015	TTTATCTGGATTACAAAGTCATAGTGGACCTAGTGTAGATTTAGCTATTTTTGCTTTACACTTATCAGGTATAAGTAGTTTATTAGGAGCTATAAATTTCATTACTACAGTAGTAAATATGAGAACACCAGGTATAAGATTACACAAATTAGCGTTATTTGGTTGAGCCGTAGTTATAACAGCTGTGTTATTATTATTATCTTTACCTGTATTAGCTGGAGGTATAACAATGTTATTAACAGATAGAAATTTTAACACTTCATTCTTTGAAACAGCAGGAGGAGGTGATCCACTTTTATTCCAACATTTATTC	Eukaryota	Fungi	Dikarya	Ascomycota	Pezizomycotina		Sordariomycetes
ASV00016	TTTAAGTGCTATAGCATCTGATGCTTCTGTTGATTTTGCTATATTTAGTTTACATCTAGCAGGTGTATCTTCTATTTTAGGAGCTATAAATTTTATAGTTACTATTTTTAATATGAGAGTGCCTGGTATGAAAATGAATTTAATACCTTTATTTACTTGAGCTGTATTAATTACCGCTTTTTTATTATTAATTTCTTTACCTGTGTTAGCGGCTGGTATTACAATGTTACTAACTGATAGAAATTTTAATAGTTCTTTTTTTAATCCATCAGGTGGTGGTGATCCTATATTATTTCAACATCTTTTT	Eukaryota
ASV00017	TTTATCTAATTCTATTTATCATTTTGGTGGTTCTGTTGATTTAGCTATTTTTAGTCTTCATGTTGCTGGTGTTTCTTCAATTTTAGGTGGAATTAATTTTATTACAACATGTATAAAAGGTAAGATTAGGTATGTATTAAGATTTGAGTTTTTAACTTTATTCGTTTGGGCTATAATTGTTACAAGGTTTTTATTAGTGTTAAGTTTACCTGTATTAGCTGGAGGTATTACTATATTATTATTAGATCGAAACTTTGGTTCTTCTTTTTTTGATCCAAGTGGTGGAGGAAATCCTATTTTATATCAACATTTGTTT	Eukaryota	Metazoa		Rotifera			Eurotatoria	Bdelloidea
ASV00018	TTTATCTTCAATAGTAGGTCATTCAGGACCTTCTGTAGATTTAGCTATTTTTAGTTTACATTTATCAGGAATTTCTTCAATATTAGGTGCTTTAAATTTTATAACTACTATAATAAATATGAGATTACCTAATATGTTTTGGTCTAGATTACCTTTATTCGTATGGTCTGTTTTTATAACTGCTTTTTTATTACTAATATCATTACCTGTATTTGCAGGAGCTATAACGATGTTATTAACAGATCGTAATTTTAATACTACTTTTTTTGATCCAACTGGAGGTGGTGATCCTTTATTGTATCAACATTTATTT	Eukaryota			Discosea			Flabellinia										Vannellidae			Ripella
ASV00019	ACTCTCTTCTACGTTATCTCACAGAGGAGGATCTGTTGATCTATCAATTTTCAGTCTACACTTAGCGGGAGTTTCATCTATTCTCGGAGCAATTAATTTTATTACAACTATTATTAATATACGATCAACAGGAATAACATGAGATCAAACACCCTTGTTTGTTTGATCAGTGTTTTTAACAGCAATTTTATTACTTCTATCATTGCCTGTTTTAGCTGGGGCTATTACTATACTTCTTACTGACCGAAACCTAAATACTACATTTTTTGATCCTGCTGGGGGTGGGGATCCAATTTTATATCAACATTTGTTT	Eukaryota	Metazoa		Arthropoda	Hexapoda
ASV00020	TTTAAGTAGTATACAAAGTCATTCTTCTGCCTCTGTTGATTTAGCTATCTTCAGTTTACATTTATCAGGTATTTCTTCTATTTTAGGTGCTATTAATTTTATTACTACTATTTTTAATATGCGTGCTCCTGGTATGAAAATGCACCAATTACCTCTTTTTGCTTGAGCTGTTTTAATTACTGCTTTTCTTTTATTATTATCTCTTCCTGTTTTTGCTGGTGCGATCACTATGTTATTAACTGATCGTAACTTTAATACAACCTTTTTTGATCCTGCTGGTGGTGGTGATCCTGTTTTATACCAACATCTTTTT	Eukaryota
ASV00021	TTTATCAAATTCAGTTTATCATTTTGGAGGTTCTGTTGATTTAGCGATTTTTAGGTTACATGTTGCTGGTGTGTCTTCTATTTTAGGGGGGATTAATTTTATTACTACTTGTATGAAAGGAAAAGTTAGTTATGTAATAAGATTTGAATTTTTAACTTTATTTGTGTGAGCGATGATTGTTACTAGGTTTTTATTAGTTTTAAGATTACCTGTTTTAGCTGGTGGAATTACAATATTATTATTAGATCGTAATTTTGGATCTTCTTTTTTTGATCCTAGAGGAGGTGGTAATCCTATTTTATATCAACATTTGTTT	Eukaryota	Metazoa		Rotifera			Eurotatoria	Bdelloidea
ASV00022	TTTAACTTCAATTCAATATTTTATATCTTCTTCTATTGAAATGATGATTTTTTCTTTACATATTGCAGGAATTTCTTCAATTGCTAGCTCTATTAATTTTATTTCAACTATTTTATTAATAAAAAATAAAAACTATTTTTTAAGAAATTTAACTTTATTTTCTTTATCAATTTTAATTACTACTTTTCTACTTTTATTAGCATTACCAGTATTAGCAGGAGCAATCACAATAATTTTAATAGATCGAAATTTTAATACATCCTTTTTTGACCCAAGAGGAGGAGGAGACCCAATTTTATATCAACATCTATTT	Eukaryota	Metazoa		Arthropoda	Chelicerata		Arachnida	Acari			Acariformes	Trombidiformes	Prostigmata	Eleutherengona		Tetranychoidea	Tetranychidae			Tetranychus
ASV00023	TGAGCTCTATTCAAGCCCACTCTGGTGGTTCTGTTGATTTGGCTATTTTTAGTCTTCATGTATCTGGTGTATCTTCTTTATTAGGTGCAATAAATTTTATTTGTACGGTTTTTAATATGCGTGTTCCTGGTCTTTATATGCATAGATTACCGCTTTTTGTTTGGGCAGTTTTAATTACAGCTTTTTTACTTTTACTTTCACTTCCTGTACTAGCTGGTGGTATTACAATGTTATTAACTGATAGAAATTTTAATACCACTTTTTTTGATTCTGCGGGTGGTGGTGATCCCATTTTGTATCAACATTTATTT	Eukaryota
ASV00024	TGAGCTCTATCCAAGCCCACTCTGGTGGTTCTGTTGATTTGGCTATTTTTAGTCTTCATGTATCTGGTGTATCTTCTTTATTAGGTGCAATAAATTTTATTTGTACGGTTTTTAATATGCGTGTTCCTGGTCTTTATATGCATAGATTACCGCTTTTTGTTTGGGCAGTTTTAATTACAGCTTTTTTACTTTTACTTTCACTTCCTGTACTAGCTGGTGGTATTACAATGTTATTAACTGATAGAAATTTTAATACCACTTTTTTTGATTCTGCGGGTGGTGGTGATCCCATTTTGTATCAACATTTATTT	Eukaryota
ASV00025	ATTATCCTCATTACAATCTCATTCTGGACCAAGTGTAGATTTACTAATTTTTAGTTTTCATTTAGTAGGAATAGGATCAATCGTAGCAGGTATTAATTTCATCTGTACAATTTTTTATTATAAAAATGAAGCAATGTTCAATAAAGATTTACCTTTATTCGTATGGTCAGTAGCAATTACTTCTTTTTTAGTAATCGTAGCAATCCCAGTATTAGCAGCAGCTATTACATTATTATTATTTGATAGAAATTTTAATACTTCTTTCTATGACCCAGTAGGAGGAGGAGATGTAGTATTATATCAACATCTATTT	Eukaryota			Heterolobosea													Vahlkampfiidae			Naegleria
ASV00026	ATTATCAGGAATACAAAGTCACAGTGGACCTAGTGTAGATTTAGCTATATTTGCTCTTCACTTATCAGGAATAGGTAGTTTATTAGGAGCAATGAACTTCATTACTACTATATTAAATATGAGAAGTCCAGGAGTAAGACTTCACAAATTAGCTTTATTTGGATGAGCAGTAGTAGTTACTGCAGTATTATTACTTTTATCTTTACCTGTTTTAGCCGGTGCGATTACTATGGTATTAACAGACAGAAATTTTAATACATCATTCTTTGAAGTAGCAGGAGGTGGAGATCCTATATTATACCAACATCTTTTC	Eukaryota	Fungi	Dikarya	Ascomycota	Pezizomycotina		Dothideomycetes	Dothideomycetidae				Cladosporiales					Cladosporiaceae			Cladosporium
ASV00027	TTTATCAACGTTTTATCATTCAGGACCTTCAGTAGACTTAACAATTTTTTCTTTACACCTTGCAGGGATTTCTTCAATTTTAGGTGCCTTAAATTTTATTACTACAATTATTAATCTTAAAGCAAAAAACCTTTCAGCAGAAAAAATTAGACTATTTGTCTGATCAGTTATTTTAACAGCCATTCTTCTTCTTTTATCTTTACCAGTGTTAGCGGGAGCTATCACAATACTTTTAACTGACCGAAACTTAAATACCTCTTTTTTTGACCCTAGAGGAGGAGGGGACCCTGTTTTATATCAACACCTTTTT	Eukaryota	Metazoa		Arthropoda	Hexapoda		Insecta	Pterygota	Neoptera	Paraneoptera		Thysanoptera	Terebrantia			Thripoidea	Thripidae	Thripinae		Thrips				Thrips tabaci
ASV00028	TTTGTCTTCTAATACCTCTCATTCAGGAGCATCAGTAGATTTAACTATTTTTAGTATTCATTTAGCTGGGGTGTCATCAATTTTAGGAGCAATTAATTTTATTACCACTATCATCAATATACGGTCACCTGGTATAACATGAGATCGGACTCCTTTATTTGTTTGATCAGTCTTTATCACAGCAATTTTATTACTTATCTCATTGCCTGTATTAGCAGGTGCAATTACAATGCTACTTACTGATCGTAATTTAAACACTACATTTTTCGACCCTGCCGGAGGAGGTGACCCAATTTTATATCAACACTTATTT	Eukaryota	Metazoa		Arthropoda	Hexapoda
ASV00029	CTCTCTTCAGGAATTGCTCATGCTGGATCTTCTGTTGATTTATCAATTTTTAGCCTTCATTTAGCTGGAGCTAGATCAATTCTAGGGGCTGTAAATTTTATTACAACTATTATTAATATGCGAACTATTGGTATGACATGAGATCGAACCCCTCTCTTCGTCTGATCAGTATTTTTAACAGCCATTCTCCTTCTTCTATCTTTACCAGTATTAGCCGGTGCTATTACTATACTTTTAACTGATCGAAATCTTAATACTACATTTTTTGACCCTGCTGGAGGAGGGGATCCTATCTTATATCAACATTTATTT	Eukaryota	Metazoa		Arthropoda	Hexapoda		Collembola					Entomobryomorpha				Isotomoidea	Isotomidae	Isotominae		Desoria
ASV00030	TCTATCTAATTCAGTATATCATTTTGGTGGTTCAATTGATTTAGCTATTTTTAGACTTCATGTAGCTGGTGTTTCTTCAATTTTGGGGAGAATTAATTTTATTACAACGTGTTTGAAGGGTAAGATTAGTTATGTATTGAGTTTGGAGTTTTTGACATTGTTTACTTGAGCTATAGTTGTCACTAGATTTCTATTGTTATTAAGTCTTCCTGTATTAGCAGGTGGTATTACTATGTTATTATTAGATCGTAATTTTGGTTCTTCATTCTTTGATCCTAGAGGGGGGGGTAATCCAATTTTATATCAGCATTTATTT	Eukaryota	Metazoa		Rotifera			Eurotatoria	Bdelloidea
ASV00031	CTCTCTTCAGGAATTGCTCATGCTGGATCTTCTGTTGATTTATCAATTTTTAGTCTTCATTTAGCTGGAGCTAGATCAATTCTAGGGGCTGTAAATTTTATTACAACTATTATTAATATGCGAACTATTGGTATGACATGAGATCGAACCCCTCTCTTCGTCTGATCAGTATTTTTAACAGCCATTCTCCTTCTTCTATCTTTACCAGTATTAGCCGGTGCTATTACTATACTTTTAACTGATCGAAATCTTAATACTACATTTTTTGACCCTGCTGGAGGAGGGGATCCTATCTTATATCAACATTTATTT	Eukaryota	Metazoa		Arthropoda	Hexapoda		Collembola					Entomobryomorpha				Isotomoidea	Isotomidae	Isotominae		Desoria
ASV00032	ATTGTCAAATTCTGTTTATCATTTTGGTGGATCAGTAGATTTAGCTATTTTTAGTTTACATGTTGCTGGTGTATCTTCAATTTTAGGTGGAATTAACTTTATTACAACTTGTATAAAAGGAAAGATTAGTTATGTAATAAGATTTGAATTTTTGACTTTATTTGTATGAGCTATAATTGTAACGAGATTCTTATTAGTATTAAGTTTACCTGTTTTAGCAGGGGGTATTACAATATTATTATTAGATCGTAATTTTGGTTCTTCTTTTTTTGATCCTAGAGGAGGGGGAAATCCTATTTTATATCAGCATTTATTT	Eukaryota	Metazoa		Rotifera			Eurotatoria	Bdelloidea
ASV00033	TTTATCTAATTCTGTTTATCATTTTGGAGGTTCTGTAGATTTAGCAATTTTTAGATTACATGTTGCTGGTGTATCTTCTATTTTAGGTGGAATTAATTTTATTACTACTTGTATAAAGGGTAAAATTAGGTATGTAATAAGATTCGAATTTTTAACTTTGTTTGTTTGAGCTATAATTGTTACAAGGTTTTTATTAGTTTTAAGTTTACCTGTCTTAGCAGGAGGAATTACTATATTATTATTAGATCGTAATTTTGGTTCTTCGTTTTTTGACCCTAGGGGGGGAGGTAATCCTATTTTATATCAACATTTATTT	Eukaryota	Metazoa		Rotifera			Eurotatoria	Bdelloidea
ASV00034	TTTATCGGGAGCTATTAGTCATTCTGGACCTGGTGTAGATTTTGCTATTTTTAGTTTGCATATTGCTGGAATTTCTTCTATTGCTGGAGCAATTAATTTTATTGTTACAATTCTTTTTATGCGTTGTCGAGGAATGCGCTTATTTACTATGCCATTATTTGTTTGGGCAGTTTTAATTACAGCTTTTTTATTACTTTTATCATTACCTGTTTTAGCTGGGGCTATTACTATGCTTTTAACAGATCGTAATTTAAATACTACTTTTTTTGAAGTTGACGGCGGCGGTGATCCAATATTATATCAACATTTATTT	Eukaryota	Metazoa		Arthropoda	Hexapoda		Insecta	Pterygota	Neoptera
ASV00035	TCTTTCAAGAACACTGGGCCATCCTGGGGCTTCTGTAGACTTAGCAATTTTTTCACTCCATCTAGCCGGAGTTAGATCAATCCTTGGGGCCGTAAACTTCATTACTACCATTATTAACATGCGCTCTCAAGGACTTTCCTTAGAACGAATACCTTTATTTGTTTGATCTGTATTCATTACTGCAATTTTACTTCTATTGTCCTTACCTGTATTAGCAGGTGCAATTACCATACTATTAACAGATCGTAATTTAAATACATCTTTCTTTGATCCTGCTGGAGGGGGAGACCCTATTTTGTACCAACACTTATTC	Eukaryota	Metazoa		Arthropoda	Hexapoda		Insecta	Pterygota	Neoptera	Endopterygota		Diptera
ASV00036	TTTAAGTTCTATTCAGGCTCATTCTGGTGGTTCGGTTGACTTAGCTATCTTTAGTCTTCATGTTTCAGGTGTTTCATCTTTACTTGGTGCTATAAATTTTATATGTACTGTTTTTAATATGCGTGTACCTGGTTTATATATGCATAGATTACCTCTTTTCGTTTGAGCAGTTTTAATAACTGCATTTTTGTTACTTTTATCGCTTCCTGTTTTAGCGGGTGGTATTACTATGCTCCTTACTGATAGAAACTTTAATACTACTTTTTTTGATTCCGCAGGAGGTGGTGACCCTATTCTTTATCAGCACTTGTTT	Eukaryota			Tubulinea			Echinamoebida													Vermamoeba				Vermamoeba vermiformis
ASV00037	TTTATCTGGATTACAAAGTCATAGTGGACCTAGTGTAGATTTAGCTATATTTGCTTTACATTTATCAGGTATAAGTAGTTTATTAGGAGCTGTTAATTTTATAACTACAGTTATAAACATGAGAACACCGGGAATAAGATTACATAAATTAGCTTTATTCGGATGAGCGGTAGTTATAACAGCTGTATTATTATTATTATCTTTACCTGTGTTAGCTGGTGGAATAACAATGTTATTAACTGATAGAAATTTTAATACATCTTTCTTTGAAACAGCTGGTGGAGGTGATCCTCTATTATTCCAACACTTATTC	Eukaryota	Fungi	Dikarya	Ascomycota	Pezizomycotina		Sordariomycetes	Hypocreomycetidae
ASV00038	TTTCAACAAACTTTTCACCGAACAATGCCGTAGACTGCGCTATTTTTGCTTTACATTTGACAGGTATTTCTTCAATTTTAGGCTCTTTAAACTTTATTGTAACAATTTTCAATATGCGAGCACCCGGATTGACATATTCTAGGTTAAATTTATTCGTTTGAGCAATTTTGATAACATCGTTTTTACTTATACTTTCTTTACCAGTTTTAGCTGGTGCCATCACAATGTTACTTTTAGATAGAAATATAGGAACAACCTATTTTTTTGCCCCAGCTGGTGGAGATCCTATACTTTTTCAACATTTATTT	Eukaryota	Metazoa
ASV00039	TTTAAGTTCTTATTCAGGCACATTCTGGTGGTTCTGTAGATTTAGCTATTTTTAGTTTACATTTAGCAGGTGTTTCTTCTCTTCTAGGAGCGATTAATTTTATAACAACTATTTTTAATATGCGTACTCCGGGTATGGGATTATTTAATATGCCTTTATTTGTATGGAGTATCCTTATTACTGCTTTTTTACTATTATTGTCTTTACCTGTTTTAGCGGGAGCAATCACCATGTTATTGACAGATCGTAACTTTAATACTACATTTTTTGACCTGCTGGCGGAGGTGATCCTATATTATATCAACATTTGTTT	Eukaryota
ASV00040	TTTATCTAATTCTATTTATCATTTTGGAGGGTCAATTGATTTAGCTATTTTTAGTCTTCATGTGGCTGGTGTTTCTTCTATTTTAGGAGGTATTAATTTTATTACTACTTGTTTAAAAGGGAAAATTAGTTATGTTTTAAGGTTTGAGTTTTTAACTTTATTTGTTTGAGCTATGGTTGTAACTAGTTTCTTGTTAGTATTAAGATTACCTGTTTTAGCGGGTGGTATTACTATATTATTGTTGGATCGTAATTTTGGTTCTTCTTTTTTTGATCCTAGAGGGGGGGGTAATCCTATTTTATATCAGCATTTATTT	Eukaryota	Metazoa		Rotifera			Eurotatoria	Bdelloidea
ASV00041	CTTAGCAGGGAACTACTCCCACCCTGGAGCCTCCGTAGACCTAACCATCTTCTCCTTACACCTAGCAGGTGTCTCCTCTATCTTAGGGGCCATCAATTTCATCACAACAATTATCAATATAAAACCCCCTGCCATAACCCAATACCAAACGCCCCTCTTCGTCTGATCCGTCCTAATCACAGCAGTCCTACTTCTCCTATCTCTCCCAGTCCTAGCTGCTGGCATCACTATACTACTAACAGACCGCAACCTCAACACCACCTTCTTCGACCCCGCCGGAGGAGGAGACCCCATTCTATACCAACACCTATTC
ASV00042	TAAGCTCAATACAAGCACATTCAGGCGGTTCTGTTGATTTAGCAATTTTTAGTTTACACGTATCGGGTGTTTCTTCCCTTTTAGGTGCTATAAATTTTATATGTACTATTTTTAATATGCGTGTTCCTGGACTTTACATGCATCGCTTACCCTTATTTGTTTGAGCAGTTCTAATAACTGCGTTTTTACTATTGTTATCCCTACCTGTTTTAGCTGGTGGTATAACTATGCTTTTAACTGACCGCAATTTTAATACCACCTTTTTTGATTCAGCTGGTGGTGGTGATCCTATTTTATATCAACATTTATTT	Eukaryota
ASV00043	TTTATCTGGATTACAAAGTCATAGTGGACCTAGTGTAGATTTAGCAATTTTTGCTTTACACTTATCAGGTATAAGTAGTTTATTAGGAGCTATAAATTTCATTACTACAGTAGTAAATATGAGAACACCAGGTATAAGATTACACAAATTAGCGTTATTTGGTTGAGCCGTAGTTATAACAGCTGTGTTATTATTATTATCTTTACCTGTATTAGCTGGAGGTATAACAATGTTATTAACAGATAGAAATTTTAACACTTCATTCTTTGAAACAGCAGGAGGAGGTGATCCACTTTTATTCCAACATTTATTC	Eukaryota	Fungi	Dikarya	Ascomycota	Pezizomycotina		Sordariomycetes
ASV00044	ACTTTCTTCTAATATTGCTCATAGAGGTTCTTCAGTAGATTTAGCCATTTTTTCATTACATTTAGCTGGAATTTCTTCAATTTTAGGAGCAATTAATTTTATTACAACTATTATTAATATACGTATTAGAAATATATCATTTGATCAAATACCTTTATTTGTTTGAGCTGTTGGAATTACAGCTTTACTTTTACTATTATCATTACCAGTTCTAGCAGGAGCCATTACAATACTTTTAACAGACCGAAATTTAAATACCTCATTTTTTGACCCGGCAGGAGGAGGTGATCCAATTCTTTATCAACATTTATTT	Eukaryota	Metazoa		Arthropoda	Hexapoda		Insecta	Pterygota	Neoptera	Endopterygota	Amphiesmenoptera	Lepidoptera	Glossata	Neolepidoptera	Heteroneura	Papilionoidea	Pieridae	Pierinae	Pierini	Pieris				Pieris rapae
ASV00045	TTTAGCCGGAGTTCAATCACACTCTGGCCCAGCCGTTGACCTAGCAATCTTTAGTTTACATTTGGCCGGTATTTCGTCTATTGCAGGTGCAATTAATTTTATTACAACAATTGTGAATATGCGCGCACGAGGATTAACTATGCATCGTTTACCGTTATTTGTATGATCGGTTTTTATAACCGCTATTCTTCTTCTTTTATCTCTTCCAGTACTTGCCGGAGGTATTACTATGCTTCTAACTGATCGTAATTTTAATACCTCATTTTTTGACCCTGCGGGGGGTGGTGATCCAATTTTGTATCAACATTTATTT	Eukaryota	Metazoa		Arthropoda
ASV00046	TTTATCATCTGTAGAAGGAATAGGAGTTGATTGTGCTATTTTTAGTTTACATTTAGCAGGAGCAGCTTCTTTAATGGGTGCTATTAATTTTATAACAACTATTTTTAATATGAGAGCACCAGGAATAACTATGCATACATTACCTTTATTTATATGAGCTATGTTAGTAACAGCTTTTTTATTAGCATTTTCATTACCTGTATTAGCTGCAGCAATAACAATGTTATTAACAGATAGAAATTTTAATACATCTTTCTATTCAGCAGCAGGAGGAGGTGATGCTATATTATATCAACATTTATTT	Eukaryota
ASV00047	TTAGTGGAATTAAATCGCATGCGGGGGCGTCAGTTGATCTCGCCATACTTAGTATGCATTTAGCCGGTGCGTCTTCTATCATGGGTGCTATTAACATGATAGTGACAATCGTTAATATGCGTCCACAAGGTATGACCATGTTTCGTGTTCCTCTTTTTGCCTGAAGCGTTCTTATTACTTCTGTGTTGCTAGTTGTAGCGTTACCGGCGTTGGCGGCAGGTATCACAATGCTTCTAACAGATCGTCATTTTAATACTACTTTTTTTGCTCCTGCTGGGGGTGGTGATCCAATCTTATTTCAGCATATTTTT	Eukaryota
ASV00048	TTTAAGTTCTATTCAGGCTCATTCTGGCGGTTCGGTTGACTTAGCTATCTTTAGTCTTCATGTTTCAGGTGTTTCATCTTTACTTGGTGCTATAAATTTTATATGTACTGTTTTTAATATGCGTGTACCTGGTTTATATATGCATAGATTACCTCTTTTCGTTTGAGCAGTTTTAATAACTGCATTTTTGTTACTTTTATCGCTTCCTGTTTTAGCGGGTGGTATTACTATGCTCCTTACTGATAGAAACTTTAATACTACTTTTTTTGATTCCGCAGGAGGTGGTGACCCTATTCTTTATCAGCACTTGTTT	Eukaryota			Tubulinea			Echinamoebida													Vermamoeba				Vermamoeba vermiformis
ASV00049	TTTGTCTAATTCTGTTTATCATTTTGGTGGATCAATTGATTTAGCTATTTTTAGATTACATGTAGCTGGTGTGTCTTCTATTTTAGGAGGTATTAATTTTATTACTACTTGTTTAAAAGGGAAAATCAGATATGTTTTAAGATTAGAATTTTTAAATTTGTTTGTGTGAGCTATAGTCGTTACTAGTTTTTTATTAGTTTTAAGTCTTCCTGTATTAGCTGGTGGAATTACTATATTATTATTAGATCGTAATTTTGGCTCTTCTTTTTTTGATCCTAGAGGTGGAGGAAATCCTATTCTTTATCAGCATTTATTT	Eukaryota	Metazoa		Rotifera			Eurotatoria	Bdelloidea
ASV00050	CTATCGACAACATTTTCTCCAAGTGGCTCAGTTGATTGCGCCATATTTGCATTACATTTAACAGGAGTTTCTTCTATTTTAGGATCTTTAAATTTTATTGTAACAATTTTTAATATGAGAGCTCCAGGTTTAACATACTCAAGATTAAACTTATTTGCTTGAGCTATACTTATAACATCTTTCCTTTTGATTCTTTCTTTACCAGTGTTAGCGGGAGCTATAACCATGCTTCTTTTCGATAGAAATTTAGGAACAACATTTTTTTATGCACCAGCAGGTGGAGATCCGATACTATTTCAACATCTATTT	Eukaryota	Metazoa		Arthropoda	Hexapoda		Insecta	Pterygota	Neoptera	Endopterygota
ASV00051	ATTATCAGCTAATATTGCACACAATGGAGCATCGGTTGACCTAGCAATCTTCTCATTACATTTAGCAGGTGTATCATCAATTTTAGGTGCTGTCAATTTTATCTCAACAATTTTCAATATACGACCAACTGGAATAACAGCTGAACGAATTCCCCTATTCGTATGATCAGTAGGAATCACAGCTTTATTATTATTATTATCATTACCAGTTTTAGCCGGCGCAATCACTATGTTATTAACAGACCGAAATTTTAATACATCATTTTTCGACCCCGCTGGAGGGGGGGACCCTATTTTATATCAACATTTATTT	Eukaryota	Metazoa		Arthropoda	Hexapoda		Insecta	Pterygota	Neoptera	Paraneoptera		Hemiptera	Heteroptera	Cimicomorpha		Cimicoidea	Miridae	Mirinae	Mirini	Creontiades				Creontiades coloripes
ASV00052	CCTGTCTTCAAATATTTCCCATTCAGGGGCCTCAGTGGATCTCACTATTTTTAGTCTTCATTTAGCTGGAGTAAGATCTATTTTAGGAGCAATTAATTTTATTACTACAATTATTAATATGCGTTCTCCTGGAATGACTTGAGATCGAACTCCACTATTTGTTTGATCTGTATTTATTACTGCTATTTTATTATTACTTTCTTTGCCAGTCTTAGCAGGTGCCATTACAATACTTTTAACAGATCGTAATTTAAATACTACTTTTTTTGATCCTGCCGGAGGTGGTGACCCAATCTTATATCAACATTTATTT	Eukaryota	Metazoa		Arthropoda	Hexapoda		Insecta	Pterygota	Neoptera	Endopterygota
ASV00053	TATCTGCGGAAGGTCATTCTGGACCAGCTGTTGATTTCGGGATTTTCAGCCTCCATCTCGCTGGAATTTCCTCTATCTTAGGGGCTATTAACTTTATTGTTACAATCGTCAACATGCGCGCGCTAGGGATGACATTTTACACCCTACCGCTGTTTGTTTGATCTATTTTTATTACGGCTTTTCTTCTTCTTCTTTCTCTACCAGTACTGGCCGGAGCAATTACCATGCTGCTTATGGATCGTAACTTTAAAACCGTATTTTTCTCTCCGATTGGTGGGGGAGACCCAATTTTATATCAACACTTATTC	Eukaryota	Metazoa		Arthropoda
ASV00054	TTATCAAATAATATTGCACATACTAATATTTCAGTTGATTTAACTATTTTTTCATTACATTTAGCAGGAATTTCATCAATTTTAGGAGCAATTAATTTTATTTGTACAATCTTAAATATAATACCAAACAATATAAAATTAAACCAAATCCCTTTATTTCCATGATCAATTTTAATTACAGCTATTTTATTAATTTTATCTTTACCTGTTCTAGCAGGTGCTATTACAATATTATTAACTGATCGTAATTTAAATACTTCATTTTTTGACCCAGCAGGGGGAGGTGACCCAATCTTGTATCAACATTTATTT	Eukaryota	Metazoa		Arthropoda	Hexapoda		Insecta	Pterygota	Neoptera	Paraneoptera		Hemiptera	Sternorrhyncha	Aphidomorpha		Aphidoidea	Aphididae	Aphidinae	Macrosiphini	Myzus				Myzus persicae
ASV00055	TTTATCTAATTCTATTTATCATTTTGGAGGGTCAATTGACTTAGCTATTTTTAGTCTTCATGTGGCTGGTGTTTCTTCTATTTTAGGAGGTATTAATTTTATTACTACTTGTTTAAAAGGGAAAATTAGTTATGTTTTAAGGTTTGAGTTTTTAACTTTATTTGTTTGAGCTATGATTGTAACTAGTTTCTTGTTAGTATTAAGATTACCTGTTTTAGCGGGTGGTATTACTATATTATTGTTGGATCGTAATTTTGGATCTTCTTTTTTTGATCCTAGAGGGGGGGGTAATCCTATTTTATATCAGCATTTATTT	Eukaryota	Metazoa		Rotifera			Eurotatoria	Bdelloidea
ASV00056	TAAGCTCAATACAAGCACATTCAGGTGGTTCTGTTGATTTAGCAATTTTTAGTTTACACGTATCGGGTGTTTCTTCCCTTTTAGGTGCTATAAATTTTATATGTACTATTTTTAATATGCGTGTTCCTGGACTTTACATGCATCGTTTACCCTTATTTGTTTGAGCAGTTCTAATAACTGCGTTTTTACTATTGTTATCCCTACCTGTTTTAGCTGGTGGTATAACTATGCTTTTAACTGACCGCAATTTTAATACCACCTTTTTTGATTCAGCTGGTGGTGGTGATCCTATTTTATATCAACATTTATTT	Eukaryota
ASV00057	TATCAAATAATATTGCTCATACTAATATTTCAGTTGATTTAACTATTTTTTCTTTACATTTAGCAGGAATTTCATCAATTTTAGGAGCAATTAATTTTATCTGTACAATTCTAAATATAATACCTAATAATATAAAATTAAATCAAATTCCTCTTTTTCCATGATCAATTTTAATTACAGCTATTTTATTAATTTTATCTCTCCCAGTATTAGCTGGAGCAATTACAATATTATTAACTGATCGAAATTTAAATACTTCATTTTTTGATCCAGCAGGAGGAGGAGATCCTATTTTATATCAACATTTATTT	Eukaryota	Metazoa		Arthropoda	Hexapoda		Insecta	Pterygota	Neoptera	Paraneoptera		Hemiptera	Sternorrhyncha	Aphidomorpha		Aphidoidea	Aphididae	Aphidinae	Macrosiphini	Brevicoryne				Brevicoryne brassicae
ASV00058	ATTGTCCTCATTACAATCTCATTCTGGACCAAGTGTAGATTTACTAATTTTTAGTTTTCATTTAGTAGGAATAGGATCAATCGTAGCAGGTATTAATTTCATTTGTACAATTTTTTATTATAAAAATGAAGCAATGTTCAATAAAGATTTACCTTTATTCGTATGGTCAGTAGCAATTACTTCTTTTTTAGTAATCGTAGCAATCCCAGTATTAGCAGCAGCTATTACATTATTATTATTTGATAGAAATTTTAATACTTCTTTCTATGACCCAGTAGGAGGAGGAGATGTAGTATTATATCAACATCTATTT	Eukaryota			Heterolobosea													Vahlkampfiidae			Naegleria
ASV00059	TTTATCTAGATATATATTTCATAGAGGAAGATCAGTTGATTTTACTATTTTTTCCTTACATTTAGCTGGGATTTCATCTATTTTAGGAGCTATTAATTTTATTTCAACTATTATAAATATACGTTCTCCTTTTATAAGATTTGAACGAATACCTTTATTTGTCTGATCTGTTTTTATTACAGCCATTTTATTATTATTATCTCTGCCTGTTTTAGCTGGTGCTATTACTATATTATTAACAGATCGGAATTTTAATACTTCTTTTTTTGATCCTGCAGGAGGGGGAGATCCAATTTTATATCAACATCTTTTT	Eukaryota	Metazoa		Arthropoda	Hexapoda		Insecta	Pterygota	Neoptera	Endopterygota	Amphiesmenoptera
ASV00060	CTTTCCTCAGGAATTGCTCATGCTGGCTCTTCTGTTGATTTATCAATTTTTAGCCTTCATTTAGCTGGTGCTAGCTCAATTCTAGGGGCCGTAAATTTTATTACAACTATTATTAACATACGAACTATTGGTATGACCTGAGACCGAACTCCTCTCTTCGTATGGTCAGTATTTTTAACAGCCATCCTTCTTCTTCTATCCTTACCAGTACTAGCCGGTGCTATTACTATACTTTTAACCGATCGAAATCTTAACACTACATTTTTTGATCCTGCTGGAGGGGGGGACCCCATCTTGTACCAACATTTATTT	Eukaryota	Metazoa		Arthropoda	Hexapoda		Collembola					Entomobryomorpha				Isotomoidea	Isotomidae	Isotominae		Desoria
ASV00061	ACTTTCGAGTATTACTGCACATTCTGGTGGTTCAGTTGATTTAGCTATTTTTAGTTTGCATTTGTCTGGTGTCTCTTCAATTGCTGGTGCTATTAATTTTATGACTACAATAATTAATATGCGTGTAAAAGGTTTAACTTTATATCGTTTACCTTTATTTATTTGATCTTTATTTTTAACTGCTTTTCTTCTTGTAATGACTTTACCTGTTTTAGCTGGTGCTATTACTATGCTTTTAACTGATAGAAATTTTAATACTACTTTTTTTGATCCTGTTGGTGGTGGTGATCCTATTCTTTATCAACATTTATTT	Eukaryota			Discosea			Flabellinia					Dactylopodida					Paramoebidae			Korotnevella
ASV00062	ATTAAGTGCTATAGCATCAGATGCATCTGTAGATTTTGCAATATTTAGTTTACATTTAGCAGGTATTTCTTCTATTTTAGGAGCTATAAATTTTATTGTAACTATATTTAATATGAGAGTACCTGGTATGAAAATGAATCTAATACCTTTATTTACTTGAGCTGTATTAATAACAGCTTTTTTATTATTAATATCTTTACCTGTTTTAGCTGCTGGCATAACTATGCTCTTAACTGACAGGAATTTCAACAGTGCTTTTTTTAATCCTTCAGGTGGTGGTGATCCTATATTATTTCAGCATCTTTTC	Eukaryota
ASV00063	TTTATCTTCAAATATCGCTCATAGAGGAAGATCTGTCGATTTAGCTATTTTTTCTCTTCATTTAGCCGGTATTTCTTCAATTTTAGGGGCAATTAATTTTATTACAACTATTATTAATATAAAAAGAAATGGAATGTCATTTGATCGTATACCTTTATTTGTTTGAGCTGTAGGAATTACAGCTATTTTATTATTGCTATCTCTACCAGTTTTAGCAGGAGCTATTACTATATTATTAACAGATCGAAACTTAAATACTTCCTTCTTTGATCCTGCAGGAGGGGGAGATCCTATTTTATACCAACATTTATTT	Eukaryota	Metazoa		Arthropoda	Hexapoda		Insecta	Pterygota	Neoptera	Endopterygota	Amphiesmenoptera	Lepidoptera	Glossata	Neolepidoptera	Heteroneura	Yponomeutoidea	Plutellidae			Plutella				Plutella xylostella
ASV00064	TTTATCGGGAGCTATTAGTCATTCTGGACCTGGTGTAGATTTTGCTATTTTTAGTTTGCATATTGCTGGAATTTCTTCTATTGCTGGAGCAATTAATTTTATTGTTACAATTCTTTTTATGCGTTGTCGAGGAATGCGCTTATTTACTATGCCATTATTTGTTTGAGCAGTTTTAATTACAGCTTTTTTATTACTTTTATCATTACCTGTTTTAGCTGGGGCTATTACTATGCTTTTAACAGATCGTAATTTAAATACTACTTTTTTTGAAGTTGACGGCGGCGGTGATCCAATATTATATCAACATTTATTT	Eukaryota	Metazoa		Arthropoda
ASV00065	CTTAAGGACCTTAGGTCACCCCGGGAGAAGTGTTGATCTAGCAATCTTTAGTTTACATTGCGCTGGTTTAAGATCAATTTTAGGTGGTATCAATTTTATGTGTACTACTAAAAATTTACGTAGTAGATCTATTTCTTTGGAGCATATAAGGTTATTTGTTTGAACTGTGTTCGTTACTGTTTTCTTATTAGTATTATCTTTACCTGTCTTAGCTGGAGCTATTACTATATTATTAACCGATCGTAATCTAAATACTTCTTTCTTTGATCCAAGGACCGGTGGAAATCCTTTAATTTATCAACATTTGTTC	Eukaryota	Metazoa		Nematoda			Chromadorea					Rhabditida	Rhabditina
ASV00066	ATTGTCAGGTATACAAAGTCACAGTGGTCCTAGTGTAGATTTAGCTATATTCGCACTTCACCTATCAGGTATAAGTAGTCTATTAGGAGCAATGAATTTTATAACAACTATACTAAATATGAGAAGTCCAGGAATAAGATTACACAAATTGGCTTTATTTGGATGAGCAGTAGTGGTTACAGCAGTTTTATTACTTTTATCTTTACCTGTATTAGCTGGTGCAATTACTATGGTTTTAACAGATAGAAATTTTAATACATCATTCTTCGAAGTAGCAGGAGGTGGAGATCCAATCTTATACCAACACCTTTTC	Eukaryota	Fungi	Dikarya	Ascomycota	Pezizomycotina		Dothideomycetes	Dothideomycetidae				Cladosporiales					Cladosporiaceae			Cladosporium
ASV00067	TTTATCTGGTGTATTAGGTCATCCTTCTAGTTCTGTAGATTTTGCTATATTCAGTTTACATTTAGCGGGTATATCTTCAATATTAGGTGCTATTAATTTTATTACAACTATTTTTAATATGAAAGCTAGAGGTATGCATATGTATCAAATGCCATTATTCGTTTGATCTGTTTTAATTACAGCATTTCTTTTATTATTATCATTACCTGTATTAGCTGGTGCTATTACTATGTTACTAACTGATAGAAATCTTAATACAAGCTTTTTCGAATTTCAAGGTGGTGGAGATCCTGTATTATATCAACATTTATTT	Eukaryota			Oomycota
ASV00068	TTTATCAGACTCTAAATACCATAGAGGGATCTCAGTAGATCTCGCTATTTTTAGTTTACATTTAGCTGGTATTTCTTCTATTTTGGGGAGAATTAATTTTTTAACTACTATTTTAGTTTCTCGTATGGATTCTCTAATAAGTCTTTCTCGCTTGCCTCTCTTTCTTTGGTCTGTTGCTATTACTGCTGTTCTATTAATCGTTAGACTTCCTGTATTAGCGGGTGCTATCACTATGTTATTAACTGATCGTAATATTAATACTTCTTTCTTTGATCCGGCTGGGGGTGGTAATCCCGTTTTATACCAGCATCTTTTT	Eukaryota	Metazoa		Rotifera			Eurotatoria	Monogononta			Pseudotrocha	Ploima
ASV00069	TTTATCTAATTCTATTTATCATTTTGGAGGATCAATTGATTTAGCTATTTTTAGTCTTCATGTGGCTGGTGTATCTTCTATTTTAGGAGGTATTAATTTTATTACTACTTGTTTAAAAGGGAAAATTAGCTATGTTTTAAGGTTTGAGTTTTTAACTTTATTTGTTTGAGCTATAATTGTAACTAGCTTTTTGTTAGTTTTAAGATTACCTGTTTTAGCGGGTGGTATTACTATATTATTGTTGGATCGTAATTTTGGATCTTCTTTTTTTGATCCTAGAGGAGGTGGTAATCCTATTTTATATCAGCATTTATTT	Eukaryota	Metazoa		Rotifera			Eurotatoria	Bdelloidea
ASV00070	ACTCTTTCCCTACACGACGCTCTTCCGA
ASV00071	TTTATCTGATTCTAAATATCATAGAGGGATCTCAGTAGATCTCGCTATTTTTAGTTTACATTTAGCCGGTATTTCTTCTATTTTGGGAAGAATTAATTTCTTGACTACTATTTTAGTCTCTCGTATAGACTCGTTAATGAGCCTTTCTCGTTTACCTCTTTTTCTTTGGTCTGTCGCTATCACTGCTGTTTTGTTAATTGTTAGGCTTCCCGTGTTAGCAGGTGCTATCACCATGTTATTAACTGATCGTAATATTAATACTTCTTTTTTTGATCCGGCTGGGGGTGGAAATCCTGTTTTATACCAGCACCTTTTT	Eukaryota	Metazoa		Rotifera			Eurotatoria	Monogononta			Pseudotrocha	Ploima
ASV00072	TATCTACTAATTTTTCTACGAATGGTTCTGTAGATTGTGCTATTTTTGCATTACATTTAACAGGTATATCTTCAATTTTAGGATCTTTGAATTTTATAGTTACAATTTTTAATATGAGAGCTCCAGGTTTAACTTATTCTAGATTAAATTTATTTGTTTGGGCAATTTTAATTACTTCTTTTTTATTAATTTTATCTTTACCTGTACTAGCTGGTGCTATTACAATGTTACTTCTTGATAGAAATTTAGGAACTACTTATTTTTATGCTCCTGCTGGTGGAGATCCTATACTTTTTCAACACTTATTT	Eukaryota	Metazoa
ASV00073	TTTATCAGGATTACAAAGTCATAGTGGACCTAGTGTAGATTTAGCAATATTTGCTTTACATTTATCAGGTATAAGTAGTTTATTAGGAGCTGTAAATTTTATAACAACAGTAATAAACATGAGAACACCAGGAATCAGATTACATAAATTAGCTTTATTTGGTTGAGCTGTAGTTATAACAGCAGTATTATTATTATTATCTTTACCTGTATTAGCCGGTGGAATAACAATGTTATTAACTGATAGAAATTTTAATACATCATTCTTTGAAACAGCAGGTGGAGGTGATCCATTATTATTCCAACACTTATTC	Eukaryota	Fungi	Dikarya	Ascomycota	Pezizomycotina		Sordariomycetes	Hypocreomycetidae				Glomerellales					Plectosphaerellaceae
ASV00074	ATTATCAAATAATATTGCTCATAATAATATTTCAGTAGATTTAACAATTTTCTCATTACATTTAGCAGGAATTTCTTCAATTTTAGGAGCAATCAATTTTATCAGAACTATTATAAATATAATACCTAATAATCTTAAATTAAATCAAATTCCATTATTTCCATGATCAATCTTAATTACTGCATTATTACTAATTCTATCTTTACCTGTATTAGCAGGTGCAATTACAATACTTTTAACTGATCGAAATTTAAATACTTCATTTTTTGATCCATCAGGAGGAGGTGACCCTATTTTATATCAACATTTATTT	Eukaryota	Metazoa		Arthropoda	Hexapoda		Insecta	Pterygota	Neoptera	Paraneoptera		Hemiptera	Sternorrhyncha	Aphidomorpha		Aphidoidea	Pemphigidae	Eriosomatinae	Tetraneurini	Tetraneura
ASV00075	TTTATCTAGTATTACTGCTCATTCAGGAGGTTCTGTAGATTTAGCAATTTTTAGTTTACATTTATCTGGTGTTTCTTCAATAGCTGGTGCTATTAATTTTATGACTACAATAATAAATATGCGTGTAAAGGGTATGACTTTATATCGTTTACCTCTTTTTATTTGAGCTTTATTCTTAACTGCCTTTTTATTGGTATTAACTTTACCTGTTTTGGCTGGTGCTATTACTATGCTTCTAACTGATAGAAATTTCAATACTACTTTTTTTGATCCTGTAGGTGGTGGTGATCCTATACTTTATCAGCATTTATTT	Eukaryota			Discosea			Flabellinia					Dactylopodida					Paramoebidae			Korotnevella
ASV00076	TTTAAGTTCTATTTTAGCGCATTCGGGGTGTTCTGTTGATTTAGCTATTTTTAGTTTACATATAGCGGGTGTTTCTTCTATCGCAGGAGCTATAAATTTTATTGTTACTATTATTAATATGCGTTGTCCTGGGATGTATTTTCGTAGATTACCTCTATTTGTATGATCTGTTTTTATTACTGCTATTTTACTTTTACTTTCGTTACCTGTTTTGGCAGGTGCAATTACTATGTTATTAACCGATCGTAATTTAAACACTACTTTTTATGACCCAATTGGTGGGGGGGATCCTGTATTATATCAGCATCTTTTC	Eukaryota
ASV00077	TTTATCTGGAATTTTTTCACATTCAGGTAGTGCTGTAGATTTTGGTATTTTCAGTTTACATTTAGCAGGTATATCTTCAATTTTAGGTTCAATAAATTTTATTGTTACAATTTTAAATATGAGAATAAAAGGAATGACAATGTTTAGATTACCTTTATTTGTTTGAGCAGTATTTATAACAGCATGATTATTACTTTTATCATTACCAGTATTAGGAGCAGGTATAACAATGTTATTAACAGATAGAAATTTTAATACAGCATTTTTTGAAGTTAGTGGAGGAGGGGATCCAGTATTATTTCAACATTTATTT	Eukaryota			Discosea								Himatismenida					Cochliopodiidae			Cochliopodium
ASV00078	TTTGTCTTCTAATATCTCTCATTCAGGAGCATCAGTAGATTTAACTATTTTTAGTCTTCATTTAGCTGGGGTGTCATCAATTTTAGGAGCAATTAATTTTATTACCACTATCATCAATATACGGTCACCCGGTATAACATGAGATCGGACTCCTTTATTTGTTTGATCAGTCTTTATCACAGCAATTTTACTACTTCTCTCATTGCCTGTATTAGCAGGTGCAATCACTATGCTACTTACTGATCGTAACTTAAACACTACATTTTTCGACCCTGCCGGAGGAGGTGACCCAATTTTATATCAACACTTATTT	Eukaryota	Metazoa		Arthropoda	Hexapoda
ASV00079	TATCAAATAATATTGCTCATACTACTATTTCAGTTGATTTAACTATTTTTTCTTTACATTTAGCAGGAATTTCATCAATTTTAGGAGCAATTAATTTTATCTGTACAATTCTAAATATAATACCTAATAATATAAAATTAAATCAAATTCCTCTTTTTCCATGATCAATTTTAATTACAGCTATTTTATTAATTTTATCTCTCCCAGTATTAGCTGGAGCAATTACAATATTATTAACTGATCGAAATTTAAATACTTCATTTTTTGATCCAGCAGGAGGAGGAGATCCTATTTTATATCAACATTTATTT	Eukaryota	Metazoa		Arthropoda	Hexapoda		Insecta	Pterygota	Neoptera	Paraneoptera		Hemiptera	Sternorrhyncha	Aphidomorpha		Aphidoidea	Aphididae	Aphidinae	Macrosiphini	Brevicoryne				Brevicoryne brassicae
ASV00080	TTTATCTTCAGGAATTGCTCATGGAGGAGCTTCTGTTGATTTAGCAATTTTTTCTTTACATTTAGCTGGTATTTCTTCAATTTTAGGGGCCGTAAATTTTATTACAACAGTAATTAATATACGATCTTCTGGAATTACATTAGACCGAATACCTTTATTTGTATGATCTGTTGTAATTACAGCTTTATTATTATTATTATCACTACCAGTTTTAGCTGGAGCAATTACTATACTATTAACAGACCGAAATCTTAATACTTCATTTTTTGACCCTGCCGGAGGAGGAGACCCAATTTTATACCAACATTTATTT	Eukaryota	Metazoa		Arthropoda	Hexapoda		Insecta	Pterygota	Neoptera	Endopterygota		Diptera	Brachycera	Muscomorpha		Ephydroidea	Drosophilidae	Drosophilinae	Drosophilini	Scaptomyza	Parascaptomyza			Scaptomyza pallida
ASV00081	TTTATCAACGTTTTATCATTCAGGACCTTCAGTAGACTTAACAATTTTTTCTTTACACCTTGCAGGGATTTCTTCAATTTTAGGTGCCTTAAATTTTATTACTACAATTATTAATCTTAAAGCAAAAAACCTTTCAGCAGAAAAAATTAGACTATTTGTCTGATCAGTTATTTTAACAGCCATTCTTCTTCTTTTATCTTTGCCAGTGTTAGCGGGAGCTATCACAATACTTTTAACTGACCGAAACTTAAATACCTCTTTTTTTGACCCTAGAGGAGGAGGGGACCCTGTTTTATATCAACACCTTTTT	Eukaryota	Metazoa		Arthropoda	Hexapoda		Insecta	Pterygota	Neoptera	Paraneoptera		Thysanoptera	Terebrantia			Thripoidea	Thripidae	Thripinae		Thrips				Thrips tabaci
ASV00082	TTTATCTAATTCTATTTATCATTTTGGAGGGTCAATTGACTTAGCTATTTTTAGTCTTCATGTGGCTGGTGTTTCTTCTATTTTAGGGGGTATTAATTTTATTACTACTTGTTTAAAAGGGAAAATTAGTTATGTTTTAAGGTTTGAGTTTTTAACTTTATTTGTTTGGGCTATGATTGTAACTAGTTTCTTGTTAGTATTAAGATTACCTGTTTTAGCGGGTGGTATTACTATATTATTGTTGGATCGTAATTTTGGATCTTCTTTTTTTGATCCTAGAGGGGGGGGTAATCCTATTTTATATCAGCATTTATTT	Eukaryota	Metazoa		Rotifera			Eurotatoria	Bdelloidea
ASV00083	TTTAAGTGCTTTAGCTTTTGATGGTTCTGTTGATTTTGCTATTTTTAGTTTACATTTAGCAGGTTTATCTTCTATTTTTGGAGCAATTAATTTTATTGTTACTGTATTAAATATGAGAGTACCTGGATTTAAAATGCATCTTATTCCTTTATTTGTTTGAGCTGTATTTATTACAGCATTTTTATTATTATTATCTTTACCTGTTTTAGCTGCAGGAATTACTATGCTATTAACTGATCGTAATTTTAATAGTTCATTTTTTAATCCTTCAGGAGGTGGAGATCCTATATTATATCAACATTTATTT	Eukaryota
ASV00084	TTATCAAATAATATTGCACATACTACTATTTCAGTTGATTTAACTATTTTTTCATTACATTTAGCAGGAATTTCATCAATTTTAGGAGCAATTAATTTTATTTGTACAATCTTAAATATAATACCAAACAATATAAAATTAAACCAAATCCCTTTATTTCCATGATCAATTTTAATTACAGCTATTTTATTAATTTTATCTTTACCTGTTCTAGCAGGTGCTATTACAATATTATTAACTGATCGTAATTTAAATACTTCATTTTTTGACCCAGCAGGGGGAGGTGACCCAATCTTGTATCAACATTTATTT	Eukaryota	Metazoa		Arthropoda	Hexapoda		Insecta	Pterygota	Neoptera	Paraneoptera		Hemiptera	Sternorrhyncha	Aphidomorpha		Aphidoidea	Aphididae	Aphidinae	Macrosiphini	Myzus				Myzus persicae
ASV00085	TTTAAGTACTTTAGGTCATCCAGGAAGTAGTGTTGATTTGGCTATTTTTAGTCTTCATTGTGCTGGTGTTAGTTCTATTTTAGGTGGTATTAATTTTATGTGTACTACTAAGAATTTACGTAGTAGTTCTATTTCTTTAGAACATATGAGTTTGTTTGTTTGAACTGTTTTTGTTACTGTTTTTTTATTGGTTTTATCTCTACCTGTTCTTGCTGGTGCTATTACTATGTTATTAACTGATCGTAATTTAAATACTTCTTTTTTTGATCCCAGAACAGGTGGTAATCCTCTAATTTATCAGCATTTATTT	Eukaryota	Metazoa		Nematoda			Chromadorea					Rhabditida	Tylenchina
ASV00086	ATTATCAAATTCTGTTTATCATTTTGGTGGATCAGTAGATTTAGCTATTTTTAGTTTACATGTTGCTGGTGTGTCTTCAATTTTAGGTGGGATTAATTTTATTACAACTTGTATAAAAGGAAAGATTAGTTATGTAATAAGATTTGAATTTTTGACTTTATTTGTATGAGCTATAATTGTAACAAGGTTTTTATTAGTATTAAGCTTACCTGTTTTAGCAGGGGGTATTACAATATTATTATTAGATCGTAATTTTGGTTCTTCTTTTTTTGATCCTAGAGGAGGAGGAAATCCTATTTTATATCAGCATTTATTT	Eukaryota	Metazoa		Rotifera			Eurotatoria	Bdelloidea
ASV00087	GTTAAGTAATATAGAATTTCATTCTGGTCCTTCTGTAGATTTAGCTATTTTTAGTTTACATCTTGCAGGTATTTCTTCTATGTTAGGATCTATGAATTTTATAACAACTATATTTAATATGAGAGTAAATGGCTTAACTATGTTAAGGACTCCTTTATTTGTTTGATCCGTTTTATTAACTGCTTTTTTATTATTATTATCTTTACCAGTATTAGCTGGTGGAATAACTATGTTATTAACTGATCGTAATTTTAATACAACATTTTATGATCCTGCAGGTGGTGGTGATCCTATATTATATCAACATTTGTTT	Eukaryota
ASV00088	TATCAAATAATATTGCTCATAATACTATTTCAGTTGATTTAACTATTTTTTCTTTACATTTAGCAGGAATTTCATCAATTTTAGGAGCAATTAATTTTATCTGTACAATTCTAAATATAATACCTAATAATATAAAATTAAATCAAATTCCTCTTTTTCCATGATCAATTTTAATTACAGCTATTTTATTAATTTTATCTCTCCCAGTATTAGCTGGAGCAATTACAATATTATTAACTGATCGAAATTTAAATACTTCATTTTTTGATCCAGCAGGAGGAGGAGATCCTATTTTATATCAACATTTATTT	Eukaryota	Metazoa		Arthropoda	Hexapoda		Insecta	Pterygota	Neoptera	Paraneoptera		Hemiptera	Sternorrhyncha	Aphidomorpha		Aphidoidea	Aphididae	Aphidinae	Macrosiphini	Brevicoryne				Brevicoryne brassicae
ASV00089	TTATCAAATAATATTGCACATAATACTATTTCAGTTGATTTAACTATTTTTTCATTACATTTAGCAGGAATTTCATCAATTTTAGGAGCAATTAATTTTATTTGTACAATCTTAAATATAATACCAAACAATATAAAATTAAACCAAATCCCTTTATTTCCATGATCAATTTTAATTACAGCTATTTTATTAATTTTATCTTTACCTGTTCTAGCAGGTGCTATTACAATATTATTAACTGATCGTAATTTAAATACTTCATTTTTTGACCCAGCAGGGGGAGGTGACCCAATCTTGTATCAACATTTATTT	Eukaryota	Metazoa		Arthropoda	Hexapoda		Insecta	Pterygota	Neoptera	Paraneoptera		Hemiptera	Sternorrhyncha	Aphidomorpha		Aphidoidea	Aphididae	Aphidinae	Macrosiphini	Myzus				Myzus persicae
ASV00090	TTTAAGTAGTATACAAAGTCATTCATCACCAGCTGTAGATTTAGCTATATTTAGTTTACATTTAGCTGGTATATCATCTATATTAGGTGCTATAAATTTTATAACTACTATATTAAATATGCGTGCACCTGGTTTAAATATGTATCAATTACCTTTATTTGTATGATCTGTATTAATAACAGCTTTTTTATTAGTATTATCTTTACCTGTATTAGCAGGAGGTATAACAATGTTATTAACAGATAGAAATTTTAATACTACATTTTTTGATCCAGCTGGAGGAGGTGATCCATTATTGTATCAACATTTACCT	Eukaryota
ASV00091	TTTATCTAATTCTATTTATCATTTCGGAGGATCAATTGATTTAGCTATTTTTAGTCTTCATGTGGCTGGTGTTTCTTCTATTTTAGGGGGTATTAATTTTATTACTACTTGTTTAAAAGGGAAAATTAGTTATGTATTAAGATTTGAGTTTTTAACTTTATTTGTTTGAGCTATGATTGTAACTAGTTTTTTATCAGTCTTAAGATTACCTGTTTTAGCGGGTGGTATTACTATATTATTATTGGATCGTAATTTTGGATCTTCTTTTTTTGATCCTAGAGGGGGTGGTAATCCTATTTTATATCAGCATTTATTC	Eukaryota	Metazoa		Rotifera			Eurotatoria	Bdelloidea				Adinetida					Adinetidae			Adineta
ASV00092	TCTAAGTACTCTACAAAGTCATTCTGGAGGTTCTGTTGATCTAGCTATTTTTAGTCTTCATCTTGCTGGTATTAGTTCTATACTTGGTGCCATAAATTTTATTACTACTGTTCTTAATATACGTAATCCTGGTATAACTCTACATAATCTACCACTATTTTGTTGAGCTATCTTTGTAACTGCTATTCTACTACTACTTAGTCTACCAGTTCTAGCAGGTGCTATTACTATACTACTAACTGATCGTAATTTTAATACATCATTCTATGATCCTGCTGGTGGAGGTGATCCTATTCTTTATCAACATCTATTT	Eukaryota	Fungi	Dikarya	Basidiomycota	Ustilaginomycotina
ASV00093	TTTATCTAATTCTATTTATCATTTTGGTGGTTCTGTTGATTTAGCTATTTTTAGTCTTCATGTTGCTGGTGTTTCTTCAATTTTAGGTGGAATTAATTTTATTACAACATGTATAAAAGGTAAGATTAGGTATGTATTAAGATTTGAGTTTTTAACTTTATTCGTTTGGGCTATGATTGTTACAAGGTTTTTATTAGTGTTAAGTTTACCTGTATTAGCTGGAGGTATTACTATACTATTATTAGATCGAAACTTCGGTTCTTCTTTTTTTGATCCAAGTGGTGGAGGAAATCCTATTTTATACCAACATTTGTTT	Eukaryota	Metazoa		Rotifera			Eurotatoria	Bdelloidea
ASV00094	TTTATCAGCTTTTGAAGGTGATGGTGTTGATTTAGCTATTTTTAGTCCACATTTAGCTGGTGCTGCTTCATTATTAGGTTCTATTAATTTTATTACAACAATATTTAATATGAGAGTTGCTGGTATGGGTATGCATTTATTGCCTTTATTAATTTGATCTATGTTAATAACTGCATTTTTATTAGTTTTTTCATTGCCAGTTTTGGCAGCTGCAATTACTATGTTATTAACTGATCGTAATTTTAATACAACTTTTTATTCTCCAATAGGTGGTGGTGATCCTGTATTATATCAACATTTGTTT	Eukaryota
ASV00095	ATTATCTGGAGTTATAGCACATTCAGGAGGGTCTGTTGATTTAGCAATTTTTAGTTTACATTTAGCAGGTGTTTCTTCATTATTAGGTGCTATTAATTTTATAACAACAGTATTTAATATGCGTGCTAGTAATATGAGTTTATATGAAATACCATTATTTGTTTGAGCTATTTTAATTACTGCCTTTTTATTATTATTATCATTACCTGTTTTAGCTGGAGCAATCACAATGTTATTAACAGATCGTAATTTTAATACAACATTTTTTGACCCTGCTGGAGGAGGTGATCCTATCTTATATAATCATTTATTT	Eukaryota			Discosea			Flabellinia					Dactylopodida					Vexilliferidae			Vexillifera
ASV00096	TTTAAGTACTTTAGGTCACCCTGGTAGTAGTGTTGATTTAGCTATTTTTAGTCTTCATTGTGCAGGTGTAAGTTCTATCTTAGGGGGTATTAATTTTATGTGTACTACAAAGAATTTACGTAGTAGTTCTATTTCTTTAGAGCATATAAGTTTGTTTGTTTGAACTGTTTTTGTTACTGTTTTTTTATTAGTTTTATCTTTACCTGTTCTTGCTGGTGCTATTACTATATTATTAACTGATCGTAATTTAAATACTTCTTTTTTTGACCCTAGAACTGGTGGTAATCCTTTGATTTACCAGCATTTGTTT	Eukaryota	Metazoa		Nematoda			Chromadorea
ASV00097	TGTCCGCGGAAGGCCATTCTGGACCAGCCGTTGATTTCGGGATTTTCAGCCTCCATCTCGCAGGAATTTCCTCTATCTTGGGGGCTATTAATTTTATTGTTACGATTGTCAACATGCGTGCGCTAGGGATGACGTTTTACACTCTACCGCTGTTTGTTTGATCTATTTTTATTACCGCCTTTCTTCTTCTTCTTTCTCTGCCAGTACTGGCAGGAGCGATTACCATGCTGCTTATGGATCGTAATTTTAAAACCGTATTTTTTTCTCCGATTGGTGGGGGAGACCCAATTTTATACCAACACCTATTC	Eukaryota	Metazoa
ASV00098	GTTAAGCTCTATACAAGCGCACTCAGGGGGCTCTGTTGATTTAGCAATTTTTAGTCTTCATGTTTCAGGGGTTTCTTCTTTACTGGGTGCCATAAACTTTATTTGTACTGTTTTTAATATGAGAGTTCCGGGCTTATATATGCATAGATTGCCACTTTTTGTTTGGGCTGTGTTAATAACTGCTTTTTTACTACTTTTATCTCTTCCTGTATTGGCTGGTGGTATAACTATGCTTCTAACGGATCGTAATTTTAATACTACGTTTTTTGATTCTGCTGGTGGTGGGGACCCTATATTGTATCAACATTTGTTT	Eukaryota			Tubulinea			Echinamoebida													Vermamoeba				Vermamoeba vermiformis
ASV00099	TTGCATCTATAGAATATCACTCAGGAGCAGCTGTTGACCTTGCAATATTTAGTTTACATTTAGCTGGGTTTCATCGCTATTAGGAGCTATTAATTTTATTACAACAGTAATTAATATGCGAACTCCTAAACTAAAATGGAACAGTTACCTTTATTTGTTTGGGCTGTTTTTATTACTGCATTTTTATTATTATTATCATTACCTGTTCTTGCTGGGGGGATCACTATGTTATTAACTGATAGAAACTTTAATACAAGTTTTTTTGACCCATTAGGAGGTGTGATCCTATATTATATCAACATTTATTT	Eukaryota
ASV00100	TCTATCGGGTATCATTGCTCACTCTGGTGGTGCTGTTGATCTTGCGATTTTTAGCCTTCACTTATCAGGAGCAGCTTCAATTTTAGGAGCAATTAATTTTATTTGTACTATTATTAATATGCGAACAGAAAGTCTACCTTTCCACAAGTTACCATTATTCGTTTGGGCCGTTTTCATCACAGCTATTTTATTATTATTGTCATTACCGGTACTAGCGTCAGCAATTACAATGTTATTAGCTGATAGAAATTTTAATACCACTTTTTTTGATCCTGCTGGTGGTGGTGACCCAGTATTATACCAGCATCTATTC	Eukaryota			Bacillariophyta			Bacillariophyceae					Bacillariales					Bacillariaceae			Nitzschia				Nitzschia palea
ASV00101	TTTGTCTAATTCTGTTTATCATTTTGGGGGTTCTATTGATTTTGCTATTTTTAGATTACATGTCGCTGGGGTTTCATCTATTTTAGGTGGGATTAATTTTATTACGACTTGTTTAAAAGGAAAGATTAGATATGTGTTATCTTTGGAGTTTCTAACTTTATTTAGATGAGCAATGGTAGTAACTAGGTTTTTACTAGTCTTAAGTTTACCTGTGTTAGCTGGTGGAATTACTATGTTATTATTAGATCGTAATTTTGGTTCGTCTTTTTTTGACCCTAGAGGGGGAGGGAATCCAATTTTATATCAGCATTTATTT	Eukaryota	Metazoa		Rotifera			Eurotatoria	Bdelloidea				Philodinida					Philodinidae			Philodina
ASV00102	TTTAAGTACTTTAGGTCACCCTGGTAGTAGTGTTGATTTAGCTATTTTTAGTCTTCATTGTGCAGGTGTAAGTTCTATCTTAGGGGGCATTAATTTTATGTGTACTACAAAGAATTTACGTAGTAGTTCTATTTCTTTAGAGCATATGAGTTTGTTTGTTTGAACTGTTTTTGTTACTGTTTTCTTATTAGTTTTATCTTTACCTGTTCTTGCTGGTGCTATTACTATATTATTAACTGATCGTAATTTAAATACTTCTTTTTTTGATCCTAGAACTGGTGGTAATCCCTTGATTTATCAGCATTTGTTT	Eukaryota	Metazoa		Nematoda			Chromadorea
ASV00103	TTTATCAAATAATATTGCTCATAATAATATTTCAGTAGACTTAACTATTTTTTCCCTACATTTAGCAGGTATCTCATCAATTTTAGGAGCAATTAATTTCATCTGTACTATCTTAAATATAATACCTAATAATATAAAATTAAATCAAATTCCTCTATTTCCATGATCAATTTTAATTACAGCTATATTATTAATTTTATCCTTACCTGTATTAGCTGGTGCTATTACTATATTATTAACAGATCGAAATTTAAATACATCATTTTTTGATCCAGCAGGTGGGGGAGACCCTATTCTTTATCAACATTTATTT	Eukaryota	Metazoa		Arthropoda	Hexapoda		Insecta	Pterygota	Neoptera	Paraneoptera		Hemiptera	Sternorrhyncha	Aphidomorpha		Aphidoidea	Aphididae	Aphidinae	Aphidini	Aphis	Aphis			Aphis gossypii
ASV00104	ATTATCTGGTATACAAAGTCACAGTGGACCTAGTGTAGATTTAGCAATTTTTGCTCTACACTTATCAGGTATAAGTAGTTTATTAGGAGCTATTAATTTTATAGTAACAATACTGAACATGAGAAGTCCAGGAATAAGACTACACAAATTAGCCTTATTTGGATGAGCAGTGGTAGTAACAGCAGTGTTATTACTATTATCTTTACCGGTATTGGCTGGAGCAATAACAATGGTATTAACAGACAGAAACTTTAATACATCATTCTTCGAAGTAGCAGGAGGTGGAGATCCAATATTATACCAACATCTTTTC	Eukaryota
ASV00105	TTTAGCCGGAGTTCAATCACACTCTGGCCCAGCCGTTGACCTAGCAATCTTTAGTTTACATTTGGCCGGTATTTCGTCTATTGCAGGTGCAATTAATTTTATTACAACAATTGTGAATATGCGCGCACGAGGATTAACCATGCATCGTTTACCGTTATTTGTATGATCGGTTTTTATAACCGCTATCCTTCTTCTTTTATCTCTTCCAGTACTTGCCGGAGGTATTACTATGCTTCTAACTGATCGTAATTTTAATACCTCATTTTTTGACCCTGCGGGAGGTGGTGATCCAATTTTGTATCAACATTTATTT	Eukaryota	Metazoa		Arthropoda
ASV00106	GTTAAGCTCTATACAAGCGCACTCAGGTGGCTCTGTTGATTTAGCAATTTTTAGTCTTCATGTTTCAGGGGTTTCTTCTTTACTGGGTGCCATAAACTTTATTTGTACTGTTTTTAATATGAGAGTTCCGGGCTTATATATGCATAGATTGCCACTTTTTGTTTGGGCTGTGTTAATAACTGCTTTTTTACTACTTTTATCTCTTCCTGTATTGGCTGGTGGTATAACTATGCTTCTAACGGATCGTAATTTTAATACTACGTTTTTTGATTCTGCTGGTGGTGGGGACCCTATATTGTATCAACATTTGTTT	Eukaryota			Tubulinea			Echinamoebida													Vermamoeba				Vermamoeba vermiformis
ASV00107	ATTATCAAATTCTGTTTATCATTTTGGTGGTTCTGTTGATTTAGCTATTTTTAGTTTACATGTGGCTGGTGTGTCTTCAATTTTAGGAGGAATTAATTTTATTACTACTTGTTTGAAAGGAAAAATTAGTTATGTTTTAAGATTAGAATTTTTAAATTTATTTGTTTGAGCTATGATTGTTACTAGATTTTTATTAGTTTTAAGATTACCTGTTTTGGCAGGTGGTATTACTATGTTATTATTAGATCGTAATTTTGGTTCTTCTTTTTTTGATCCTAGTGGTGGAGGAAATCCTATTCTTTATCAACATTTATTT	Eukaryota	Metazoa		Rotifera			Eurotatoria	Bdelloidea
ASV00108	TCTAAGTTCGGTATTAGCTCATTCGGGCTGCGGGGTAGATATGGCTATTTTCAGTCTTCACATGGCAGGTGCTTCTTCCATAGCAGGCGCCATTAATTTTATAGTTACAATTTCAAACATGAGATGCCCAGGATTGTACTTCCGACGATTACCTTTATTTGCTTGATCTGTTTTAATCACAGCTGTTTTATTATTACTTTCTTTGCCTGTATTAGCCGGCGCTATAACCATGCTATTAACCGATCGTAATTTAAATACTACATTTTACGAACCTATAGGCGGTGGGGACCCTGTTTTATATCAGCATTTGTTT	Eukaryota
ASV00109	ATTATCAAGCATTCAGGCTCACCCGGGACCGGCTGTTGATTTAGCTATTTTTAGTTTGCATTTAGCTGGTGCTTCTTCTATTTTAGGGGCTATTAATTTTATTACTACCATTATTAATATGCGAACTCCTAATATGTTCTGACATAGAGTTCCTCTTTTTGTTTGATCAGTTTTTTTTACAGCAATTTTATTATTGTTATCGTTACCGGTTTTAGCTGCTGGTATTACGATGCTTTTAACAGATCGTAATTTTAATACAACTTTTTTTGATTACGTTGGTGGTGGTGATCCAATTTTATTTCAACATTTGTTT	Eukaryota
ASV00110	ATTAGCAGGTATAGAAAGCCATTCAGGGGGTTCTGTGGATTTAGCAATTTTTAGTTTACATTTAGCAGGTGCTTCATCTATTTTAGGAGCTATTAATTTTATAACAACTATTATAAATATGCGTGCTCCTAGCTTAAAAATGCATTGAATACCTTTATTTGTTTGAGCAATTTTTATTACAGCATTTCTATTACTATTATCATTACCTGTATTAGCTGGTGCTATTACTATGTTATTAACAGATAGAAATTTTAATACAACATTTTTTGATCCTGCAGGAGGGGGAGATCCAATTTTATATCAACATTTATTT	Eukaryota
ASV00111	ATTATCAAATTCTGTTTATCATTTTGGTGGATCAGTAGATTTAGCTATTTTTAGTTTACATGTTGCTGGTGTATCCTCAATTTTAGGTGGGATTAATTTTATTACAACTTGCATAAAAGGGAAGATTAGTTATGTAATAAGATTTGAGTTTTTGACTTTATTTGTATGAGCTATAATTGTGACAAGATTTTTATTAGTATTGAGTTTACCTGTTTTAGCGGGAGGGATTACAATATTATTATTAGATCGTAATTTTGGTTCTTCTTTTTTTGATCCTAGAGGAGGGGGAAATCCTATTTTATATCAGCATTTGTTT	Eukaryota	Metazoa		Rotifera			Eurotatoria	Bdelloidea
ASV00112	ACTTTCGAGTATTACTGCACATTCTGGTGGTTCAGTTGATTTAGCTATTTTTAGTTTGCATTTGTCTGGTGTCTCTTCAATTGCTGGTGCTATTAATTTTATGACTACAATAATTAATATGCGTGTAAAAGGTTTAACTTTATATCGTTTACCTTTATTTATTTGATCTTTATTTTTAACCGCTTTTCTTCTTGTAATGACTTTACCTGTTTTAGCTGGTGCTATTACTATGCTTTTAACTGATAGAAATTTTAATACTACTTTTTTTGATCCTGTTGGTGGTGGTGATCCTATTCTTTATCAACATTTATTT	Eukaryota			Discosea			Flabellinia					Dactylopodida					Paramoebidae			Korotnevella
ASV00113	ATTAGCTGGTATTGAATATCATTCTGGTGCTTCAGTGGATTTAGCGATTTTTAGTCTACATCTTGCTGGTATTTCTTCTATTTTAGGTGCTATGAACTTCATAACAACTATTGTTAATATGAGAGCTCCTGGTATGACTATGCATAAACTTCCTTTATTCGTTTGAGCCGTTTTAATTACAGCAGTTTTATTAATCTTATCTTTACCTGTTTTCGCCGGTGCGATTACAATGCTTTTAACGGATCGAAACTTTAATACTTCATTCTTTGATCCTGCTGGTGGTGGTGATCCTGTTTTATACCAACACTTATTC	Eukaryota
ASV00114	ATTAAGTTCAATTGAAGGTCATTCTGGACCATCAGTAGATTTTGCAATATTTAGTTTACATTTATCAGGTGCATCATCAATAGCAGGAGCAATTAATTTTATTGTTACTATTGTAAATATGCGTGCACCTGGAATGGAATTTTTTAGATTACCTTTATTTGTATGATCTATCTTTATTACAGCAATATTATTATTATTATCATTACCAGTATTAGCAGGTGCAATAACTATGTTATTATTTGATAGAAATTTAGGTACCGTATTTTTTAATGCAGCCGGTGGTGGTGATCCAGTTTTATATCAACATTTATTT	Eukaryota
ASV00115	ATTAAGTTCCATTTTGGCACATTCTGGATGTGCTGTGGATTTAGCTATTTTTAGTCTTCATATAGCCGGAGTTTCTTCGATAGCTGGTGCTATTAATTTTATTGTTACAATTATTAATATGCGTTGCCCTGGTATGTATTTTCGTAGATTACCTTTATTCGTATGATCCGTTTTTATAACGGCTATTCTACTACTTCTTTCACTACCTGTATTAGCTGGTGCTATTACTATGTTATTAACTGATCGTAATTTAAATACTACTTTTTATGATCCTATAGGTGGTGGTGATCCAGTGTTATATCAACATTTATTT	Eukaryota
ASV00116	CTTAGCCGGTATTGAATATCACTCTGGTGGTTCTGTTGATTTAGCTATTTTTAGCTTACACTTAGCCGGAGTATCATCTTTATTAGGTGCAACTAACTTTATCACAACTATATTTAATATGAGAGCCCCAGGTATGACTTTACACAAATTACCATTATTTGTATGAGCTACTTTAATTACTGCTTTCTTATTAATTTTATCATTACCTGTATTTGCTGGTGCAATTACAATGTTATTAACAGATCGAAACTTTAATACTAGTTTCTTTGATCCTGCAGGTGGAGGAGATCCAATTTTATATCAACATCTTTTC	Eukaryota	Fungi	Dikarya	Basidiomycota	Agaricomycotina		Agaricomycetes
ASV00117	TTTGTCTAATTCTGTGTATCATTTTGGTGGGTCAGTAGATTTAGCTATTTTTAGTCTTCATGTAGCAGGTGTATCATCTATTTTAGGGGGTATTAATTTTATTACTACATGTATAAAAGGTAAGATTAGTTATGTTTTAAGTTTTGAATTTTTAACTTTATTTGTTTGAGCTATGATTGTAACTAGATTTTTATTAGTGTTAAGTTTACCAGTGTTGGCCGGAGGAATTACTATATTATTGTTAGATCGTAATTTTGGTTCTTCTTTTTTTGATCCTAGTGGGGGTGGTAATCCTATTTTATATCAGCATTTATTT	Eukaryota	Metazoa		Rotifera			Eurotatoria	Bdelloidea
ASV00118	ATTATCAAATTCTGTTTATCATTTTGGTGGATCAGTAGATTTAGCTATTTTTAGTTTACATGTTGCTGGTGTATCCTCAATTTTAGGTGGGATTAATTTTATTACAACTTGCATAAAAGGGAAGATTAGTTATGTAATAAGATTTGAGTTTTTGACTTTATTTGTATGAGCTATAATTGTGACAAGATTTTTATTAGTATTGAGTTTACCTGTTTTAGCAGGAGGGATTACAATATTATTATTAGATCGTAATTTTGGTTCTTCTTTTTTTGATCCTAGAGGAGGGGGAAATCCTATTTTATATCAGCATTTGTTT	Eukaryota	Metazoa		Rotifera			Eurotatoria	Bdelloidea
ASV00119	TCTTTCTGATTCAAAGTATCACAGAGGTATTTCTGTAGATCTTGCTATTTTTAGTCTCCATTTAGCAGGTATCTCTTCTATTTTAGGTAGAATTAACTTTTTAACTACTATCTTAGTTTCTCGTATAGATTCTTTAATGAGTTTATCTCGTTTACCTCTTTTTCTTTGGTCTGTAGCTATTACTGCTGTCTTACTTATTGTTAGATTGCCTGTTTTAGCGGGAGCTATTACTATGTTATTGACTGATCGTAATATTAATACTTCTTTCTTCGACCCAGCTGGTGGTGGTAATCCTGTATTATACCAACATCTTTTC	Eukaryota	Metazoa		Rotifera			Eurotatoria	Monogononta			Pseudotrocha	Ploima
ASV00120	TTTATCTGGTATTTTCTCACATTCAGGTAGTGCTGTAGATTTTGGTATTTTTAGTTTACATTTAGCAGGTATATCTTCAATTTTAGGTTCAATAAATTTTATTGTTACAATTTTAAATATGAGAATAAAAGGAATGACTATGTTTAGATTACCTTTATTTGTATGAGCAGTATTTATAACAGCATGATTATTAGTTTTATCATTACCAGTATTAGGAGCAGGTATAACAATGTTATTAACAGATAGAAATTTTAATACAGCATTTTTTGAAGTTAGTGGAGGAGGGGATCCAGTATTATTTCAACATTTATTT	Eukaryota			Discosea								Himatismenida					Cochliopodiidae			Cochliopodium
ASV00121	TTTATCAGGATTACAAAGTCATAGTGGACCTAGTGTAGATTTAGCTATATTTGCTTTACATTTATCAGGTATAAGTAGTTTATTAGGAGCTGTAAATTTTATAACTACAGTAATAAACATGAGAACACCGGGAATAAGATTACATAAATTAGCTTTATTCGGATGAGCGGTAGTTATAACAGCTGTATTATTATTATTATCTTTACCTGTGTTAGCTGGTGGAATAACAATGTTATTAACTGATAGAAATTTTAATACATCTTTCTTTGAAACAGCTGGTGGAGGTGATCCTCTATTATTCCAACACTTATTC	Eukaryota	Fungi	Dikarya	Ascomycota	Pezizomycotina		Sordariomycetes	Hypocreomycetidae				Glomerellales					Plectosphaerellaceae
ASV00122	CTATCAAATAATATTGCTCATAATAATATTTCAGTTGATTTAACTATTTTTTCTTTACATTTAGCAGGAATTTCATCAATTTTAGGAGCAATTAATTTTATCTGTACAATTCTAAATATAATACCTAATAATATAAAATTAAATCAAATTCCTCTTTTTACATGATCAATTTTAATTACAGCTATTTTATTAATTTTATCTCTCCCAGTATTAGCTGGAGCAATTACAATATTATTAACTGATCGAAATTTAAATACTTCATTTTTTGATCCAGCAGGAGGAGGAGATCCTATTTTATACCAACATTTATTT	Eukaryota	Metazoa		Arthropoda	Hexapoda		Insecta	Pterygota	Neoptera	Paraneoptera		Hemiptera	Sternorrhyncha	Aphidomorpha		Aphidoidea	Aphididae	Aphidinae	Macrosiphini	Brevicoryne				Brevicoryne brassicae
ASV00123	ATTAAGTTCAATTGAAGGTCATTCTGGACCATCAGTAGATTTTGCAATATTTAGTTTACATTTATCAGGTGCATCATCAATAGCAGGAGCAATTAATTTTATCGTTACTATTGTAAATATGCGTGCACCTGGAATGGAATTTTTTAGATTACCTTTATTTGTATGATCTATCTTTATTACAGCAATATTATTATTATTATCATTACCAGTATTAGCAGGTGCAATAACTATGTTATTATTTGATAGAAATTTAGGTACTGTATTTTTTAATGCAGCTGGTGGTGGTGATCCAGTTTTATATCAACATTTATTT	Eukaryota
ASV00124	TTTAAGTGCATTAGCTTTTGATGGTTCTGTAGATTTTGCAATTTTTAGTTTACATATTGCAGGATTATCATCTATTTTTGGTGCTATTAATTTTATAGTTACTGTATTAAATATGAGAGTTCCTGGATTTAAATTACATTTAATACCTTTATTTGTTTGAGCGTTTTTATTACTGCATTTTTATTATTATTATCATTACCTGTATTAGCAGCAGGTATTACTATGTTATTAACTGATCGTAATTTTAATAGTTCTTTTTTTAATCCTTCTGGTGGTGGTGATCCTATATTATATCAACATTTATTT	Eukaryota			Tubulinea			Elardia					Euamoebida					Hartmannellidae
ASV00125	TTTATCTGGTGTATTAGGTCATCCTTCTAGTTCTGTAGATTTTGCTATATTCAGTTTACATTTAGCGGGTATATCTTCAATATTAGGTGCTATTAATTTTATTACAACTATTTTTAATATGAAAGCTAGAGGTATGCATATGTATCAAATGCCATTATTTGTTTGATCTGTTTTAATTACAGCATTTCTTTTATTATTATCATTACCTGTATTAGCTGGTGCTATTACTATGTTACTAACTGATAGAAATCTTAATACAAGCTTTTTCGAATTTCAAGGTGGTGGAGATCCTGTATTATATCAACATTTATTT	Eukaryota			Oomycota								Peronosporales					Peronosporaceae			Phytophthora
ASV00126	GCTTAGTGGAATTAAATCACACGCGGGGGCGTCAGTTGACCTGGCCATACTTAGTATGCATCTGGCTGGTGCGTCTTCTATCATGGGTGCTATCAACATGATAGTGACAATCATTAATATGCGTCCGCAAGGTATGACCATGTTTCGTGTTCCTCTTTTTGCCTGAAGTGTTCTTATTACTTCTGTGTTACTAGTTGTGGCATTACCAGCATTAGCGGCAGGTATCACAATGCTGCTAACTGATCGTCATTTTAATACTACTTTTTTCGCCCCTGCTGGAGGTGGTGATCCAATATTATTCCAGCATATTTTT	Eukaryota
ASV00127	ACTTTCATCTAATATTGCTCATAGAGGAACTTCAGTAGATTTAGCTATTTTTTCTCTTCATTTAGCTGGAATTTCATCAATTTTAGGAGCAATTAATTTTATTACTACAATTATTAATATACGAATTAATGGATTATCTTTTGATCAAATACCTTTATTTGTTTGAGCTGTTGGTATTACAGCTTTATTATTATTATTATCTTTACCAGTATTAGCCGGGGCTATTACAATACTTCTAACTGATCGTAATTTAAATACATCATTTTTTGATCCTGCTGGAGGAGGAGATCCTATTCTTTATCAACATTTATTT	Eukaryota	Metazoa		Arthropoda	Hexapoda		Insecta	Pterygota	Neoptera	Endopterygota	Amphiesmenoptera	Lepidoptera	Glossata	Neolepidoptera	Heteroneura	Pyraloidea	Crambidae	Spilomelinae		Udea
ASV00128	TTTATCAAATAATATTGCTTATAATAATATTTCAGTAGACTTAACTATCTTTTCTCTACATTTAGCAGGTATTTCATCAATTTTAGGAGCAATCAATTTCATCTGCACTATCTTAAATATAATACCTAATAATATAAAATTAAGTCAAATTCCTTTATTTTCATGATCAATTTTAATTACAGCTATATTATTAATTTTATCTTTACCTGTTTTAGCTGGTGCTATTACTATATTATTAACAGATCGAAATTTAAATACATCATTTTTTGATCCAGCAGGTGGAGGAGATCCTATTCTTTATCAACATTTATTT	Eukaryota	Metazoa		Arthropoda	Hexapoda		Insecta	Pterygota	Neoptera	Paraneoptera		Hemiptera	Sternorrhyncha	Aphidomorpha		Aphidoidea	Aphididae	Aphidinae	Aphidini	Aphis
ASV00129	CCTGTCTTCCAATATTGCCCATGGAGGATCTTCAGTTGATTTAGCTATTTTTAGATTACATTTAGCAGGAATCTCATCAATTTTAGGTGCAGTAAATTTTATTACTACGGTTATTAATATACGATCTCCCAATCTAACATATGACCGATTACCTTTATTTGTTTGATCAGTTGCTATCACTGCTCTTCTTCTTCTTCTTTCTCTACCAGTTTTAGCAGGAGCTATTACTATACTTTTAACAGATCGAAATCTAAATACATCATTTTTTGATCCAGCAGGAGGTGGAGACCCTATTCTTTATCAACATTTATTT	Eukaryota	Metazoa		Arthropoda	Hexapoda		Insecta	Pterygota	Neoptera	Endopterygota
ASV00130	TATCAACAACATTTTCACCAAGCGGTTCTGTTGATTGTGCTATTTTTGCTTTGCATTTAACTGGTGTTTCATCTATTTTGGGTTCTTTAAACTTCATTGTAACAATTTTTAACATGAGAGCTCCAGGTTTAACATACTCAAGATTAAATTTATTTGCTTGAGCTATACTTATAACATCTTTCCTTTTAATTCTTTCTTTACCTGTATTAGCAGGTGCTATAACCATGCTTCTTTTCGATAGAAATTTGGGTACAACATTTTTTTACGCACCCGCCGGAGGAGATCCTATACTATTTCAACACTTATTT	Eukaryota
ASV00131	TTTATCTGGTATTTTCTCACATTCAGGTAGTGCTGTAGATTTTGGTATTTTTAGTTTACATTTAGCAGGTATATCTTCAATTTTAGGTTCAATAAATTTTATTGTTACAATTTTAAATATGAGAATAAAAGGAATGACAATGTTTAGATTACCTTTATTTGTATGAGCAGTATTTATAACAGCATGATTATTAGTTTTATCATTACCAGTATTAGGAGCAGGTATAACAATGTTATTAACAGATAGAAATTTTAATACAGCATTTTTTGAAGTTAGTGGAGGAGGGGATCCAGTATTATTTCAACATTTATTT	Eukaryota			Discosea								Himatismenida					Cochliopodiidae			Cochliopodium
ASV00132	TTTAAGTTCTATTTTAGCGCATTCTGGGTGTTCTGTTGATTTAGCTATTTTTAGTTTACATATAGCAGGGGTTTCTTCTATCGCAGGAGCTATAAATTTTATTGTTACTATTATTAATATGCGTTGCCCTGGAATGTATTTTCGTAGATTACCTCTATTTGTATGATCTGTTTTTATTACTGCTATTTTACTGTTACTTTCGTTACCTGTTTTGGCAGGTGCTATTACTATGTTATTAACCGATCGTAATTTAAACACTACTTTTTATGACCCGATAGGTGGGGGTGATCCTGTATTATATCAGCACCTTTTC	Eukaryota
ASV00133	ATTATCAAATTCTGTTTATCATTTTGGTGGATCAGTAGATTTAGCTATTTTTAGTTTACATGTTGCTGGTGTGTCTTCAATTCTAGGTGGGATTAATTTTATTACAACTTGCATAAAAGGAAAGATTAGTTATGTAATAAGATTTGAATTTTTGACTTTATTTGTATGAGCTATAATTGTAACAAGGTTCTTATTAGTATTAAGTTTACCTGTTTTAGCAGGGGGTATTACAATATTATTATTAGATCGTAATTTTGGCTCTTCTTTTTTTGATCCTAGAGGAGGAGGAAATCCTATTTTATATCAGCATTTATTT	Eukaryota	Metazoa		Rotifera			Eurotatoria	Bdelloidea
ASV00134	ATTAAGTAGTATACAAAGTCATTCATCAGCAGCTGTAGATTTAGCAATATTTAGTTTACATTTAGCTGGTATATCATCTATTTTAGGTGCTATAAATTTTATTACTACTATATTAAATATGCGTGCACCTGGTTTAAGTATGCATCAATTACCTTTATTTGTATGAGCTGTATTAATTACAGCTGTTTTATTAGTATTATCTCTTCCAGTTTTAGCTGGAGGAATAACTATGTTATTAACAGATCGAAATTTTAATACAACATTTTTTGATCCAGCTGGAGGAGGAGATCCATTATTGTATCAACATTTATTT	Eukaryota
ASV00135	TATCAAATAATATTGCCCATAATAATATTTCAGTCGATTTAACTATTTTTTCTTTACATTTAGCAGGAATTTCATCAATTTTAGGAGCAATTAATTTTATCTGTACAATTCTAAATATAATACCTAATAATATAAAATTAAATCAAATTCCTCTTTTCCCATGATCAATTTTAATTACAGCTATTTTATTAATTTTATCTCTCCCAGTATTAGCTGGGGCAATTACAATATTATTAACTGATCGAAATTTAAATACTTCATTTTTTGATCCAGCAGGAGGAGGAGACCCTATTTTATATCAACATTTATTT	Eukaryota	Metazoa		Arthropoda	Hexapoda		Insecta	Pterygota	Neoptera	Paraneoptera		Hemiptera	Sternorrhyncha	Aphidomorpha		Aphidoidea	Aphididae	Aphidinae	Macrosiphini	Brevicoryne				Brevicoryne brassicae
ASV00136	ATTAAGTGCTATAGCTTCTGATGCTTCAGTGGATTTTGCTATTTTCAGTTCACATTTAGCAGGTATTTCTTCTATTTTAGGAGCTATAAATTTTATAGTTACTATTTTTAATATGAGAGTTCCTGGGATGAAAATGAATTTAATACCTTTATTTACATGAGCAGTATTAATAACAGCTTTCTTATTATTAATATCACTTCCAGTTTTAGCAGCAGGTATAACAATGTTACTTACAGATAGAAATTTTAATAGTGCTTTTTTTAACCCTTCTGGAGGAGGAGATCCTATATTATTTCAACATTTATTT	Eukaryota
ASV00137	GTTAAGTACAGTCCCTTTTCATTCAGGAGGTCAGTTGATTTGGCAATTTTTAGTTTACATGTTGCAGTGTATCTTCTTTAGCAGGTGCTATTAATTTTATTACTACAGTATTTAATATGCGTGCTCCTGTATGTATATGCATCGTTTACCTCTTTTTGTATGGTCTGTATTGATTACAGCGTTTTTATTATTATTATCATTGCCTGTATTTGCGGGAGCATTACAATGTTATTGACGGATCGTAATTTTAATACCTCATTTTATGCTCCTGCAGGTGGTGTGATCCTATATTATATCAGCATTTATTC	Eukaryota
ASV00138	TTTATCTAATTCTATTTATCATTTTGGAGGATCAATTGATTTAGCTATTTTTAGTCTTCATGTGGCTGGTGTATCTTCTATTTTAGGAGGTATTAATTTTATTACTACTTGTTTAAAAGGGAAAATTAGCTATGTTTTAAGGTTTGAGTTTTTAACTTTATTTGTTTGAGCTATAATTGTAACTAGCTTTTTGTTAGTTTTAAGATTACCTGTTTTAGCGGGTGGTATTACTATATTATTGTTGGATCGTAATTTTGGATCTTCTTTTTTTGATCCTAGAGGTGGTGGTAATCCTATTTTATATCAGCATTTATTT	Eukaryota	Metazoa		Rotifera			Eurotatoria	Bdelloidea
ASV00139	TTTAAGTTCTATTCAAGCGCATTCCGGCGGTTCTGTTGATTTAGCCATTTTTAGTTTACATATTGCGGGAGCGTCGTCTATTCTTGGAGCGATTAATTTTATTACAACTATTTTAAATATGCGTACTCCTGGTATGACCATGCATAAATTACCTTTATTTGTTTGAACAATTTTTGTAACGGCTATTTTATTACTATTATCATTGCCTGTACTTGCCGCGGCCATTACTATGCTTTTAACTGATCGTAATTTTAATACTACTTTCTTTGATCCATCAGGTGGTGGTGATCCTATACTATATCAACATTTATTT	Eukaryota			Rhodophyta			Florideophyceae	Rhodymeniophycidae
ASV00140	TTTAAGTTCTATTTTAGCGCATTCGGGGTGTTCTGTTGATTTAGCTATTTTTAGTTTACATATAGCGGGTGTTTCTTCTATCGCAGGAGCTATAAATTTTATTGTTACTATTATTAATATGCGTTGTCCTGGGATGTATTTTCGTAGATTACCTCTATTTGTATGATCTGTTTTTATTACTGCTATTTTACTTTTACTTTCGTTACCTGTTTTGGCAGGTGCAATTACTATGTTATTAACCGATCGTAATTTAAATACTACTTTTTATGACCCAATTGGTGGGGGGGATCCTGTATTATATCAGCATCTTTTC	Eukaryota
ASV00141	ATTATCAAATTCTGTTTATCATTTTGGTGGGTCAGTAGATTTAGCTATTTTTAGTTTACATGTTGCTGGTGTGTCTTCAATTTTAGGTGGAATTAATTTTATTACAACTTGTATAAAAGGAAAGATTAGTTATGTAATAAGATTTGAATTTTTGACTTTATTTGTATGAGCTATAATTGTAACAAGGTTCTTATTAGTATTAAGCTTACCTGTTTTAGCAGGTGGTATTACAATATTATTATTAGATCGTAATTTTGGCTCTTCTTTTTTTGATCCTAGAGGAGGAGGAAATCCTATTTTATATCAGCATTTATTT	Eukaryota	Metazoa		Rotifera			Eurotatoria	Bdelloidea
ASV00142	ATTATCAGGAATTTTTTCTCATTCAGGAAGTGCTGTTGATTTTGGTATTTTTAGTTTACATTTAGCAGGTATTTCATCAATTTTAGGTTCAATTAATTTTATTGTTACAATTTTAAATATGAGAATAAAAGGAATGACAATGTTTAGATTACCTTTATTTGTTTGAGCTGTATTTATAACAGCATGATTATTATTGTTATCATTACCAGTTTTAGGAGCTGGAATAACAATGTTATTAACAGATAGAAATTTTAATACAGCATTTTTCGAAGTAAGTGGAGGAGGTGATCCAATATTATTTCAACATTTATTC	Eukaryota			Discosea								Himatismenida					Cochliopodiidae			Cochliopodium
ASV00143	ATTGTCTACATTTGAAGGTGATGGTGTTGATTTAGCTATTTTTAGTTTACATTTAGCTGGTGTAGCCTCATTATTAGGTTCTATAAATTTTATTACAACTATTTTCAATATGAGAGTAGCTGGTATGAATATGCATTTATTACCTTTATTTATTTGAGCTATGTTATTAACAGCTTTTTTATTAGTTTTTTCTTTACCAGTTTTTGCTGCAGCAATTACAATGTTATTAACTGATCGTAATTTTAATACAACATTTTATTCTCCTGCTGGTGGAGGTGATCCGATTTTGTATCAACATTTATTT	Eukaryota
ASV00144	ATTATCAGCTATGGCATCAGATGGATCAGTTGATATAGCTATTTTTAGTTTACATATCGCGGGTATATCATCAATTTTAGGAGCTATTAATTTTATAGCAACTGTTATTAATATGAGATCACCTGGTTTTAGAATGGGTTTAGTACCTTTATTTGTTTGGGCAGTTTTAATTACAGCTGTATTATTATTATTATCATTACCAGTTTTAGCTGCAGGTATAACTATGTTATTAACTGATAGAAATTTCAATAGTTCTTTTTTTAATCCTTCTGGAGGAGGAGATCCTATTTTATATCAACATTTATTT	Eukaryota
ASV00145	TTTATCTAGTATTACTGCTCATTCAGGGGGTTCTGTAGATTTAGCAATTTTTAGTTTACATTTATCTGGTGTTTCTTCAATAGCTGGTGCTATTAATTTTATGACTACAATAATAAATATGCGTGTAAAAGGTATGACTTTGTATCGTTTACCTCTTTTTATTTGAGCTTTGTTCTTAACTGCCTTTTTATTAGTATTAACTCTACCTGTTTTGGCTGGTGCTATTACTATGCTTTTAACAGATAGAAATTTCAATACTACTTTTTTTGATCCTGTAGGTGGTGGTGATCCTATACTTTATCAACATTTATTT	Eukaryota			Discosea			Flabellinia					Dactylopodida					Paramoebidae			Korotnevella
ASV00146	ATTATCAGCTATGGCATCAGATGGTTCAGTAGATATAGCTATTTTTAGTTTACATATTGCAGGTATATCATCAATTTTAGGTGCTATTAATTTTATAGCTACAGTTATTAATATGAGATCACCTGGTTTTAGAATGGGTTTAGTACCTTTATTTGTTTGAGCTGTATTAATAACAGCAGTTTTATTATTATTATCATTACCAGTTTTAGCTGCAGGCATTACTATGTTATTAACTGATAGAAATTTTAATAGTTCTTTTTTTAATCCTTCTGGAGGTGGTGATCCTATTTTATATCAACATTTATTT	Eukaryota
ASV00147	ATTATCAAATTCTGTTTATCATTTTGGTGGATCAGTAGATTTAGCTATTTTTAGTTTACATGTTGCTGGTGTATCTTCAATTTTAGGTGGGATTAATTTTATTACAACTTGTATGAAAGGAAAGATTAGTTATGTAATAAGATTCGAATTTTTGACCTTATTTGTATGAGCTATAATTGTAACAAGTTTCTTATTAGTATTAAGTCTACCTGTTTTAGCAGGGGGTATTACAATATTATTATTAGATCGTAATTTTGGTTCTTCTTTTTTTGATCCTAGAGGAGGGGGAAATCCTATTTTATATCAGCATTTATTT	Eukaryota	Metazoa		Rotifera			Eurotatoria	Bdelloidea
ASV00148	TTTAGCTAGTGGTCAAGCTCATTCTGGACCTTCTGTTGATTTAGCAATTTTCAGTTTACATTTAGCTGGTGCATCTTCTATTTTAGGAGCAATTAACTTTATTGTAACTATTTTTAATATGCGAGCTCCTGGAATGTTCATGCATAAATTACCTTTATATGTATGAGCTGTATTAATCACAGCATTTTTATTATTATTATCATTACCTGTATTTGCAGGAGCAATTACAATGTTATTAACAGATCGTAACTTTAATACAACGTTTTATGATCCAGCCGGTGGTGGAGATCCTGTATTATATCAACATTTATTT	Eukaryota
ASV00149	TTTATCAACGTTTTATCATTCAGGACCTTCAGTAGACTTAACAATTTTTTCTTTACACCTTGCAGGGATTTCTTCAATTTTAGGTGCCTTAAATTTTATTACTACAATTATTAATCTTAAAGCAAAAAACCTTTCAGCAGAAAAAATTAGACTATTTGTCTGATCAGTTATTTTAACAGCCATTCTTCTTCTTTTATCTTTACCAGTGTTAGCGGGAGCTATCACAATACTTTTAACTGACCGAAACTTAAATACCTCTTTTTTTGACCCTAGAGGAGGAGGGGACCCTGTTTTATATCAACACCGTTTT	Eukaryota	Metazoa		Arthropoda	Hexapoda		Insecta	Pterygota	Neoptera	Paraneoptera		Thysanoptera	Terebrantia			Thripoidea	Thripidae	Thripinae		Thrips				Thrips tabaci
ASV00150	TTTATCTGGATTACAAAGTCATAGTGGACCTAGTGTAGATTTAGCTATATTTGCTTTACATTTATCAGGTATAAGTAGTTTATTAGGAGCTGTTAATTTTATAACTACAGTAATAAACATGAGAACACCGGGAATAAGATTACATAAATTAGCTTTATTCGGATGAGCGGTAGTTATAACAGCTGTATTATTATTATTATCTTTACCTGTGTTAGCTGGTGGAATAACAATGTTATTAACTGATAGAAATTTTAATACATCTTTCTTTGAAACAGCTGGTGGAGGTGATCCTCTATTATTCCAACACTTATTC	Eukaryota	Fungi	Dikarya	Ascomycota	Pezizomycotina		Sordariomycetes	Hypocreomycetidae				Glomerellales					Plectosphaerellaceae
ASV00151	TTTATCTGGATTACAAAGTCATAGTGGACCTAGTGTAGATTTAGCTATATTTGCTTTACATTTATCTGGTATAAGTAGTTTATTAGGTGCTGTAAATTTTATAACTACAGTAATAAACATGAGAACACCGGGAATAAGATTACATAAATTAGCTTTATTCGGATGAGCAGTAGTTATAACAGCTGTATTATTATTATTATCTTTACCTGTGTTAGCTGGGGGAATAACAATGTTATTAACTGATAGAAATTTTAATACATCTTTCTTTGAAACAGCAGGTGGAGGTGATCCTTTATTATTCCAACACTTATTC	Eukaryota	Fungi	Dikarya	Ascomycota	Pezizomycotina		Sordariomycetes	Hypocreomycetidae
ASV00152	TTTATCTGGTGCGATTAGCCACTCGGGCCCGGGAGTAGACTTTGCAATTTTTAGTCTGCATATTGCAGGTATTTCGTCAATTGCTGGCGCAATCAATTTTATCGTGACAATCATGTTTATGCGATGTCGTGGTATGCGCTTATTTAAAATGCCTTTGTTCGTTTGAGCTGTGTTAATTACTGCATTTCTATTACTACTGTCTTTACCGGTATTAGCTGGCGCAATCACAATGCTACTTACAGATCGTAACCTTAATACGACGTTTTTCGAAGTAGATGGTGGTGGTGACCCTATTCTGTATCAACACTTGTTT	Eukaryota	Metazoa		Arthropoda
ASV00153	TTTAAGTACTTTGGGTCACCCAGGGAGTAGGGTGGATTTGGCTATTTTTAGTCTTCATTGTGCTGGTGTAAGTTCTATTTTAGGTGGTATTAATTTTATGTGTACAACAAAAAATCTTCGTAGAAGTTCTATTTCTTTGGAACACATAAGTTTATTTGTTTGAACTGTGTTTGTTACTGTTTTTTTATTGGTTTTATCTTTACCTGTCTTAGCTGGTGCTATTACTATGTTGTTAACTGATCGTAATATTAATACTTCTTTTTTTGATCCTAGAGCTGGTGGAAACCCTTTGATTTATCAACATTTATTT	Eukaryota	Metazoa		Nematoda			Chromadorea
ASV00154	TTTATCAGCTTTTGAAGGTGATGGTGTTGATTTAGCTATTTTTAGTCTACATTTAGCTGGTGCTGCTTCATTATTAGGTTCTATTAATTTTATTACAACAATATTTAATATGAGAGTTGCTGGTATGGGTATGCATTTATTGCCTTTATTAATTTGATCTATGTTAATAACTGCATTTTTATTAGTTTTTTCATTGCCAGTTTTGGCAGCTGCAATTACTATGTTATTAACTGATCGTAATTTTAATACAACTTTTTATTCTCCAATAGGTGGTGGTGATCCTGTATTATATCAACATTTGTTT	Eukaryota
ASV00155	ATTATCAAACAATACACTTAGCAGGAATCTCATCTATCTTAGGAGCAATTAATTTTATTTGTACAATTTTAAATATAATACCTATTAACATAAAATTAAATCAAATTCCTCTTTTCCCATGATCAATTTTAATTACAGCTATTTTATTAATTTTATCTCTTCCAGTATTAGCTGGTGCCATTACAATATTATTAACTGATCAAAATCTAAATACTTCATTTTTTGATCCAGCAGGAGAAGAAGATCCTATTTTATATCAACATCCATTT	Eukaryota	Metazoa		Arthropoda	Hexapoda		Insecta	Pterygota	Neoptera	Paraneoptera		Hemiptera	Sternorrhyncha	Aphidomorpha		Aphidoidea	Aphididae	Aphidinae	Macrosiphini
ASV00156	CTTAAGGACTTTAGGTCATCCCGGGAGAAGTGTTGATCTAGCAATCTTTAGTTTACATTGCGCTGGTTTAAGATCAATTTTAGGTGGTATCAATTTTATGTGTACTACTAAAAATTTACGTAGTAGATCTATTTCTTTGGAGCATATAAGGTTATTTGTTTGAACTGTGTTCGTTACTGTTTTCTTATTAGTATTATCTTTACCTGTCTTAGCTGGAGCTATTACTATATTATTAACTGATCGTAATCTAAATACTTCTTTCTTTGATCCAAGAACCGGTGGAAATCCTTTAATTTATCAACATTTGTTC	Eukaryota	Metazoa		Nematoda			Chromadorea					Rhabditida	Rhabditina
ASV00157	ATTATCAAATTCTGTTTATCATTTTGGTGGGTCTGTAGATTTGGCTATCTTTAGTTTACATGTTGCTGGTGTGTCTTCAATTCTAGGTGGGATTAATTTTATTACAACTTGTATAAAAGGAAAAATTAGATATGTAATAAGATTTGAATTTTTGACTTTATTTGTATGAGCTATGATTGTGACAAGATTTTTATTAGTATTGAGTTTACCCGTTTTAGCAGGAGGAATTACAATATTATTATTAGATCGTAATTTTGGTTCTTCTTTTTTTGATCCTAGGGGAGGGGGAAATCCTATTTTATATCAGCATTTATTT	Eukaryota	Metazoa		Rotifera			Eurotatoria	Bdelloidea
ASV00158	TTTATCTGGAATTTTTTCACATTCAGGGAGTGCAGTTGATTTTGGTATTTTTAGTTTGCATTTAGCAGGTATTTCATCGATTTTAGGTTCTATAAATTTTATTGTTACAATTTTAAATATGAGAATAAAAGGAATGACAATGTTTAGATTACCATTATTTGTATGAGCTGTGTTTATAACAGCATGATTATTATTATTATCTTTACCAGTTTTAGGAGCAGGTATAACTATGTTATTAACTGATAGAAATTTTAATACTGCATTTTTTGAAGTTAGTGGGGGAGGTGATCCAATATTATTTCAACATTTATTT	Eukaryota			Discosea								Himatismenida					Cochliopodiidae			Cochliopodium
ASV00159	ATTATCAGGGATTATAGCTCACTCTGGTGGTGCTGTTGATCTTGCTATTTTTAGCCTTCATTTATCTGGTGCGGCTTCAATTTTAGGAGCAATTAATTTTATTTGTACTATCATCAACATGCGAACCGAAAGTTTACCTTTCCACAAGTTACCATTATTTGTTTGGGCCGTTTTTATTACAGCTATTTTATTATTATTGTCATTGCCAGTATTAGCGTCAGCAATTACAATGCTACTAGCTGATAGAAATTTCAATACAACCTTCTTTGATCCTGCAGGTGGTGGTGACCCTGTTTTATACCAACACCTGTTC	Eukaryota			Bacillariophyta			Bacillariophyceae					Bacillariales					Bacillariaceae			Nitzschia				Nitzschia palea
ASV00160	TTTAAGTGATGCAGCATTTCATTCAGGGGCTTCTGTTGATTTTGCAATTTTTAGTTTACATTTATCAGGTATTTCTTCATTATTAGGTGCTATTAATTTTATTACTACAATGTGAAATATGCGTGTACCTTATATGTTATTACATCATGTACCTTTATTCGTATGAGCTGTTTTTATTACAGCTATATTATTATTGTTATCGTTACCTGTTTTAGCAGGAGGTATTACTATGTTATTAACAGATCGTAATTTTAATACTTCTTTTTTTGATCCAATAGGTGGTGGTGATCCTATTTTGTATCAACATTTGTTT	Eukaryota
ASV00161	ATTAAGCTCTATTCAAGCTCATTCTGGCGGTTCAGTTGATTTAGCTATTTTTAGTCTTCATGTTTCCGGTGTTTCTTCTCTTTTAGGTGCTATAAATTTTATTTGTACGGTTTTTAATATGCGTGTTCCTGGTTTGTATATGCATAGATTACCTTTATTTGTTTGGGCTGTATTAATAACCGCATTTTTGTTATTATTATCTTTACCTGTTTTAGCTGGAGGTATAACCATGCTTTTAACTGATAGAAATTTTAATACGACTTTCTTCGATTCTGCAGGTGGTGGTGACCCTATACTTTATCAACATTTATTT	Eukaryota
ASV00162	ATTATCAAATTCTGTTTATCATTTTGGTGGATCAGTAGATTTAGCTATTTTTAGTTTACATGTTGCTGGTGTGTCTTCAATTTTAGGTGGGATTAATTTTATTACAACTTGTATAAAAGGAAAGATTAGTTATGTAATAAGATTTGAATTTTTGACTTTATTTGTATGAGCTATAATTGTAACAAGGTTTTTATTAGTATTAAGCTTACCTGTTTTAGCAGGGGGTATTACAATATTATTATTAGATCGTAATTTTGGCTCTTCTTTTTTTGATCCTAGAGGAGGAGGAAATCCTATTTTATATCAGCATTTATTT	Eukaryota	Metazoa		Rotifera			Eurotatoria	Bdelloidea
ASV00163	ATTATCAGGAATTGTTGCACACTCAGGTCCTGCTGTTGATTTAGCAATTTTTAGTTTACATATTGCTGGAGCTTCGTCAATCATGGGTGCAATTAATTTTATTGTAACGATTACAAATATGCGTGCGCGCGGTTTAACTTACTTTACGATGCCTTTATTTGTTTGATCAGTTTTGATTACTGCATTTTTATTATTGTTGTCTCTTCCAGTCTTAGCTGCAGCAATAACGATGTTATTAACAGATCGTAATTTTAATACAGGTTTTTTCGTTGTTCAAGCTGGTGGAGATCCGGTTTTATTTCAACATCTTTTT	Eukaryota
ASV00164	TTTATCTTCAAATATCGCTCATAGAGGAAGATCTGTCGATTTAGCTATTTTTTCTCTTCATTTAGCCGGTATTTCTTCAATTTTAGGGGCAATTAATTTTATTACGACTATTATTAATATAAAAAGAAATGGAATGTCATTTGATCGTATACCTTTATTTGTTTGAGCTGTAGGAATTACAGCTATTTTATTATTGCTATCTCTACCAGTTTTAGCAGGAGCTATTACTATATTATTAACAGATCGAAACTTAAATACTTCCTTCTTTGATCCTGCAGGAGGGGGAGATCCTATTTTATACCAACATTTATTT	Eukaryota	Metazoa		Arthropoda	Hexapoda		Insecta	Pterygota	Neoptera	Endopterygota	Amphiesmenoptera	Lepidoptera	Glossata	Neolepidoptera	Heteroneura	Yponomeutoidea	Plutellidae			Plutella				Plutella xylostella
ASV00165	TTTATCATCTGTTGAGGGAATAGGAGTAGATTGTGCTATTTTTAGTTTACATTTAGCGGGAGCTGCTTCTTTAATGGGTGCTATTAATTTTATAACAACTGTATTTAATATGAGAGCACCTGGAATAACTATGCATACATTGCCTTTATTTATATGAGCTATGTTAGTAACTGCTTTTTTATTAGCATTTTCATTACCTGTATTAGCAGCAGCTATAACAATGTTGTTAACAGATAGAAATTTTAATACATCTTTTTATTCAGCAGCAGGAGGTGGTGATGCTATATTGTACCAACATTTATTT	Eukaryota
ASV00166	ATTAAGTGGATTAGAAGGTCATCCAGGAGCAAGTGTAGACTTGGGTATTTTTAGTTTACATATTGCAGGGGTATCATCGATACTGGGAGCAATTAATTTCATAGTAACAATAGTGAATATGCGTTTACCAGCATTATATTTACACGAGGCACCACTGTTTGTTTGATCTGTTTTAATAACAGCAGTTTTATTGTTATTATCGCTTCCTGTACTTGCGGGAGCAATAACAATGTTATTATTAGATCGAAACTTTCGTACAGTATTTTTTAATGCCAATGGTGGCGGTGATTCTGTGTTGTACCAACATTTATTT	Eukaryota
ASV00167	ATTATCAAATTCTGTTTATCATTTTGGTGGATCAGTAGATTTAGCTATTTTTAGTTTACATGTTGCTGGTGTGTCTTCAATTCTAGGTGGGATTAATTTTATTACAACTTGCATAAAAGGAAAGATTAGTTATGTAATAAGATTTGAATTTTTGACTTTATTTGTATGAGCTATAATTGTAACAAGGTTCTTATTAGTATTAAGCTTACCTGTTTTAGCAGGGGGTATTACAATATTATTATTAGATCGTAATTTTGGCTCTTCTTTTTTTGATCCTAGAGGAGGAGGAAATCCTATTTTATATCAGCATTTATTT	Eukaryota	Metazoa		Rotifera			Eurotatoria	Bdelloidea
ASV00168	ATTGTCAAATTCTGTTTATCATTTTGGTGGATCAGTAGATTTAGCTATTTTTAGTTTACATGTTGCTGGTGTATCTTCAATTTTAGGTGGGATTAACTTTATTACAACTTGTATAAAAGGAAAGATTAGTTATGTAATAAGATTTGAATTTTTGACTTTATTTGTATGAGCTATAATTGTAACGAGATTCTTATTAGTATTAAGTTTACCTGTTTTAGCAGGGGGTATTACAATATTATTATTAGATCGTAATTTTGGTTCTTCTTTTTTTGATCCTAGAGGAGGGGGAAATCCTATTTTATATCAGCATTTATTT	Eukaryota	Metazoa		Rotifera			Eurotatoria	Bdelloidea
ASV00169	GCTAAGTGGTATCGAGGCGCATTCTGGTGCAGCTGTTGATTTTGGTATCTTTAGCCTGCATTTGGCCGGTGCTTCTTCTATTTTAGGAGCGATTAACTTTATCGTTACTATTGTTAACATACGAGCACGTGGTATAACCTTCTGCTCTTTACCGCTGTTTGTCTGAGCGGTTTTTATTACTGCGTTTCTTTTACTTTTATCGCTGCCGGTTCTTGCTGGTGCAATTACTATACTTTTAATAGATCGTAATTTCAAAACTGTCTTCTTCAACCCCGTGGGCGGCGGCGATCCTGTCCTGTACCAGCATCTGTTC	Eukaryota	Metazoa
ASV00170	ATTATCAAATTCTGTTTATCATTTTGGTGGATCAGTAGATTTAGCTATTTTTAGTTTACATGTTGCTGGTGTATCTTCAATTTTAGGTGGGATTAATTTTATTACAACTTGTATGAAAGGAAAGATTAGTTATGTAATAAGATTTGAATTTTTGACCTTATTTGTATGAGCTATAATTGTAACAAGTTTCTTATTAGTATTAAGTCTACCTGTGTTAGCAGGGGGTATTACAATATTATTATTAGATCGTAATTTTGGTTCTTCTTTTTTTGATCCTAGAGGAGGGGGAAATCCTATTTTATATCAGCATTTATTT	Eukaryota	Metazoa		Rotifera			Eurotatoria	Bdelloidea
ASV00171	TTTAAGTTCTATACAAGCGCACTCTGGTGGCTCTGTTGATTTAGCAATTTTTAGTTTACACGTTTCAGGTGTTTCTTCACTTTTAGGTGCGATAAACTTTATTTGTACTGTTTTTAATATGCGAGTTCCAGGGCTTTATATGCATCGATTGCCTCTTTTTGTTTGAGCAGTTTTAATAACAGCGTTTTTATTATTATTATCGTTACCTGTTTTAGCCGGAGGTATAACTATGCTGTTAACTGATCGTAATTTTAATACTACATTTTTTGATTCAGCCGGCGGTGGTGATCCGATTTTATATCAGCATTTATTC	Eukaryota
ASV00172	TTTATCTTCAGGAATTGCCCATGGAGGAGCTTCTGTTGATTTAGCAATTTTTTTTTTTTCATTTAGCTGGTATTTCTTCAATTTTAGGGGCCGTAAATTTTATTACAACAGTAATTAATATGCGATCTTCTGGAATTACATTAGACCGAATACCTTTATTTGTATGATCTGTTGTAATTACAGCTTTATTATTATTATTATCACTACCAGTTTTAGCCGGAGCAATTACTATACTATTAACAGATCGAAATCTTAATACTTCATTTTTTGACCCTGCCGGAGGAGGAGACCCAATTTTATACCAACATTTATTT	Eukaryota	Metazoa		Arthropoda	Hexapoda		Insecta	Pterygota	Neoptera	Endopterygota		Diptera	Brachycera	Muscomorpha		Ephydroidea	Drosophilidae	Drosophilinae	Drosophilini	Scaptomyza	Parascaptomyza			Scaptomyza pallida
ASV00173	TTTAAGTGCAATAGCATCTGATGCATCAGTAGATTTTGCTATATTTAGTTTACATCTTGCTGGTATTTCTTCTATATTAGGTGCAATTAATTTTATTGTTACTATTTTTAATATGAGAGTTCCTGGTATGAAAATGAATCTAATACCTTTATTCACATGAGCTGTATTAATTACAGCTTTCTTACTTCTAATATCATTGCCTGTGTTAGCAGCTGGTATTACTATGCTTTTAACTGATAGAAATTTTAATAGTGCTTTTTTTAATCCTTCAGGAGGAGGGGATCCTATATTATTCCAACATTTATTT	Eukaryota
ASV00174	ATTAGCAAGCATTGGATTCCACTCAGGTGGTTCTGTAGACCTTGCTATCTTTAGCTTACACTTAGCTGGGGTTTCTTCTATTTTAGGTACTGTTAACTTCATCACAACTATCTTTAATATGAGAGCACCAGGTATGACAATGCACAGATTACCTCTATTTGTATGAGCTATGTTAATTACAGCATTCTTGTTAATACTGTCATTACCAGTGTTTGCCGGAGCTATTACAATGCTATTAACAGATAGAAACTTCAACACAAGCTTCTACGACCCAGCTGGAGGAGGAGATCCTATCTTATATCAACACTTATTC	Eukaryota	Metazoa
ASV00175	ATTATCAAATTCTGTTTATCATTTTGGTGGATCAGTAGATTTAGCTATTTTTAGTTTACATGTTGCTGGTGTATCTTCAATTCTAGGTGGGATTAATTTTATTACAACTTGCATAAAAGGAAAGATTAGTTATGTAATAAGATTTGAATTTTTGACTTTGTTTGTGTGAGCTATAATTGTAACAAGGTTCTTATTAGTATTAAGTTTACCTGTTTTAGCAGGGGGTATTACAATATTATTATTAGATCGTAATTTTGGTTCTTCTTTTTTTGATCCTAGAGGAGGAGGAAATCCTATTTTATATCAGCATTTATTT	Eukaryota	Metazoa		Rotifera			Eurotatoria	Bdelloidea
ASV00176	ATTATCTACTATAGCTTCTGATTGTTCTGTAGATATGGCTATATTTAGTTTACATGTAGCTGGTTTATCTTCAATTTTAGGTGCTATAAATTTTATGGCTACTATAATTAATATGAGATCGCCAGGTTTTAAATGAAATATTATACCTCTATTTGTATGATCTTTATTTATAACAGCTATATTATTATTATTATCTTTACCAGTATTAGCAGCAGGTATAACAATGTTATTAACTGATAGAAATTTTAATAGTTCTTTTTTTAATCCATCAGGTGGTGGTGATCCTGTATTATATCAACATCTTTTT	Eukaryota
ASV00177	TCTCCTCAGGAATTGCTCATGCCGGTTCTTCTGTTGATTTATCAATTTTTAGCCTTCATCTAGCTGGGGCTAGCTCAATTCTAGGGGCCGTAAATTTTATTACAACTATTATTAACATACGAACTATTGGTATAACCTGAGATCGAACTCCTCTATTCGTTTGGTCAGTATTTTTAACAGCCATCCTACTTCTTCTATCCTTACCAGTACTAGCCGGTGCTATTACTATACTTTTAACCGATCGAAATCTTAATACTACATTTTTTGATCCTGCCGGAGGGGGAGACCCCATTTTATACCAACATTTATTC	Eukaryota	Metazoa		Arthropoda	Hexapoda		Collembola					Entomobryomorpha				Isotomoidea	Isotomidae
ASV00178	TAAGTTCTATTCAAGCGCATTCTGGCGGTTCTGTTGATTTAGCAATTTTTAGTTTACATATTGCTGGAGCGTCATCTATACTTGGAGCTATTAATTTTATTACAACTATTTTAAATATGCGGACTCCTGGTATGACCATGCATAAATTACCTTTATTTGTTTGAACAATTTTTGTAACAGCTATTTTATTATTGTTATCATTGCCAGTACTTGCTGCTGCTATAACTATGCTATTAACTGATCGTAATTTTAATACTACTTTCTTTGATCCATCAGGTGGTGGTGATCCTATATTATATCAACATTTATTT	Eukaryota
ASV00179	ATTAAGTAGTATACAAAGTCATTCATCAGCAGCTGTAGATTTAGCAATATTTAGTTTACATTTAGCTGGTATATCATCTATTTTAGGTGCTATAAATTTTATTACTACTATATTAAATATGCGTGCACCTGGTTTAAGTATGCATCAATTACCTTTATTTGTATGGGCCGTGCTGATCACGGCCGTTTTATTAGTATTATCTCTTCCAGTTTTAGCTGGAGGAATAACTATGTTATTAACAGATCGAAATTTTAATACAACATTTTTTGATCCAGCTGGAGGAGGAGATCCATTATTGTATCAACATTTATTT	Eukaryota
ASV00180	TTTAGCCGGAGTTCAATCACACTCTGGCCCAGCCGTTGACCTAGCAATCTTTAGTTTACATTTGGCCGGTATTTCGTCTATTGCAGGTGCAATTAATTTTATTACAACAATTGTGAATATGCGCGCGCGAGGATTAACCATGCATCGTTTACCGTTATTTGTATGATCGGTTTTTATAACCGCTATCCTTCTTCTTTTATCTCTTCCAGTACTTGCCGGAGGTATTACTATGCTTCTAACTGATCGTAATTTTAATACCTCATTTTTTGACCCTGCGGGAGGTGGTGATCCAATTTTGTATCAACATTTATTT	Eukaryota	Metazoa
ASV00181	ACTTTCTTCAATTATTGCACATGGTGGTGCTTCAGTAGATTTAGCTATTTTTTCTCTCCATTTAGCTGGAATTTCTTCTATTTTAGGGGCAGTAAATTTTATTACAACAATTATTAATATACGATCAACAGGAATTAGTTTTGATCGAATACCTTTATTTGTGTGATCAGTTTTAATTACTGCTGTATTATTACTTTTATCATTGCCTGTGCTAGCTGGAGCAATTACTATATTATTAACAGATCGAAATTTTAATACATCATTTTTTGATCCAGCCGGTGGAGGAGACCCAATTTTATATCAACATTTATTT	Eukaryota	Metazoa		Arthropoda	Hexapoda		Insecta	Pterygota	Neoptera	Endopterygota		Diptera	Brachycera	Muscomorpha		Opomyzoidea	Agromyzidae	Phytomyzinae		Liriomyza				Liriomyza sativae
ASV00182	TTTAAGCTCTTATTCAAGCACATTCAGGAGGTTCTGTAGATTTAGCTATTTTTAGTTTACATCTAGCAGGTGCATCTTCTTTAATGGGTGCTATTAATTTTATTACGACCATTTTCAATATGCGTACTCCTGGTATGGGCTTATTTAATATGCCTTTATTTGTTTTGGAGTGTTCTTATTACTGCATTTTTACTTTTATTATCTTTGCCTGTGCTCGCGGGAGCTATTACTATGTTGTTGACTGATCGTAATTTTAACACTACATTTTTTGACCTGCTGGCGGCGGTGACCCTATATTGTATCAGCATCTGTTT	Eukaryota
ASV00183	ATTATCAGGAATTTTTTCACATTCAGGTGCTTCTATTGAATGTGCAATTTTTAGTTTACATTTAGCAGGTATTTCTTCAATATTAGGTTCAATAAATTTTATAGTAACTGTATTAAATATGAGAGTACCCGGAATGCATATGTTTAGAATACCTTTATTTGTTTGAGCAGTATTTTTAACAGCATGATTATTATTATTATCATTACCTGTATTAGGAGGTGCTATTACTATGTTATTAACAGATCGTAATTTTAATACTACTTTTTTTGAAGTTAGTGGAGGAGGAGATCCAGTATTATTTCAACATTTATTT	Eukaryota			Discosea								Himatismenida					Cochliopodiidae			Cochliopodium
ASV00184	TTTAAGCGGTATCGAAGCTCATTCTGGTCCCGCTGTTGACTTCGCTATTTTTAGTTTACATCTTGCTGGTTTTTCTTCAATTTTAGGAGCTATTAACTTTATTGTTACAATTTTCAATATGCGCGCTTTAGGAATGACTTTTTACGTTTTACCTCTTTTTGTCTGATCCATTCTTATTACTGCTTTTTTATTACTTTTATCTCTTCCCGTTTTAGCAGGTGCAATTACTATGCTTTTATTAGATCGTAATTTCAAAACTGTTTTTTTCAACCCTATCGGTGGTGGAGATCCGGTGCTTTATCAACATTTATTC	Eukaryota
ASV00185	TTTATCAACGTTTTATCATTCAGGACCTTCAGTAGACTTAACAATTTTTTCTTTACACCTTGCAGGGATTTCTTCAATTTTAGGTGCCTTAAATTTTATTACTACAATTATTAATCTTAAAGCAAAAAACCTTTCAGCGGAAAAAATTAGACTATTTGTCTGATCAGTTATTTTAACAGCCATTCTTCTTCTTTTATCTTTGCCAGTGTTAGCGGGAGCTATCACAATACTTTTAACTGACCGAAACTTAAATACCTCTTTTTTTGACCCTAGAGGAGGAGGGGACCCTGTTTTATATCAACACCTTTTT	Eukaryota	Metazoa		Arthropoda	Hexapoda		Insecta	Pterygota	Neoptera	Paraneoptera		Thysanoptera	Terebrantia			Thripoidea	Thripidae	Thripinae		Thrips				Thrips tabaci
ASV00186	ATTATCAAATTCTGTTTATCATTTTGGTGGATCAGTAGATTTAGCTATTTTTAGTTTACATGTTGCTGGTGTGTCTTCAATTTTAGGTGGAATTAATTTTATTACAACTTGTATAAAAGGAAAGATTAGTTATGTAATAAGATTTGAATTTTTGACTTTATTTGTATGAGCTATAATTGTAACAAGGTTTTTATTAGTATTAAGCTTACCTGTTTTAGCAGGGGGTATTACAATATTATTATTAGATCGTAATTTTGGCTCTTCTTTTTTTGATCCTAGAGGAGGAGGAAATCCTATTTTATATCAGCATTTATTT	Eukaryota	Metazoa		Rotifera			Eurotatoria	Bdelloidea
ASV00187	ATTAAGTTCTGTCTTTTCGCATTCCGGATATGCAGTAGATTTGGCTATTTTTAGTTTACATTTAGCGGGTGTTTCTTCTATTGCCGGAGCTATTAATTTTTTAGTTACTATATTTAATATGAGATGTTTAGGTATGCATTTAACTATCATGCCTTTGTTTGTGTGGACAATTTTTATTACAGCTATTCTTTTATTACTTTCATTACCAGTTTTAGCCGGTGCTATTACTATGCTTTTATTTGATAGAAATTTTAATAGTAGTTTTTTTGAGCCACTAACTGGTGGAGATCCTATATTATATCAACATCTATTT	Eukaryota
ASV00188	ATTATCAGGAATTGTTGCACATTCTGGTCCGGCAGTTGATCTAGCAATTTTTAGTTTACATATTGCTGGAGCTTCTTCTATTATGGGTGCTATTAATTTTATCGTAACAATCACAAATATGCGTGCACGTGGATTAACATATTTTAGAATGCCACTTTTTGTTTGATCAGTTCTAATTACGGCTTTTTTATTATTATTATCATTACCTGTTCTAGCTGCGGCAATTACTATGTTATTAACGGATCGTAATTTTAACACTGGATTTTTTGTTATACAAGCTGGTGGAGATCCTGTATTATTTCAACATTTATTT	Eukaryota
ASV00189	ATTATCAAGTGTTCAAGCACACTCAGGTCCTTCTGTTGATTTAGCTATTTTTAGTTTACACTTATCAGGTATTTCATCATTATTAGGTGCTATTAATTTCTTATCTACTATTTATAATATGAGAGCTCCTGGTTTAAGTTTTCATAGATTACCTTTATTTGTATGGGCTATTTTTATTACAGCTTTCTTATTATTATTAACTTTACCTGTGTTAGCTGGTGCAATTACAATGCTTTTAACAGATAGAAATTTAAATACTTCATTTTATGATCCATCAGGTGGAGGAGATCCTGTATTATATCAACATTTATTC	Eukaryota			Oomycota								Pythiales					Pythiaceae			Pythium
ASV00190	ATTATCAGCTATGGCATCAGATGGTTCAGTAGATATAGCTATTTTTAGTTTACATATTGCAGGTATATCATCAATTTTAGGTGCTATTAATTTTATAGCTACAGTTATTAATATGAGATCACCTGGTTTTAGAATGGGTTTAGTACCTTTATTTGTTTGAGCTGTATTAATAACAGCAGTTTTATTATTATTATCATTACCAGTTTTAGCTGCAGGTATTACTATGTTATTAACTGATAGAAATTTTAATAGTTCTTTTTTTAATCCTTCTGGAGGTGGTGATCCTATTTTATATCAACATTTATTT	Eukaryota
ASV00191	AGAACTTAGATCGCAGTACCAAACATTCGGCAATTATTGTCGGCCATCCGATGGGCGCCGTAAAAGAGCAGAGCGCCGACGTCTATGCTTCTAACATGGCGGCTCGGGGATTTATAACCTTGGCTATCGACCTTTCGTTTTGGGGAGAGAGCGAAGGTGAACCCCGTAATGCGGTACTACCTGATGTCTATGCTGAAGACTTCAGCGCAGCTGT	Bacteria
ASV00192	TTTAGCTAGCATCGGATTCCACTCAGGAGGTTCTGTTGACCTTGCTATTTTCAGTTTACACTTAGCGGGGATATCTTCTATTTTAGGTACAGTTAACTTCATTACAACTATCTTTAATATGAGAGCTCCAGGTATGACAATGCACAGATTACCACTATTCGTTTGAGCCGTATTAATCACAGCCTTCTTGTTAATATTATCATTACCAGTATTTGCAGGAGCTATTACAATGTTATTAACAGATAGAAACTTCAACACTAGCTTCTACGACCCAGCTGGAGGAGGAGACCCTATCCTATATCAACACTTGTTC	Eukaryota
ASV00193	ATTAAGCTCTATTCAAGCTCATTCTGGCGGTTCAGTCGATTTAGCTATTTTTAGTCTTCATGTTTCCGGTGTTTCTTCTCTTTTAGGTGCTATAAATTTTATTTGTACGGTTTTTAATATGCGTGTTCCTGGTTTGTATATGCATAGATTACCTTTATTTGTTTGGGCTGTATTAATAACCGCATTTTTGTTATTATTATCTTTACCTGTTTTAGCTGGAGGTATAACCATGCTTTTAACTGATAGAAATTTTAATACGACTTTCTTCGATTCTGCAGGTGGTGGTGACCCTATACTTTATCAACATTTATTT	Eukaryota
ASV00194	TTTAGCAGGGGTTGTTTCGCATTCAGGTGGTTCGGTTGATTTAGCTATTTTTAGTTTGCATTTAGCAGGAGCTTCTTCTTTGTTAGGAGCTATAAATTTTATAACAACAGTGTTTAATATGCGCGTACCTGAAATGGCTTTTCATAGAATGCCATTATTTGTATGAGCCGTTTTTATTACAGCGTGATTATTGTTATTATCTTTGCCTGTTTTAGCAGGAGCTATTACTATGTTGTTAACAGATCGTAATTTTAATACTTCATTTTTTGATCCAGCTGGAGGAGGTGACCCTGTTTTATATCAACATTTATTT	Eukaryota	Metazoa		Arthropoda	Hexapoda		Insecta	Pterygota	Neoptera	Endopterygota
ASV00195	TCTATCTAGCTCAGAGTTCCACTATGGATCTTCCATAGATTTTACTATTTTATCTCTTCATTTGGCTGGGGCTTCTTCAATTATGAGATCTTTAAATTTTATTTGTTCTATTATGATTATACGAAATAATTCTATTCAGATAGAATGTATATCTTTATTTTCTTGGAGTATTTTAATTACAACAATTTTATTGATTTTAGCTCTTCCTGTGTTGGCTGGAGCTATCACTATATTATTAACCGATCGAAATTTTAATACTTCATTTTTTAATCCATCTGGAGGAGGAGATCCTATTTTATTTCAACATCTTTTT	Eukaryota	Metazoa		Arthropoda	Chelicerata		Arachnida	Acari			Acariformes	Trombidiformes	Prostigmata	Eleutherengona		Tarsonemoidea	Tarsonemidae
ASV00196	TTTATCAGGATTACAAAGTCATAGTGGACCTAGTGTAGATTTAGCTATATTTGCTTTACATTTATCAGGTATAAGTAGTTTATTAGGTGCTGTAAATTTTATTACTACAGTAATAAACATGAGAACACCGGGAATAAGATTACATAAATTAGCTTTATTCGGATGAGCTGTAGTTATAACAGCTGTATTATTATTATTATCTTTACCTGTGTTAGCTGGTGGAATAACAATGTTATTAACTGATAGAAATTTTAATACATCTTTCTTTGAAACAGCTGGTGGAGGTGATCCTCTATTATTCCAACACTTATTC	Eukaryota	Fungi	Dikarya	Ascomycota	Pezizomycotina		Sordariomycetes	Hypocreomycetidae				Glomerellales					Plectosphaerellaceae
ASV00197	TTTATCAGACTCTAAATATCATAGAGGGATCTCAGTAGATCTCGCTATTTTTAGTTTACATTTAGCTGGTATTTCTTCTATTTTAGGAAGAATTAATTTCTTAACTACTATTTTAGTTTCTCGTATAGATTCTTTAATGAGTCTTTCTCGTTTGCCTCTTTTTCTTTGGTCTGTTGCTATTACTGCTGTTCTGTTAATTGTTAGACTTCCTGTATTAGCAGGTGCTATTACTATGTTGTTAACTGATCGTAATATTAATACCTCTTTCTTTGATCCAGCGGGGGGCGGTAATCCTGTTTTATACCAGCATCTTTTT	Eukaryota	Metazoa		Rotifera			Eurotatoria	Monogononta			Pseudotrocha	Ploima
ASV00198	TCTATCAGGTATCATTGCTCATTCTGGTGGTGCTGTTGATCTTGCGATCTTTAGTCTTCATTTATCTGGAGCAGCTTCGATCTTAGGAGCAATTAACTTTATCTGTACTATTATTAATATGCGAACAGAAAGTCTACCTTTCCACAAATTACCATTGTTTGTTTGGGCCGTTTTTATTACAGCTATTCTATTATTATTGTCATTACCTGTACTGGCGTCAGCAATTACGATGTTATTAGCAGATAGAAATTTCAACACAACTTTCTTTGATCCTGCTGGTGGTGGTGACCCTGTGTTATACCAGCATTTATTC	Eukaryota			Bacillariophyta			Bacillariophyceae					Bacillariales					Bacillariaceae			Nitzschia				Nitzschia palea
ASV00199	TTTAAGTGCATTAGCTTTTGATGGTTCTGTAGATTTTGCAATTTTTAGTTTACATATTGCAGGATTATCATCTATTTTTGGTGCTATTAATTTTATAGTTACTGTATTAAATATGAGAGTTCCTGGGTTTAAATTACATTTAATACCTTTATTTGTTTGAGCGTTTTTATTACTGCATTTTTATTATTATTATCATTACCTGTATTAGCAGCAGGTATTACTATGTTATTAACTGATCGTAATTTTAATAGTTCTTTTTTTAATCCTTCTGGTGGTGGTGATCCTATATTATATCAACATTTATTT	Eukaryota			Tubulinea			Elardia					Euamoebida					Hartmannellidae
ASV00200	ATTATCAGGTATACAAAGTCACAGTGGTCCTAGTGTAGATTTAGCTATCTTCGCTCTTCACCTATCAGGTATAAGTAGTCTATTAGGAGCAATGAATTTTATAACAACTATCTTAAACATGAGAAGTCCAGGAATAAGACTACACAAATTGGCTTTATTTGGATGAGCAGTAGTGGTTACAGCCGTTTTATTACTTTTATCTTTACCTGTTTTAGCTGGTGCTATTACTATGGTTTTAACAGACAGAAATTTTAATACATCATTCTTCGAAGTAGCAGGTGGAGGAGACCCAATCTTATACCAACACCTTTTC	Eukaryota	Fungi	Dikarya	Ascomycota	Pezizomycotina		Dothideomycetes	Dothideomycetidae				Cladosporiales					Cladosporiaceae			Cladosporium
ASV00201	TATCAGGTGCGATAAGCCATTCTGGGCCCGGTGTTGATTTTGCGATTTTTAGCTTGCATATTGCCGGTATTTCATCAATCGCAGGTGCAATAAATTTTATTGTTACCATTCTTTTCATGCGTTGTCGGGGAATGCGCTTGTTCAGCATGCCCCTATTTGCGTGGGCTGTTTTAATTACTGCCTTTTTGCTTCTTTTATCATTGCCGGTCTTAGCGGGCGCGATTACTATGCTATTAACAGATCGTAATTTAAATACTACATTCTTTGAAGTCGACGGCGGCGGAGATCCTATCCTATACCAACATTTGTTT	Eukaryota	Metazoa
ASV00202	TTTAAGTAGTATTCAAGCTCATTCTGGACCTTCTGTTGATCTAGCAATTTTTAGTTTACATCTATCTGGTGCTGCATCAATTTTAGGAAGTATTAATTTTATTACTACTATTTTCAATATGAGAGCACCGGGAATGACAATGCATAGAATGCCTTTATATGTATGATCAATTTTAATTACTTCTTTTTTATTATTATTATCATTACCTGTATTAGGAGGAGCTATTACAATGTTATTAACTGATAGAAATTTTAATACTACCTTCTTTGATCCAGCTGGAGGAGGAGATCCAATTTTATATCAACATTTATTT	Eukaryota						Chrysophyceae					Chromulinales					Chromulinaceae			Pedospumella
ASV00203	TTTATCATCAATAACTGCCCATTCCGGTGGTTCTGTGGATTTAGCCATTTTTTCATTACATTTAAGTGGTATATCTAGTATGTTAGGAGCAATGAACTTTATTACTACATTTAGTAACATGAGATGTAACGGAATGCATTTACACAAAGTTCCTTTATTTGCTTGGGCTGTAGTTATTACTGCCGTTTTATTACTTTTATCTCTTCCTGTTTTAGCCGGAGGAATAACAATGTTATTAACAGACCGAAACTTTAACACTTCATTCTTTGAAGCTGCAGGTGGAGGAGACCCTGTTTTATACCAACATTTATTC	Eukaryota	Metazoa		Arthropoda	Hexapoda		Insecta	Pterygota	Neoptera	Endopterygota
ASV00204	CTTAAGGACCTTAGGTCATCCCGGGAGAAGTGTTGATCTAGCAATCTTTAGTTTACATTGCGCTGGTTTAAGATCAATTTTAGGTGGTATCAATTTTATGTGTACTACTAAAAATTTACGTAGTAGATCTATTTCTTTGGAGCATATAAGGTTATTTGTTTGAACTGTGTTCGTTACTGTTTTCTTATTAGTATTATCTTTACCTGTCTTAGCTGGAGCTATTACTATATTATTAACCGATCGTAATCTAAATACTTCTTTCTTTGATCCAAGGACCGGTGGAAATCCTTTAATTTATCAACATTTGTTC	Eukaryota	Metazoa		Nematoda			Chromadorea					Rhabditida	Rhabditina
ASV00205	TTTATCTTCAATTGAAGGAATAGGTGTAGATTGTGCTATATTTAGTTTACATTTAGCTGGTGCAGCCTCTTTAATGGGAGCAATTAATTTTATAACTACTGTTTTTAATATGAGAGCTCCAGGAATAACAATGCATACTTTACCGTTATTTATATGAGCTATGTTAGTAACTGCTTTTTTATTAGCTTTTTCTTTACCTGTATTAGCAGCTGCTATAACTATGTTATTAACAGATCGTAATTTTAATACATCATTTTATTCTGCAGCAGGAGGTGGTGATGCTATTTTATATCAACATTTATTT	Eukaryota
ASV00206	ATTATCTACTTTTGAAGGTGATGGTGTTGATTTAGCAATATTTAGTTTACATTTAGCTGGTGTAGCCTCATTACTAGGTTCAATAAATTTTATTACTACTATTTTTAATATGCGAGTAGCCGGAATGAGTATGCATTTATTACCTTTATTTATATGAGCTATGTTATTAACAGCATTCTTATTAGTTTTTTCTTTACCTGTTTTTGCTGCTGCAATTACAATGTTATTAACAGATAGAAATTTTAATACATCATTTTATTCTCCAGCTGGGGGTGGTGATCCTATTTTATATCAACATTTATTT	Eukaryota			Discosea			Flabellinia					Dactylopodida					Paramoebidae			Paramoeba				Paramoeba perurans
ASV00207	TTTATCTGGTGCGATTAGCCACTCGGGCCCGGGAGTAGACTTTGCAATTTTTAGTCTGCATATTGCAGGTATTTCGTCAATTGCTGGCGCAATCAATTTTATCGTGACAATCATGTTTATGCGATGTCGTGGTATGCGCTTATTTAAAATGCCTTTGTTCGTTTGAGCTGTGTTAATTACTGCATTTCTATTACTACTGTCTTTACCGGTATTAGCTGGCGCAATCACAATGCTACTTACAGATCGTAACCTTAATACGACGTTTTTCGAAGTAGATGGTGGTGGTGACCCTATTCTGTATCAGCACTTGTTT	Eukaryota	Metazoa
ASV00208	TTTATCAGGTATAGAAAGTCATTCAGGAGGTTCAGTAGATTTAGCTATATTTAGCTTACATTTAGCAGGTGCTTCTTCTATTTTAGGAGCTATGAATTTTATTACAACAGTAATAAATATGAGAGCACCTGGATTAAAAATGCATAGAATTCCTTTATTTGTTTGAGCAGTATTTATTACTGCTTTCTTATTATTATTATCTCTTCCTGTTTTAGCAGGTGCTATAACAATGTTATTAACTGATAGAAATTTCAATACAACATTTTTTGACCCTGCTGGAGGAGGTGATCCTATATTATATCAACATTTATTC	Eukaryota
ASV00209	TTTGTCTAATTCTGTTTATCATTTTGGTGGATCTATTGATTTAGCTATTTTTAGATTACATGTAGCTGGTGTGTCTTCTATTTTAGGAGGTATTAATTTTATTACTACTTGTTTAAAAGGGAAAATCAGATATGTTTTAAGATTAGAATTTTTAAATTTGTTTGTGTGAGCTATAGTTGTTACTAGTTTTTTATTAGTTTTAAGTCTTCCTGTATTAGCTGGTGGAATTACTATATTATTATTAGATCGTAATTTTGGTTCTTCTTTTTTTGATCCTAGAGGTGGAGGAAATCCTATTCTTTATCAGCATTTATTT	Eukaryota	Metazoa		Rotifera			Eurotatoria	Bdelloidea
ASV00210	TTTATCAGGTATTTTTTCTCATTCGGGTAGCGCAGTTGATTTCGGTATTTTTAGTTTACATTTAGCAGGTATTTCTTCAATATTAGGTGCTATAAATTTTATAGTAACAGTTATAAATATGAGAGTTAAAGGTATGGTAATGTTTAGATTACCTTTATTTGTTTGAGCCGTATTTATAACTGCATGATTATTATTATTATCATTACCTGTTTTAGGGGCTGGTATTACTATGTTATTAACAGATAGAAATTTTAATACCTCTTTTTTTGAAGTTAGTGGAGGAGGAGATCCTGTATTATTTCAACATTTATTT	Eukaryota			Discosea								Himatismenida					Cochliopodiidae			Cochliopodium
ASV00211	TTTATCTATTATAGAAGAAAAAGGAGTTGATTTTGCAATTTTTAGTTTACATTTAGCTGGTATTTCTTCTTTATTAGGTGCTATAAATTTTATAAGTACTATAATAAATATGCGCCATGCTGGTTTAAATTTTCATATAACACCTTTATTTGTATGAGCTGTATTAGTTACAGCATTTTTATTATTATTATCTTTACCTGTTTTAGCAGGTGGTATTACTATGCTTTTAACTGATAGAAATTTAAATACTACTTTTTTTAATCCAGCTGGTGGTGGTGATCCAATTTTATATCAACATCTTTTT	Eukaryota
ASV00212	TTTGAGTGATGCTGCGTTCCATTCAGGTGCTTCTGTAGATTTTGCAATTTTTAGTTTACATTTATCTGGTATATCTTCATTATTAGGTGCTATTAATTTTATAACTACTATGTGAAATATGCGTGTACCTTACATGTTGTTACAACATGTTCCTTTGTTTGTTTGAGCTGTATTTATTACAGCAATTTTGTTATTGTTATCATTGCCTGTACTAGCTGGGGGTATAACAATGCTTTTAACTGATCGTAATTTTAATACTTCATTTTTTGATCCTATAGGCGGGGGTGATCCTATTTTATATCAACATTTGTTT	Eukaryota
ASV00213	ATTATCAAATTCTGTTTATCATTTTGGTGGATCAGTAGATTTAGCTATTTTTAGTTTACATGTTGCTGGTGTGTCTTCAATTTTAGGTGGGATTAATTTTATTACAACTTGTATAAAAGGAAAGATTAGTTATGTAATAAGATTTGAATTTTTGACTTTATTTGTATGAGCTATAATTGTAACAAGGTTTTTATTAGTATTAAGCTTACCTGTGTTAGCAGGGGGTATTACAATATTATTATTAGATCGTAATTTTGGCTCTTCTTTTTTTGATCCTAGAGGAGGAGGAAATCCTATTTTATATCAGCATTTATTT	Eukaryota	Metazoa		Rotifera			Eurotatoria	Bdelloidea
ASV00214	TTTATCTGGTTTACAAAGTCATAGTGGACCTAGTGTAGATTTAGCTATATTTGCTTTACATCTATCAGGAGTAAGTAGTTTATTAGGAGCTATGAACTTTATTACCACAATATTAAATATGAGAAGTCCAGGTATAAGATTACATAAATTAGCTTTATTCGGATGAGCTGTAGTAGTAACAGCTGTATTATTATTATTATCATTACCTGTACTAGCAGGTGGAATAACTATGGTTTTAACAGATAGAAATTTTAATACTTCATTTTTTGAAGTAGCCGGAGGAGGAGACCCTATATTATACCAACATCTTTTC	Eukaryota	Fungi	Dikarya	Ascomycota	Pezizomycotina		Leotiomycetes													Leohumicola
ASV00215	TTTATCTGCTTTTGAAGGTGATGGTGTTGATTTAGCTATTTTTAGTCTTCATTTGGCTGGTGCAGCATCTTTATTAGGAGCAATAAATTTTATTACTACAATTTTTAATATGAGAGTAGCTGGTATGGGTATGCATTCATTACCATTATTAGTCTGATCTATGTTGCTTACAGCATTTTTATTAGTATTTTCTTTACCTGTTTTAGCTGCTGCTATTACTATGTTATTAACTGATCGTAATTTTAATACTACATTTTATTCTCCTGCTGGTGGTGGTGATCCAATTTTATATCAACATTTATTT	Eukaryota
ASV00216	TCTATCAAATTCTGTTTATCATTTTGGAGGGTCAGTTGATTTTGCTATTTTTAGGTTACATGTAGCTGGAGTTTCTTCTATTTTAGGAGGGATTAATTTTATTACTACCTGCATGAAAGGAAAGGTTAGTTATGTTTTAAGTTTTGAGTTTTTAACTTTGTTTGTTTGAGCAATAATTGTTACTAGTTTTTTATTAGTTTTAAGTTTACCTGTATTAGCTGGTGGTATTACTATATTATTATTAGATCGTAATTTTGGTGCTTCTTTTTTTGATCCTAGAGGAGGGGGAAATCCTATTTTATATCAGCATTTGTTT	Eukaryota	Metazoa		Rotifera			Eurotatoria	Bdelloidea
ASV00217	TTTAAGTGATGGCTCTTTTCATTCAGGGGCTTCTGTAGATTTTGCAATTTTTAGTTTACATTTATCAGGTATATCTTCTTTATTAGGTGCAATAAATTTTATTACTACGATGTGAAATATGCGTGTACCTTATATGTTATTTCATCATGTACCTTTGTTTGTTTGAGCTGTATTTATTACAGCAATCTTATTATTATTATCGTTACCTGTATTGGCTGGAGGTATAACAATGTTATTGACAGACAGAAATTTTAATACTTCTTTTTTTGATCCTATAGGTGGTGGTGATCCTATCCTTTATCAACATTTGTTT	Eukaryota
ASV00218	GTTGTCTGGAGCGATTAGTCATTCTGGTCCGGGAGTTGATTTCGCAATTTTTAGTTTACACATCGCCGGGGTTTCCTCTATTGCAGGCGCAATAAACTTTATAGTTACTATTTTATTTATGCGCTGTCGTGGTATGCGTCTATTTAAAATGCCACTATTTGTGTGAGCTGTTCTAATTACAGCGTTTTTATTATTGCTGTCACTACCTGTTTTAGCTGGAGCAATTACAATGCTTTTAACAGATCGAAACCTAAATACAACTTTTTTTGAAGTTGACGGGGGCGGGGACCCAATCTTGTACCAGCATTTATTC	Eukaryota
ASV00219	ATTATCAGGAATTTTTTCACATTCAGGTGCTTCTATTGAATGTGCAATTTTTAGTTTACATTTAGCAGGTATTTCTTCAATATTAGGTTCAATAAATTTTATAGTAACTGTATTAAATATGAGAGTACCGGGAATGCATATGTTTAGAATTCCTTTATTTGTTTGAGCTGTATTTTTAACAGCATGATTATTATTATTATCATTACCTGTATTAGGGGGTGCTATTACTATGTTATTAACAGATCGTAATTTCAATACTACTTTTTTTGAAGTTAGTGGAGGAGGAGATCCAGTGTTATTTCAACATTTATTT	Eukaryota			Discosea								Himatismenida					Cochliopodiidae			Cochliopodium
ASV00220	ATTAGCAGGAAATTTGTTTCACTCAGGAGTTTCTGTAGACTTAGCCATTTTTAGCCTGCATTTAGCTGGTGCTTCTTCAATCCTGGGAGCTATTAACTTTATTACAACAATCATAAACATACGATCGTCATCTATTAGATTGGATTCAATCCCGCTTTTTGTGTGATCTGTACTAATTACTGCTGTACTATTGCTCTTGTCCCTTCCTGTATTAGCTGGAGCCATTACCATACTTCTAACCGATCGAAACTTTAACACATCATTTTTCGATCCAACCGGAGGAGGAGACCCAATTCTTTATCAACACTTGTTT	Eukaryota	Metazoa		Arthropoda	Chelicerata		Arachnida	Acari			Acariformes	Sarcoptiformes	Oribatida
ASV00221	TTTAACTTCAATTCAATATTTTATATCTTCTTCTATTGAAATGATGATTTTTTCTTTACATATCGCAGGAATTTCTTCAATTGCTAGCTCTATTAATTTTATTTCAACTATTTTATTAATAAAAAATAAAAACTATTTTTTAAGAAATTTAACTTTATTTTCTTTATCAATTTTAATTACTACTTTTCTACTTTTATTAGCATTACCAGTATTAGCAGGAGCAATTACAATAATTTTAATAGATCGAAATTTTAATACATCCTTTTTTGACCCAAGAGGAGGAGGAGACCCAATTTTATATCAACATCTATTT	Eukaryota	Metazoa		Arthropoda	Chelicerata		Arachnida	Acari			Acariformes	Trombidiformes	Prostigmata	Eleutherengona		Tetranychoidea	Tetranychidae			Tetranychus
ASV00222	TTTGGCAAGAAACATTGCACATGCAGGACCTTCTGTAGATTTAGCAATCTTTTCTTTACATTTAGCAGGTGCCTCATCAATTTTAGGGGCAGTAAACTTTATTACTACTGTAATTAACATACGATGACAAGGACTAACACTAGAACGAATTCCATTATTTGTATGAGCAGTTACAATTACTGTAGTACTTCTTCTACTTTCTCTTCCAGTATTAGCAGGTGCTATTACAATACTTCTTACAGATCGAAATCTAAACACATCATTCTTCGACCCAGCCGGAGGAGGGGACCCTATTCTTTATCAACATTTATTC	Eukaryota	Metazoa		Annelida			Clitellata	Oligochaeta				Enchytraeida					Enchytraeidae
ASV00223	ATTATCGGGCGCAATTAGCCATTCAGGACCGGGGGTAGATTTCGCTATTTTCAGCCTTCACATTGCGGGTATTTCTTCGATTGCAGGTGCAATAAATTTTATTGTTACTATTTTATTTATGCGTTGCCGCGGTATGCGTTTATTTAAAATGCCCTTATTTGCTTGAGCGGTCCTTATAACTGCATTTTTACTCCTATTATCGTTACCAGTTTTAGCTGGTGCTATTACTATGCTTCTAACAGACCGGAATTTAAATACTACTTTCTTCGAGGTTGATGGGGGTGGCGATCCTATTTTGTATCAACACTTATTT	Eukaryota
ASV00224	TTTGTCAGGTGTTCAAGCGCATTCTGGCCCTGCGGTCGATTTAGCTATTTTTAGTTTGCATTTAGCCGGAATCTCTTCTATTGCCGGCGCGATTAATTTTATAACAACGATTTTTAATATGCGTGCCCGAGGGTTGACAATGCACCGTTTACCGTTGTTTGTCTGGTCAGTTTTAATTACGGCGTTTTTGTTATTACTTTCTTTACCGGTGTTAGCTGGAGCAATTACCATGCTATTAACTGACCGTAATTTAAATACTACCTTTTTTGACCCTGCGGGTGGGGGGGATCCGGTTTTATATCAACATTTGTTT	Eukaryota
ASV00225	TTTAAGTTCCATTTTGGCCCATTCTGGATGTGCCGTGGATTTGGCTATTTTCAGTTTACATATAGCTGGTATTTCTTCTATAGCGGGAGCAATTAATTTTATAGTAACTATCATTAATATGAGATGCCCAGGTTTATACCTGCGTAGATTACCTTTGTTTGTTTGAGCCGTTTTAATTACTGCTATTTTATTACTTTTATCACTTCCTGTATTGGCTGGTGCTATTACCATGCTTTTGACTGATAGAAATCTAAATACAACCTTTTATGACCCAATAGGTGGAGGTGATCCTGTATTATATGAGCATCTATTT	Eukaryota			Oomycota
ASV00226	TTTATCTTCAGGAATTGCCCATGGAGGAGCTTCTGTTGATTTAGCAATTTTTTCTTTACATTTAGCTGGTATTTCTTCAATTTTAGGGGCCGTAAATTTTATTACAACAGTAATTAATATGCGATCTTCTGGAATTACATTAGACCGAATACCTTTATTTGTATGATCTGTTGTAATTACAGCTTTATTATTATTATTATCACTACCAGTTTTAGCCGGAGCAATTACTATACTATTAACAGACCGAAATCTTAATACTTCATTTTTTGACCCTGCCGGAGGAGGAGACCCAATTTTATACCAACATTTATTT	Eukaryota	Metazoa		Arthropoda	Hexapoda		Insecta	Pterygota	Neoptera	Endopterygota		Diptera	Brachycera	Muscomorpha		Ephydroidea	Drosophilidae	Drosophilinae	Drosophilini	Scaptomyza	Parascaptomyza			Scaptomyza pallida
ASV00227	ATTAAGTAGTATTCAAAGCCATTCTGGTGGATCAGTTGATTTAGCTATTTTTAGCTTGCACATTGCTGGTGTTTCTTCATTATTAGGTGCTATTAATTTTATCACTACTATTTTTAATATGCGTGCTCCTCATATGAGTTTGCATACCTTTCCTTTATTTGTATGGTCAGTTTTAATTACTGCATTTTTATTATTGTTGTCATTACCTGTTTTGGCGGGTGCTATTACTATGTTATTAACAGACCGTAATTTTAACACTACTTTTTTTGATCCTGCAGGAGGTGGAGATCCTATTCTTTACCAACATTTGTTT	Eukaryota
ASV00228	ATTAAGTTCAATTGAAGGTCATTCTGGACCATCAGTAGATTTTGCAATATTTAGTTTACATTTATCAGGTGCATCATCAATAGCAGGAGCAATTAATTTTATTGTTACTATTGTAAATATGCGTGCACCTGGAATGGAATTTTTTAGATTACCTTTATTTGTATGATCTATCTTTATTACAGCAATTTTATTATTATTATCATTACCAGTATTAGCAGGTGCAATAACTATGTTATTATTTGATAGAAATTTAGGTACCGTATTTTTTAATGCAGCCGGTGGTGGTGATCCAGTTTTATATCAACATTTATTT	Eukaryota
ASV00229	TTTATCTATTATAGAAGAAAAAGGAGTTGATTTTGCAATTTTTAGTTTACATTTAGCTGGTATTTCTTCTTTATTAGGTGCTATAAATTTTATAAGTACTATAATAAATATGCGCCATGCTGGCTTAAATTTTCATATAACACCTTTATTTGTATGAGCTGTATTAGTTACAGCATTTTTATTATTATTATCTTTACCTGTTTTAGCAGGTGGTATTACTATGCTTTTAACTGATAGAAATTTAAATACTACTTTTTTTAATCCAGCTGGTGGTGGTGATCCAATTTTATATCAACATCTTTTT	Eukaryota
ASV00230	ATTATCAAGTATTGAATATCATTCTGGTGCTTCTGTCGATTTAGCTATTTTTAGTCTACATCTAGCCGGAATTTCTTCTATTTTAGGTGCTATGAACTTCATAACTACTATTTTAAATATGAGAGCTCCTGGTATGACTATGCATAAATTACCTTTATTCGTTTGAGCCGTATTCATTACTGCTATCTTATTAATTTTATCTTTACCAGTTTTCGCCGGTGCGATTACTATGCTTTTAACAGATCGAAACTTTAATACTTCATTCTTTGATCCTGCCGGAGGAGGAGACCCTATTTTATACCAACATCTTTTC	Eukaryota
ASV00231	TTTAAGTTCTATTCAGGCTCATTCTGGTGGTTCGGTTGACTTAGCTATCTTTAGTCTTCATGTTTCAGGTGTTTCATCTTTACTTGGTGCTATAAATTTTATATGTACTGTTTTTAATATGCGTGTACCTGGTTTATATATGCATAGATTACCTCTTTTCGTTTGAGCAGTTTTAATAACTGCATTTTTGTTACTTTTATCGCTTCCTGTTTTAGCAGGTGGTATTACTATGCTCCTTACTGATAGAAACTTTAATACTACTTTTTTTGATTCCGCAGGAGGTGGTGACCCTATTCTTTATCAGCACTTGTTT	Eukaryota			Tubulinea			Echinamoebida													Vermamoeba				Vermamoeba vermiformis
ASV00232	TTTAAGTGATGCTGCATTTCACTCAGGGGCTTCTGTTGATTTTGCAATTTTTAGTTTACATTTATCAGGTATTTCTTCATTATTAGGTGCTATTAATTTTATTACTACAATGTGAAATATGCGTGTACCTTATATGTTATTACATCATGTACCTTTATTCGTATGAGCTGTTTTTATTACAGCTATATTATTATTGTTATCGTTACCTGTTTTAGCAGGAGGTATTACTATGTTATTAACAGATCGTAATTTTAATACTTCTTTTTTTGATCCAATAGGTGGTGGTGATCCTATTTTGTATCAACATTTGTTT	Eukaryota
ASV00233	TTTGTCTAATTCAGTTTATCATTTTGGTGGCTCAATTGATTTAGCTATTTTTAGATTACATGTTGCTGGTGTTTCTTCTATTTTAGGTGGGATTAATTTTATTACTACTTGTTTAAAAGGAAAGATTAGTTATGTTTTAAGATTTGAGTTTTTAACATTGTTTGTTTGAGCGATGATTGTAACGAGATTTTTGTTGGTTTTAAGTTTACCTGTATTAGCAGGTGGTATTACTATGTTATTATTAGATCGAAATTTTGGGTCTTCATTTTTTGATCCTAGGGGTGGTGGTAATCCTATTTTATATCAGCATTTATTT	Eukaryota	Metazoa		Rotifera			Eurotatoria	Bdelloidea
ASV00234	ATTAAGTAGTATTCAAAGTCATTCTGGTGGATCAGTTGATTTAGCTATTTTTAGCTTGCACATTGCTGGTGTTTCTTCATTATTAGGTGCTATTAATTTTATCACTACTATTTTTAATATGCGTGCTCCTCATATGAGTTTGCATACCTTTCCTTTATTTGTATGGTCAGTTTTAATTACTGCATTTTTATTATTGTTGTCATTACCTGTTTTGGCGGGTGCTATTACTATGTTATTAACAGACCGTAATTTTAACACTACTTTTTTTGATCCTGCAGGAGGTGGAGATCCTATTCTTTACCAACATTTGTTT	Eukaryota
ASV00235	TAAGTTCCATTTTGGCTCATTCAGGTTCTAGTGTAGATATGGCTATTTTTAGCTTACATATGGCAGGAATTTCTTCTATTGCAGGTGCTATCAATTTTATTGTAACAATTTATAATATGCGATGCCCTGGTTTATACTTTAGAAGATTACCTTTATTTGTATGATCTGTATTTATTACTGCATTTTTGTTATTATTATCTTTACCTGTTTTGGCTGGTGCTATTACTATGCTTTTAACAGATAGGAATTTAAATACCACTTTTTATGAACCTATTGGTGGTGGTGATCCTGTTTTATATCAACATTTATTT	Eukaryota			Oomycota
ASV00236	ATTAAGTTCTGTCTTTTCGCATTCCGGATATGCAGTAGATTTGGCTATTTTTAGTTTACATTTAGCGGGTGTTTCTTCTATTGCTGGAGCTATTAATTTTTTAGTTACTATATTTAATATGAGATGTTTAGGTATGCATTTAACTATCATGCCTTTGTTTGTGTGGACAATTTTTATTACAGCTATTCTTTTATTACTTTCATTACCAGTTTTAGCTGGTGCTATTACCATGCTTTTATTTGATAGAAATTTTAATAGTAGTTTTTTTGAGCCACTAACTGGTGGAGATCCTATATTATATCAACATCTATTT	Eukaryota
ASV00237	TCTTTCAAGTATCCAAGCTCATCCAGGCCCTGCGGTTGATTTGGCTATTTTTAGTTTACATTTAGCTGGTGCATCGTCTATTTTAGGGGCTATTAATTTTATTACTACTATTATAAACATGCGTACTCCTAACATGTTTTGGCATAGAGTACCACTTTTTGTTTGGTCTGTTTTTTTTACCGCTATTTTGTTATTATTGTCGTTACCAGTTTTGGCAGCCGGCATTACTATGCTTTTAACTGATCGAAATTTTAATACTACATTTTTTGATTACGTTGGAGGAGGTGATCCAATTTTATTTCAACATTTGTTT	Eukaryota
ASV00238	ATTAAGTAGCATTCAAGCGCACTCAGGTGGAGCAGTGGATTTAGTGATCTTTAGTTTACACTTATCAGGAGCAGCTTCTATTTTAGGAAGTATTAATTTTATTACTACTATTTTTAATATGAGAGCTCCAGGTATGACAATGCATAGAATGCCTTTATATGTATGATCAATCTTAATAACATCATTTTTATTATTATTATCATTACCGGTATTAGGAGGAGCAATTACTATGCTATTAACTGATAGAAACTTTAATACATCGTTCTTTGATCCAGCAGGAGGTGGTGATCCAGTATTATATCAACATTTATTC	Eukaryota
ASV00239	TTTATCTTCTATTGTGGCCCATTCTGGTGCTTCTGTAGACTTAGCTATTTATAGCTTGCATTTAGCGGGGGTTTCTTCTTTAATGGGTGCAGTAAATTTTATAACTACAATTTTTAACATGAGAGTTAAAAATTTGGGCTTTCATCAAATGTCTTTATTTGTTTGGGCTGTTTTAGTTACTGTATTTTTGTTATTATTGTCTCTTCCTGTATTAGCTGGTGCAATTACAATGTTATTGACAGATAGAAATTTTAATACTTCTTTTTACGAAGTTTCTGGTGGAGGAGATCCTATTTTATATCAACATTTGTTT	Eukaryota			Oomycota
ASV00240	TTTAAGTGCATTGTTTCTGATGGGGCAGTTGATTTAGCAATTTTTAGTCTTCATTTAGCTGGTGTTTCGTCTTTGATGGGTGCGATAAATTTTATCGCAACTGTTTTGAATATGAGAGTGCCAGGATTTAGAATGCATATGATTCCGTTGTTTGTTTGATCGTTTTTATTACTGCATTTTTGTTATTATTATCCCTACCAGTTTTGGCTGCAGGTATTACTATGTTATTAACAGATCGTATTTTAATAGTTCGTTTTTTAATCCTGCTGGAGGAGGTGATCCTATTTTGTATCAGCATTTATTT	Eukaryota
ASV00241	TTTGAGTTCAGTATTAGCTCATTCAGGATGTGCTGTAGATCTAGCTATTTTCAGTTTACATATAGCAGGTGTTTCGTCTATTGCAGGAGCTATAAATTTTATAGTGACTATAATAAATATGCGTTGTCCTGGTTTATATTTTCGTAGATTACCTTTGTTTGTTTGATCTGTTTTTGTAACAGCTATTCTACTATTGTTGTCATTACCTGTGTTAGCTGGTGCTATTACCATGCTTTTAACAGATAGAAATTTAAATACAACTTTTTACGATCCTATAGGTGGCGGTGATCCTGTATTGTATCAACACTTATTT	Eukaryota			Oomycota
ASV00242	TTTAGCAAGTATTGGTTTCCATTCTGGTGGTTCAGTAGATTTAGCTATTTTTAGCTTACATTTAGCTGGTATATCATCTATCTTAGGTACAGTAAACTTTATTACAACTATATTTAATATGAGAGCACCTGGAATGACTATGCACAGATTACCACTTTTCGTTTGAGCAGTTTTAATCACAGCTTTCTTATTAATTTTATCTTTACCTGTATTTGCTGGTGCAATTACAATGTTATTAACAGATAGAAACTTTAATACAAGCTTTTATGACCCAGCCGGTGGAGGTGATCCTATCTTATATCAACATTTATTC	Eukaryota
ASV00243	TTTATCTTCTTTTGAAGGTGATGGTGTTGATTTAGCAATTTTTAGTTTACATTTAGCTGGTGTTGCTTCTTTATTAGGTTCTATAAATTTTATAACAACAATATTTAACATGAGAGTTGCAGGTATGAATATGCATTTATTACCATTATTTATTTGAGCTATGTTATTAACTGCTTTTTTATTAGTTTTTTCATTACCAGTTTTTGCTGCTGCTATTACTATGTTATTAACTGATCGTAATTTTAATACTAGTTTTTATTCACCTGCAGGTGGTGGTGATCCAATATTATATCAACATTTGTTT	Eukaryota
ASV00244	TTTGAGTGCGTTAGCTTTTGATGGTTCTGTAGATTTTGCAATTTTTAGTTTACATATTGCAGGATTATCATCTATTTTTGGTGCCATTAATTTTATAGTTACTGTACTAAATATGAGAGTTCCTGGATTTAAATTACATTTAATTCCTTTATTTGTTTGAGCGTTTTCATTACTGCATTTTTATTATTATTATCATTGCCTGTATTAGCTGCTGGTATTACTATGTTATTAACTGATCGTAATTTTAATAGTTCTTTTTTTAATCCTTCTGGTGGTGGTGATCCTATATTATATCAACATTTATTT	Eukaryota
ASV00245	CTTAAGTGGCATTGATGCACATTCAGGTCCAGCTGTTGATTTTGGTATTTTTAGTTTACATATTGCTGGTGCTTCATCGATTTTAGGTGCGATCAATTTTATTGTTACAATTTTAAATATGAGAGCTCGTGGATTAACAATGTATTCTCTACCATTGTTTGTTTGATCGGTTTTAATTACTGCTGTTTTACTACTTTTATCATTGCCTGTTTTAGCCGGCGCGATTACGATGTTATTATTAGATCGTAATTTTAAGACAGTTTTTTTTAACCCGATTGGTGGTGGTGATCCTGTTTTATATCAACATCTTTTT	Eukaryota
ASV00246	TTTCTAGTATCACCGCGCATTCAGGTGGTTCTGTTGATTTAGCTATTTTTAGTTTACACTTATCTGGTGTTTCTTCTATTGCTGGTTCAATTAATTTTATGACAACAATTATTAATATGCGTGTAAAGGGATTAACTTTATATCGTTTACCTCTTTTCATATGAGCTATGTTTTTAACAGCATTTTTATTGGTTTTAACTTTACCTGTTTTAGCTGGTGCCATTACTATGCTTTTAACAGATAGAAATTTTAATACTACATTTTTTGATCCTGTTGGTGGTGGTGATCCTATACTTTATCAACACTTATTT	Eukaryota			Discosea			Flabellinia					Dactylopodida					Paramoebidae			Korotnevella
ASV00247	GTTAAGTACAGTCCCTTTTCATTCAGGAGGTCAGTTGATTTGGCAATTTTTAGTTTACATGTTGCAGTGTATCTTCTTTAGCAGGTGCTATTAATTTTATTACTACAGTATTTAATATGCGTGCTCCAGTATGTATATGCATCGTTTACCTCTTTTTGTATGGTCTGTATTGATTACAGCGTTTTTATTACTATTATCATTGCCTGTATTTGCGGGAGCATCACAATGTTATTGACGGATCGTAATTTTAATACCTCATTTTATGCTCCTGCAGGTGGTGTGATCCTATATTATATCAGCATTTATTC	Eukaryota
ASV00248	ATTATCAGGAATTTTTTCACATTCAGGTGCTTCTATTGAATGTGCAATTTTTAGTTTACATTTAGCAGGTATTTCTTCAATATTAGGTTCAATAAATTTTATAGTAACTGTATTAAATATGAGAGTACCTGGAATGCATATGTTTAGAATACCTTTATTTGTTTGAGCAGTATTTTTAACAGCATGATTATTATTATTATCATTACCTGTATTAGGAGGTGCTATTACTATGTTATTAACAGATCGTAATTTTAATACTACTTTTTTTGAAGTTAGTGGAGGAGGAGATCCAGTATTATTTCAACATTTATTT	Eukaryota			Discosea								Himatismenida					Cochliopodiidae			Cochliopodium
ASV00249	TTTATCGGCTTTTGAAGGTGATGGTGTGGATTTAGCTATTTTTAGTTTACATTTAGCAGGTGCTGCATCATTGTTAGGTTCAATAAATTTTATTACTACTATTTTCAATATGAGAGTTGCAGGTATGGGTATGCATTCATTACCTTTATTAATTTGATCTATGTTAATTACTGCATTTTTATTGGTATTTTCTTTACCTGTTTTAGCTGCTGCAATTACTATGTTGTTAACAGATCGTAATTTTAACACTACTTTTTATTCTCCTGCTGGTGGTGGTGATCCTATTTTATATCAGCATCTTTTT	Eukaryota
ASV00250	ATTAAGCGGTATTGAAGCACATTCAGGTCCAGCAGTTGATTTAGGTATTTTTAGTTTACATATTGCTGGTGCTTCTTCTATTTTAGGTGCAATTAATTTTATTGTTACTATTATAAATATGAGAGCCTTAGGATTAACAATGTATTCTATACCATTATTTGTTTGGTCAGTACTAATTACTGCGATTCTTTTATTATTATCTTTACCAGTTTTAGCAGGAGCAATTACTATGTTATTATTAGATCGTAATTTTAATACTGTATTTTTCAATCCAATTGGAGGTGGTGATCCCGTTTTATATCAACATTTATTT	Eukaryota
ASV00251	GTTGTCTAGCATTCAAGCTCATCCCGGCCCCGCCGTTGATTTAGCGATTTTTAGTTTACATTTAGCGGGTGCTTCGTCTATTTTAGGAGCTATTAATTTTATTACTACTATTATTAATATGCGTACTCCTAATATGTTTTGACACCGTGTTCCGTTGTTTGTTTGATCGGTTTTTTTTACAGCGATTTTGTTATTATTATCGTTACCGGTTTTAGCTGCAGGTATTACTATGTTGTTAACAGATCGTAATTTTAATACAACTTTTTTTGATTATGTTGGCGGTGGTGATCCAATTTTATTTCAACATCTTTTT	Eukaryota	Metazoa		Arthropoda
ASV00252	ATTATCAGCTATGGCATCAGATGGATCAGTAGATATAGCTATTTTTAGTTTACATATTGCAGGTATATCATCAATTTTAGGTGCTATTAATTTTATAGCAACTGTTATTAATATGAGATCACCTGGTTTTAGAATGGGTTTAGTACCTTTATTTGTTTGAGCTGTATTAATAACTGCAGTATTATTATTATTATCATTACCTGTTTTAGCTGCAGGTATTACTATGTTATTAACTGATAGAAATTTTAATAGTTCTTTTTTTAATCCTTCAGGAGGTGGTGATCCTATTTTATATCAACATTTATTC	Eukaryota
ASV00253	TCTTAGCGCTATAGCTTCAGATGCATCTGTAGATTTTGTAATATTTAGTTTACATTTAGCAGGTATTTCCTCTATATTAGGTGCTATTAATTTCATAGTTACTATTTTTAATATGAGAGTTCCTGGAATGAAGATGAATTTAATACCTTTATTTACTTGAGCTGTTTTAATTACAGCATTTTTACTATTAATATCACTACCAGTACTTGCAGCTGGTATCACTATGTTATTAACTGATAGAAATTTTAATAGTTCATTCTTTAACCCTTCTGGTGGTGGAGATCCTATATTATTTCAACATTTATTT	Eukaryota			Oomycota
ASV00254	ATTATCCTCATTACAATCTCATTCTGGACCAAGTGTAGATTTACTAATTTTTAGTTTTCATTTAGTAGGAATAGGATCAATAGTAGCAGGTATTAATTTCATCTGTACAATTTTTTATTATAAAAATGAAGCAATGTTCAATAAAGATTTACCTTTATTCGTATGGTCAGTAGCAATTACTTCTTTTTTAGTAATCGTAGCAATCCCAGTATTAGCAGCAGCTATTACATTATTATTATTTGATAGAAATTTTAATACTTCTTTCTATGACCCAGTAGGAGGAGGAGATGTAGTATTATATCAACATCTATTT	Eukaryota			Heterolobosea													Vahlkampfiidae			Naegleria
ASV00255	TTTATCTGCTTTTGAAGGAGATGGAGTTGATTTAGCTATTTTTAGTTTACATTTAGCTGGAGCAGCTTCTTTAATGGGTTCAATAAATTTTATTACAACAATATTTAATATGAGAGTTGCTGGTATGGGTATGCATTCATTACCTTTATTAATATGATCTATGTTAATAACTGCATTTTTATTAGTATTTTCTTTACCAGTATTAGCTGCTGCTATTACAATGTTATTAACTGATCGTAATTTTAATACAACATTTTATTCTCCTGCTGGTGGTGGTGATCCTATTTTATATCAACATTTATTT	Eukaryota
ASV00256	ATTAAGTTCAATTGAAGGTCATTCTGGACCATCAGTAGATTTTGCAATATTTAGTTTACATTTATCAGGTGCATCATCAATAGCAGGAGCAATTAATTTTATTGTTACCATTGTAAATATGCGTGCACCTGGAATGGAATTTTTTAGATTACCTTTATTTGTATGATCTATCTTTATTACAGCAATATTATTATTATTATCATTACCAGTATTAGCAGGTGCAATAACTATGTTATTATTTGATAGAAATTTAGGTACTGTATTTTTTAATGCAGCCGGTGGTGGTGATCCAGTTTTATATCAACATTTATTT	Eukaryota
ASV00257	ATTAAGTACGGTACCTTTTCATTCGGGAGGTCTGTAGATTTGGCAATTTTTAGTCTACATGTTGCAGTGTGTCTTCTTTAGCGGGTGCTATCAATTTTATTACTACAGTCTTTAATATGCGTACTCCTGTATGTATATGCACCGTTTACCATTGTTTGTTTGATCTGTTTTAATCACAGCGTTCTTATTATTATTATCATTACCGGTATTCGCTGGAGCATTACTATGTTATTGACGGATCGTAACTTTAATACATCATTTTATGCACCTGCTGGTGGTGTGATCCTATCTTGTATCAGCATTTATTC	Eukaryota
ASV00258	TTTGTCTAATTCTGTTTATCATTTTGGTGGATCAATTGATTTTGCTATTTTTAGCTTGCATGTAGCTGGAGTTTCTTCTATTTTAGGTGGAATTAATTTTATTACTACATGTTTAAAAGGAAAGATCAGTTATGTTTTGAGATTGGAGTTTTTGACTTTATTTGTTTGAGCTATAATTGTTACTAGTTTTTTATTAGTTTTAAGTTTACCTGTATTAGCTGGTGGGATTACTATACTATTATTAGATCGAAATTTTGGTTCCTCTTTTTTTGATCCGAGTGGTGGCGGAAATCCTATTTTATATCAACATTTATTT	Eukaryota	Metazoa		Rotifera			Eurotatoria	Bdelloidea
ASV00259	GCTTTCTAGCATCACCGCTCACTCAGGTGGTTCTGTTGATTTAGCTATTTTTAGTTTGCATTTATCTGGTGTTTCATCAATTGCTGGTGCTATTAATTTTATGACTACAATCATAAATATGCGTGTTAAAGGTTTAACTCTATATCGTTTACCTTTATTTATTTGATCTTTATTTTTAACTGCTTTTCTTCTTGTAATGACTTTGCCAGTTTTAGCAGGTGCTATTACTATGCTCTTAACAGATAGAAATTTTAATACTACCTTTTTTGATCCAGTTGGTGGTGGTGATCCAATTCTTTATCAACATTTATTT	Eukaryota			Discosea			Flabellinia					Dactylopodida					Paramoebidae			Korotnevella
ASV00260	TTTATCTAGTATTACTGCGCATTCAGGTGGTTCTGTAGATTTAGCTATTTTTAGTTTACATTTATCAGGTGTTTCTTCTATTGCTGGTGCAATTAATTTTATGACTACAATAATAAATATGCGTGTAAAAGGTATGACTTTGTACCGTTTACCTTTATTTATTTGAGCTTTATTTTTAACTGCATTTTTATTAGTTTTAACTTTACCTGTTTTAGCTGGTGCTATAACTATGCTATTAACAGATAGAAATTTTAATACTACTTTTTTTGATCCAGTTGGTGGTGGAGATCCAATACTTTATCAGCATTTGTTT	Eukaryota			Discosea			Flabellinia					Dactylopodida					Paramoebidae			Korotnevella
ASV00261	TTTAAGCTCTGTATTAGCTCATTCTGGAGCTTCCGTAGATTTAGCAATATTTAGCTTACATTTAGCCGGAGTTTCATCTATTGCAGGAGCTATTAATTTTATAGTTACAGTAATTAATATGAGATGCCCAGGAATGCGTTTAAAACGATTACCTTTATTTGTATGATCTGTTTTAATAACAGCAATATTGCTTCTATTATCCTTACCAGTACTTGCGGGAGCTATTACAATGCTTTTAACTGATAGAAATCTAAATACTTCTTTTTATGATCCTGTAGGTGGAGGAGACCCTGTTTTATATCAGCATCTTTTT	Eukaryota	Metazoa		Arthropoda	Hexapoda		Insecta	Pterygota	Neoptera	Endopterygota
ASV00262	ATTATCTGGTATTTTTTCACATTCTGGTAGTGCCGTGGATTTTGGTATTTTTAGTTTACATTTAGCAGGTATTTCATCTATATTAGGTGCAATTAATTTTATAGTAACTATATTAAATATGCGAATAAAAGGTATGACAATGTTTAGATTACCTTTATTTGTATGAGCTGTATTTATAACAGCATGATTGTTATTATTATCTTTACCTGTATTAGGTGCTGCTATAACAATGTTATTAACAGATAGAAATTTTAATACAACTTTTTTTGAAGTAAGTGGTGGAGGTGATCCAGTATTATTTCAACATTTATTT	Eukaryota			Discosea								Himatismenida					Cochliopodiidae			Cochliopodium
ASV00263	TTTATCTAATTCTATTTATCATTTTGGAGGTTCTGTTGATTTGGCTATTTTTAGTCTACATGTTGCTGGGGTATCATCAATTTTAGGTGGAATTAATTTTATTACTACTTGTCTAAAGGGTAAAATTAGGTATGTTTTAAGAATAGAGTTTTTAAATTTGTTTGTTTGGGCTATAATTGTTACAAGATTTTTATTAGTTTTAAGATTACCTGTATTAGCTGGTGGTATTACTATATTATTATTAGATCGTAATTTTGGAGCTTCTTTTTTTGATCCTAGGGGTGGTGGTAATCCAATTCTTTATCAGCATTTATTT	Eukaryota	Metazoa		Rotifera			Eurotatoria	Bdelloidea
ASV00264	ATTAAGTGCTATAGCTTCTGATGCTTCAGTTGATTTTGCTATTTTTAGTTCACATTTAGCAGGTATTTCTTCTATTTTAGGAGCTATAAATTTTATAGTTACTATTTTTAATATGAGAGTTCCTGGAATGAAAATGAATTTAATACCTTTATTTACATGAGCAGTATTAATAACAGCTTTCTTATTATTAATATCACTTCCAGTTTTAGCAGCAGGGATAACAATGTTACTTACAGATAGAAATTTTAATAGTGCTTTTTTTAACCCTTCTGGAGGAGGAGATCCTATATTATTTCAACATTTATTT	Eukaryota
ASV00265	ATTAAGCGGAATTCAAGCCCACTCTGGACCAGCCGTTGATTTGGCAATTTTTAGTTTACATATCGCAGGTGCTTCTTCAATTTTAGGTGCAATTAATTTTATAGTAACTATTATAAATATGCGTGCCCGTGGATTAACGTTTCACCGTTTACCTTTATTTGTATGATCTGTTTTTATTACCGCTTTTTTACTTTTATTATCGTTACCTGTACTAGCCGGTGCAATAACTATGTTATTAACAGATAGAAATTTTAATACATCATTTTTTGTCCCAATAGGAGGAGGCGATCCAGTTCTATATCAACATTTATTT	Eukaryota
ASV00266	TTTATCAAGCATTACTGCACATTCTGGTGGTTCTGTAGATTTAGCAATTTTTAGTTTACATTTATCTGGTGTTTCTTCAATTGCTGGTGCTATTAATTTTATGACAACTATAATAAATATGCGTGTAAAAGGTATGACATTATACCGTTTACCTTTATTTATTTGAGCTTTATTTTTAACTGCTTTTTTATTAGTGCTAACATTACCTGTTTTAGCTGGAGCTATTACAATGTTATTAACAGATAGAAATTTTAATACTACTTTCTTTGATCCTGTCGGTGGTGGTGACCCTATATTATATCAACATTTATTT	Eukaryota			Discosea			Flabellinia					Dactylopodida					Paramoebidae			Korotnevella
ASV00267	CCTTAGTTCCATACAAGCACATTCCGGTGGTTCTGTTGATTTAGCAATTTTTAGTTTACATGTCTCTGGTGTTTCATCACTTTTAGGTGCTATAAATTTTATATGTACCGTTTTTAATATGCGCGTTCCGGGTCTTTATATGCACCGTTTACCTTTATTTGTTTGAGCAGTTTTAATAACCGCGTTTTTATTATTATTATCACTACCTGTTTTAGCTGGTGGTATAACTATGCTACTAACCGACCGTAATTTTAATACTACATTTTTTGATTCTGCGGGTGGTGGTGATCCTATTTTATATCAACATTTATTT	Eukaryota
ASV00268	ACTATCTAATTCTGTTTATCATTTTGGAGGTTCGGTTGATTTGGCTATTTTTAGTCTACATGTTGCTGGTGTTTCTTCAATTTTAGGGGGAATTAATTTTATTACAACTTGTTTAAAAGGTAAAATTAGTTATGTTCTAAGTTTTGAATTTTTGACATTATTTGTTTGAGCAATAATTGTTACAAGTTTTTTATTAGTTCTTAGATTGCCTGTTTTAGCTGGTGGAATTACTATGTTACTTTTAGATCGTAATTTTGGATCTTCTTTTTTTGATCCCAGAGGAGGTGGTAATCCTATTTTATATCAGCATTTATTT	Eukaryota	Metazoa		Rotifera			Eurotatoria	Bdelloidea
ASV00269	ATTGTCAAATTCTGTTTATCATTTTGGTGGATCAGTAGATTTAGCTATTTTTAGTTTACATGTTGCTGGTGTATCTTCAATTTTAGGTGGAATTAACTTTATTACAACTTGTATAAAAGGAAAGATTAGTTATGTAATAAGATTTGAATTTTTGACTTTATTTGTATGAGCTATAATTGTGACGAGATTCTTATTAGTATTAAGTTTACCTGTTTTAGCAGGGGGTATTACAATATTATTATTAGATCGTAATTTTGGTTCTTCTTTTTTTGATCCTAGAGGAGGGGGAAATCCTATTTTATATCAGCATTTATTT	Eukaryota	Metazoa		Rotifera			Eurotatoria	Bdelloidea
ASV00270	TTTATCTGGTATTTTTTCACATTCAGGTAGTGCTGTTGATTTTGGTATATTTAGTTTACATTTAGCAGGTATATCTTCAATTTTAGGCTCAATAAATTTTATTGTTACAATTTTAAATATGAGAATAAAAGGAATGACAATGTTCAGATTACCGTTATTTGTATGAGCTGTATTTATAACTGCATGATTATTATTATTATCATTACCAGTGCTGGGAGCAGGTATAACTATGTTATTAACTGATAGAAATTTTAATACTGCATTTTTTGAGGTTAGTGGAGGAGGGGATCCAATATTATTTCAACATTTATTT	Eukaryota			Discosea								Himatismenida					Cochliopodiidae			Cochliopodium
ASV00271	ATTAAGTAGTGTAGAGTATCATTCTGGACCATCCGTCGATCTAGCAATTTTTAGTTTACATTTAGCAGGTGTATCTTCATTAATGGGATCTATTAATTTTATTACAACAATTTTGAATATGCGAGTTGAAGGTCTTACCTTTATGCGCATGCCATTATTCGTTTGATCCGTTTTTTTAACTGCTATTTTACTTTTACTTTCGTTACCTGTATTAGCAGGCGGTATTACAATGCTATTGACAGATCGGAACTTTAACACAACATTTTATGATCCTGCTGGTGGGGGTGATCCTATTCTTTATCAACATTTATTT	Eukaryota
ASV00272	TTTAAGTTCTATTTTAGCTCATTCTGGATGTGCCGTGGATTTGGCTATTTTTAGCTTACATATAGCTGGTATTTCTTCTATAGCGGGAGCTATTAATTTTATAGTAACTATCATTAATATGCGATGCCCTGGTTTATATCTGCGTAGATTACCTTTGTTTGTTTGGGCTGTTTTGATTACTGCTATTTTATTACTTTTATCTCTTCCCGTATTGGCTGGTGCTATTACAATGCTTTTAACTGATAGAAATTTAAACACAACTTTTTATGACCCTATCGGTGGGGGTGATCCTGTATTATATGAGCATTTATTT	Eukaryota			Oomycota
ASV00273	GTTATCTAGTATTCAAGCTCATCCTGGCCCCGCAGTTGATTTGGCTATTTTTAGTTTACATTTAGCCGGCGCTTCATCTATTTTAGGAGCTATTAATTTTATTACTACTATTATTAATATGCGGACCCCTAATATGTTTTGACACCGTGTTCCGTTGTTTGTTTGATCAGTTTTTTTTACAGCGATTTTGTTGTTATTATCATTGCCGGTTTTAGCTGCAGGTATTACTATGTTGTTAACAGATCGTAATTTTAATACAACTTTTTTTGATTATGTTGGTGGTGGTGATCCAATTTTATTTCAACATCTTTTT	Eukaryota	Metazoa
ASV00274	TTTAGCTGGATTTGAATTCCATAGTGGTACTTCTGTTGAATTTGCAATATTTAGTTTACATATTGCAGGAGCATCATCAATTCTAGGTTCTATTAATTTTATTAGTACTATATTTAATATGCGTGCTATTGGTTTAAATTTTCATAGATTACCATTATTTGTATGAGCACTTTTAATTACTGCATTTTTATTATTATTATCTTTACCTGTACTTGCTGGTGCTATTACTATGTTATTAACTGATCGTAGTTTTGGTACATCTTTTTATACTCCTGCAGGCGGTGGTGATCCTGTACTATATCAACATTTGTTT	Eukaryota			Oomycota
ASV00275	TTATCTTCTATTACAGGACATAGTGGACATCTGTAGATCTAGCAATTTTTAGTTACATTTAGCAGGTGTTTCTTCAATGTTAGGAGCTATAATTTTATTTGTACATTAAAAATATGCGTTTAAGGGGTTAACTACTGAACGTTTATCCTTATTGTTTGGGCGGTCTTAGTTACAGTTATTTTGTTATTATTATCACTCCCTGTTTAGCTGGTGCTATACTATGCTTTTAACTGATGTAATTTCAATACTTCTTTTTTTGACCCAACGGTGGAGGAGATCCTATTCTATACCAACATTTATTT	Eukaryota			Evosea			Eumycetozoa	Myxogastromycetidae				Physariida
ASV00276	TTTATCTGGTATTTTCTCACATTCAGGTAGTGCTGTAGATTTTGGTATTTTTAGTTTACATTTAGCAGGTATATCTTCAATTTTAGGTTCAATAAATTTTATTGTTACAATTTTAAATATGAGAATAAAAGGAATGACAATGTTTAGATTACCTTTATTTGTATGAGCAGTATTTATAACAGCATGATTATTAGTTTTATCATTACCAGTATTAGGAGCAGGTATAACAATGTTATTAACAGATAGAAATTTCAATACAGCATTTTTTGAAGTTAGTGGAGGAGGGGATCCAGTATTATTTCAACATTTATTT	Eukaryota			Discosea								Himatismenida					Cochliopodiidae			Cochliopodium
ASV00277	ATTATCAGGAATTTTTTCACATTCAGGTGCTTCTATAGAATGTGCAATTTTTAGTTTACATTTAGCAGGTATTTCTTCAATATTAGGTTCAATAAATTTTATAGTAACTGTATTAAATATGAGAGTACCCGGAATGCATATGTTTAGAATTCCTTTATTTGTTTGAGCTGTATTTTTAACAGCATGATTATTATTATTATCATTACCTGTATTAGGAGGTGCTATTACTATGTTATTAACAGATCGTAATTTCAATACTACTTTTTTTGAAGTTAGTGGAGGAGGAGATCCAGTATTATTTCAACATTTATTT	Eukaryota			Discosea								Himatismenida					Cochliopodiidae			Cochliopodium
ASV00278	TTTATCTAGTATTACAGCGCATTCTGGTGGTTCAGTAGATTTGGCAATTTTTAGTTTACATTTATCTGGTGTCTCTTCAATTGCTGGTGCTATTAATTTTATGACCACTATAATAAATATGCGTGTAAAAGGTATGACTTTATACCGTTTACCTCTTTTTATTTGAGCTTTATTTTTAACTGCTTTTTTATTGGTATTAACATTACCTGTTTTAGCTGGTGCTATCACCATGCTTTTAACCGATAGAAATTTTAATACCACTTTTTTTGATCCGGTCGGCGGCGGCGATCCTATACTTTATCAACATTTATTT	Eukaryota			Discosea			Flabellinia					Dactylopodida					Paramoebidae			Korotnevella
ASV00279	ATTAAGTAGCATTCAAGCACACTCAGGTGGAGCAGTGGATTTAGCGATCTTTAGTTTACACTTATCAGGAGCAGCTTCTATTTTAGGAAGTATTAATTTTATTACTACTATTTTTAATATGAGAGCTCCAGGTATGACAATGCATAGAATGCCTTTATATGTATGATCAATCTTAATAACATCATTTTTATTATTATTATCATTACCGGTATTAGGAGGAGCAATTACTATGCTATTAACTGATAGAAACTTTAATACATCGTTCTTTGATCCAGCAGGAGGTGGTGATCCAGTATTATATCAACATTTATTC	Eukaryota						Chrysophyceae					Chromulinales					Chromulinaceae			Pedospumella
ASV00280	CCTATCGGGACTGTTAGGCCATCCTGGGGCTGCGGTAGACGTCGCTATTTTTAGTTTACATTTGGCCGGCCTATCATCGGTGATGGGGTCTACGAATTTTATTGCCACAATGCTAAATATGAGGTCACCAGGGATGACTTTAAGGAGAATGCCGTTATTTTGTTGGGCTTTGTTTGTTACAGCTTTTTTATTACTTTTGTCAGTACCAGTATTGGCTGGAGGGATTACGATGTTGCTTACAGACCGTAACTTCAATACTGCATTTTACGTGTATCAAAAAGGGGGTGATATTTCACTTTATCAACATCTTTTC	Eukaryota	Metazoa
ASV00281	TTTATCATTAATTTTAGGTCATGGGGGAATATCAGTTGATTTAGGAATTTTTTCTTTACATTTAGCTGGTGCATCTTCAATTATAGGTGCTGTAAATTTTATTACTACTATTATAAATATACGTTCAAATTTATTTAATATAGATAAAATATCTTTATTTTCTTGATCTGTATTTATTACTGCAATTTTATTATTATTATCTTTACCTGTTTTAGCAGGTGCTATTACTATATTATTAACTGATCGAAATATAAATACAAGATTTTTTGATCCATCAGGTGGAGGGGATCCAATTCTTTATCAACATTTATTT	Eukaryota	Metazoa		Arthropoda	Hexapoda		Insecta	Pterygota	Neoptera	Endopterygota		Hymenoptera	Apocrita	Parasitoida		Ichneumonoidea	Braconidae	Microgastrinae		Cotesia
ASV00282	TTTGTCAGGTGTTCAAGCGCATTCTGGCCCTGCGGTCGATTTAGCTATTTTTAGTTTGCATTTAGCCGGAATCTCTTCTATTGCTGGTGCAATTAATTTTATAACAACGATTTTTAATATGCGTGCCCGAGGGTTAACAATGCACCGTTTACCGTTGTTTGTTTGGTCAGTTTTAATTACAGCGTTTTTGTTGTTGCTTTCTTTACCGGTGTTAGCTGGAGCAATTACCATGCTATTAACCGACCGTAATTTAAATACTACCTTTTTTGACCCTGCGGGTGGGGGGGACCCGGTTTTATATCAACACTTGTTT	Eukaryota
ASV00283	TTTAGCTATTATAGAAGAAAAAGGAGTTGATTTTGCTATTTTTAGTTTACATTTAGCTGGTATTTCTTCTTTATTAGGTGCTATAAATTTTATAAGTACAATAATTAATATGCGTCATGCTGGTTTAAATTTTCATATAACACCTTTATTTGTATGAGCTGTTTTAGTTACAGCTTTTTTATTATTATTATCTTTACCTGTTTTAGCAGGTGGTATTACTATGCTTTTAACTGATAGAAATTTAAATACTACTTTTTTTAATCCAGCCGGTGGTGGTGATCCAATTTTATATCAACATCTTTTT	Eukaryota
ASV00284	GTTAAGTTCAATTGTAGCTCATTCAGGCGGTTCAGTAGATTTAGCTATATTTAGTTTACATCTTGCAGGTATATCTTCTCTTCTAGGCGCTATAAATTTTATTACTACTATATTTAATATGAGAGTGCCTGGTTTATCGATGCATAAGTTACCGTTATTCGTTTGATCAGTACTAATTACAGCTTTTTTATTATTATTTTCTTTACCTGTGCTGGCTGGTGCTATTACTATGCTTTTAACGGATAGAAATTTTAATACTAGTTTTTTTGACCCATCCGGGGGTGGTGATCCTATCCTTTATCAACATTTATTT	Eukaryota			Discosea								Longamoebia					Acanthamoebidae			Acanthamoeba
ASV00285	ATTGTCAGGTATACAATCTCATAGTGGACCTAGTGTAGATTTAGCTATATTTGGTTTACACTTAAGTGGTATAAGTAGTATGTTAGGTGCTATGAATTTTATAACAACAATATTAAATATGAGAAGTCCTGGAATACGTTTACACAAATTAGCTTTATTTGGTTGAGCTGTTATTATTACAGCTGTATTATTATTATTATCTTTACCTGTGTTAGCAGGAGGTATTACTATGATATTAACAGATAGAAACTTTAATACTTCATTCTTTGAGGTAGCAGGTGGTGGTGATCCTATATTATTCCAACATTTATTC	Eukaryota	Fungi	Dikarya	Ascomycota	Pezizomycotina
ASV00286	ATTATCAGGTATACAAAGTCACAGTGGTCCTAGTGTAGATTTAGCTATCTTCGCTCTTCACCTATCAGGTATAAGTAGTCTATTAGGAGCAATGAATTTTATAACAACTATCTTAAACATGAGAAGTCCAGGAATAAGACTACACAAATTGGCTTTATTTGGATGAGCCGTAGTGGTTACAGCAGTTTTATTACTTTTATCTTTACCTGTTTTAGCTGGTGCTATTACTATGGTTTTAACAGATAGAAATTTTAATACATCATTCTTCGAAGTAGCAGGTGGAGGAGACCCAATCTTATACCAACACCTTTTC	Eukaryota	Fungi	Dikarya	Ascomycota	Pezizomycotina		Dothideomycetes	Dothideomycetidae				Cladosporiales					Cladosporiaceae			Cladosporium
ASV00287	TTTATCAGGTATCATAGCTCATTCTGGTGGTGCTGTTGACCTTGCAATCTTTAGTCTTCATTTATCTGGAGCAGCTTCGATTTTAGGAGCGATTAATTTTATTTGTACTATCATTAATATGCGAACAGAAAGTCTGCCTTTCCACAAATTACCGTTATTTGTTTGGGCCGTTTTTATTACAGCTATTCTATTACTATTGTCATTACCTGTATTGGCATCGGCAATTACAATGCTATTAGCTGATAGAAATTTTAACACAACTTTCTTTGACCCGGCCGGTGGTGGTGATCCTGTGTTATACCAGCACTTATTC	Eukaryota			Bacillariophyta			Bacillariophyceae					Bacillariales					Bacillariaceae			Nitzschia				Nitzschia palea
ASV00288	TTTATCTGGTATACAGAGTCACAGTGGACCTAGTGTAGATTTAGCCATATTTGCTTTACACTTATCAGGAATAAGTAGTTTATTAGGTTCAATGAATTTCATAACAACAATCTTAAATATGAGAAGTCCAGGAATAAGATTACACAAATTAGCTTTATTCGGTTGAGCAGTAATAGTTACATCAGTTTTACTATTATTATCATTACCAGTATTAGCAGGAGGAATTACAATGGTATTAACAGATAGAAACTTTAATACTTCATTCTTCGAAGTAGCAGGAGGTGGAGACCCTATATTATACCAACACCTATTC	Eukaryota	Fungi	Dikarya	Ascomycota	Pezizomycotina
ASV00289	ATTAAGTTCTGTCTTTTCGCATTCCGGATATGCAGTAGATTTGGCTATTTTTAGTTTACATTTAGCGGGTGTTTCTTCTATTGCTGGAGCTATTAATTTTTTAGTTACTATATTTAATATGAGATGTTTAGGTATGCATTTAACTATCATGCCTTTGTTTGTGTGGACAATTTTTATTACAGCTATTCTTTTATTACTTTCATTACCAGTTTTAGCCGGTGCTATTACCATGCTTTTATTTGATAGAAATTTTAATAGTAGTTTTTTTGAGCCACTAACTGGTGGAGATCCTATATTATATCAACATCTATTT	Eukaryota
ASV00290	ATTATCAGGTATACAAAGCCACAGTGGGCCAAGTGTAGATCTAGCTATATTTGCCCTTCACTTATCAGGGATAAGTAGTCTGTTAGGAGCTATGAATTTCATAACAACAATACTGAATATGAGAAGCCCAGGAATTAGATTACACAAATTAGCCTTATTCGGGTGAGCTGTTGTGGTTACAGCAGTATTATTACTTTTATCTTTACCTGTTTTAGCTGGAGCTATAACAATGGTCTTAACAGATCGTAATTTTAATACATCATTCTTTGAAGTAGCAGGAGGTGGAGATCCAATCTTATACCAACACCTATTC	Eukaryota
ASV00291	TTTATCAACGTTTTATCATTCAGGACCTTCAGTAGACTTAACAATTTTTTCTTTACACCTTGCAGGGATTTCTTCAATTTTAGGTGCCTTAAATTTTATTACTACAATTATTAATCTTAAAGCAAAAAACCTTTCAGCAGAAAAAATTAGACTATTTGTCTGATCAGTTATTTTAACAGCCATTCTTCTTCTTTTATCTTTGCCAGTGTTAGCGGGAGCTATCACAATACTTTTAACTGACCGAAACTTAAATACCTCTTTTTTTGACCCTAGAGGGGGAGGGGACCCTGTTTTATATCAACACCTTTTT	Eukaryota	Metazoa		Arthropoda	Hexapoda		Insecta	Pterygota	Neoptera	Paraneoptera		Thysanoptera	Terebrantia			Thripoidea	Thripidae	Thripinae		Thrips				Thrips tabaci
ASV00292	GTTAGCTGGTATTGAAAGTCATTCTGGTGGTTCAGTTGATTTAGCAATTTTCAGTTTACATTTAGCAGGTGCATCTTCTATTTTAGGAGCAATTAATTTTATTACTACAGTAATTAATATGAGAGCACCTAGTCTAAAAATGCATTGAATTCCATTATTTGTATGAGCAATTTTTATAACTGCGATTTTATTATTATTATCTTTACCAGTATTAGCAGGTGCTATAACAATGTTATTAACAGATAGAAATTTCAATACAACATTTTTTGATCCTGCAGGTGGTGGTGATCCAATTTTATATCAACATTTATTT	Eukaryota
ASV00293	ATTATCAAATTCTGTTTATCATTTTGGTGGGTCAGTAGATTTAGCTATTTTTAGTTTACATGTTGCTGGTGTGTCTTCAATTTTAGGTGGAATTAATTTTATTACAACTTGTATAAAAGGAAAGATTAGTTATGTAATAAGATTTGAATTTTTGACTTTATTTGTATGAGCTATAATTGTAACAAGGTTCTTATTAGTATTAAGCTTACCTGTTTTAGCAGGTGGTATTACAATATTATTATTAGATCGTAATTTTGGCTCTTCTTTTTTCGATCCTAGAGGAGGAGGAAATCCTATTTTATATCAGCATTTATTT	Eukaryota	Metazoa		Rotifera			Eurotatoria	Bdelloidea
ASV00294	TTTATCTTCAGGAATTGCCCATGGAGGAGCTTCTGTTGATTTAGCAATTTTTTTTTTCATTTAGCTGGTATTTCTTCAATTTTAGGGGCCGTAAATTTTATTACAACAGTAATTAATATGCGATCTTCTGGAATTACATTAGACCGAATACCTTTATTTGTATGATCTGTTGTAATTACAGCTTTATTATTATTATTATCACTACCAGTTTTAGCCGGAGCAATTACTATACTATTAACAGATCGAAATCTTAATACTTCATTTTTTGACCCTGCCGGAGGAGGAGACCCAATTTTATACCAACATTTATTT	Eukaryota	Metazoa		Arthropoda	Hexapoda		Insecta	Pterygota	Neoptera	Endopterygota		Diptera	Brachycera	Muscomorpha		Ephydroidea	Drosophilidae	Drosophilinae	Drosophilini	Scaptomyza	Parascaptomyza			Scaptomyza pallida
ASV00295	TTAGTGGAATCAAATCACATGCGGGGGCGTCAGTTGATCTTGCCATACTTAGCATGCATTTAGCCGGCGCGTCTTCTATCATGGGTTCTATTAACATGATAGTGACAATTATTAACATGCGCCCTCAAGGCATGACCATGTTTCGTGTTCCTCTTTTTGCTTGAAGCGTTCTTATTACCTCTGTATTACTAGTTGTAGCACTACCGGCACTAGCTGCGGGTATTACAATGCTTCTAACCGATCGTCATTTTAATACTACTTTTTTTGCTCCTGCTGGTGGAGGTGATCCAATACTATTTCAACATATTTTT	Eukaryota
ASV00296	GTTATCAGGATTACAAAGTCACAGTGGTCCAAGTGTAGATTTAGCTATATTTGCATTACATCTTTCAGGTGTTAGTAGTTTATTAGGTGCAATGAACTTTATTACTACAATAGTAAATATGAGAACTCCAGGTGTAAGATTACATAAATTAACATTATTTGGTTGAGCAGTAATAATAACTGCTATATTATTATTATTATCTTTACCTGTTTTAGCAGGAGGGATTACTATGATTTTAACTGACAGAAATTTTAACACTTCCTTTTTCGAAGTTGCAGGAGGAGGTGATCCTATACTATTCCAGCATTTATTT	Eukaryota	Fungi	Dikarya	Ascomycota	Pezizomycotina
ASV00297	TTTAGCCGGAGTTCAATCACACTCTGGCCCGGCCGTTGATCTAGCAATCTTTAGTTTACACTTGGCCGGTATTTCGTCTATTGCGGGTGCAATTAATTTTATTACAACAATTGTAAATATGCGCGCACGGGGATTAACCATGCACCGTTTACCATTATTTGTATGATCAGTTTTTATAACCGCTATCCTTCTTCTTTTATCTCTTCCAGTACTTGCCGGGGGTATTACTATGCTTTTAACTGACCGTAATTTTAATACCTCATTTTTTGACCCTGCGGGAGGTGGTGATCCAATTTTGTATCAACATTTATTT	Eukaryota	Metazoa
ASV00298	TCTATCCTCTAATATCGCTCATACAGGAAGTTCAGTTGATTTAGCAATTTTCTCTCTTCATCTAGCAGGAATCTCCTCTATTTTAGGGGCTGTAAATTTTATCACTACTGTAATTAATATATGATCCCCAGGAATTACTTTTGACCGAATACCTCTTTTTGTGTGATCTGTATTTATTACAGCAATTTTATTACTTTTATCTCTTCCTGTTTTAGCTGGGGCTATTACAATACTTCTTACAGACCGAAATCTAAACACATCATTCTTTGACCCCGCAGGCGGAGGAGACCCAATCCTTTACCAACACTTATTT	Eukaryota	Metazoa		Arthropoda	Hexapoda		Insecta	Pterygota	Neoptera	Endopterygota		Diptera
ASV00299	GGAATTGCTCATGGAGGAGCTTCTGTTGATTTAGCAATTTTTTCTTTACATTTAGCTGGTATTTCTTCAATTTTAGGGGCCATAAATTTTATTACAACAGTAATTAATATACGATCTTCTGGAATTACATTAGACCGAATACCTTTATTTGTATGATCTGTTGTAATTACAGCTTTATTATTATTATTATCACTACCAGTTTTAGCCGGAGCAATTACTATATTATTAACAGACCGAAATCTTAATACTTCATTTTTTGACCCTGCCGGAGGAGGAGACCCAATTTTATACCAACATTTATTT	Eukaryota	Metazoa		Arthropoda	Hexapoda		Insecta	Pterygota	Neoptera	Endopterygota		Diptera	Brachycera	Muscomorpha		Ephydroidea	Drosophilidae	Drosophilinae	Drosophilini	Scaptomyza	Parascaptomyza
ASV00300	ATTAAGTTCTATTAGTTCGCACTCAGGTCCTGCTGTTGATTTAGCAATTTTTAGTTTACATTTATCGGGTGCTGCTTCAATTTTAGGTTCTATAAATTTTATAACAACAGTTTTTAATATGCGATGTCCTGGATTGGATATGCATCGACTTCCATTATTTGTTTGGGCTTTATTAGTTACTTCATTTTTATTACTTCTATCATTACCTGTTTTTGCTGGAGCAATTACGATGCTATTAACCGATCGTAATTTTAATACTACTTTTTATGATCCTTCAGGTGGTGGTGATCCTGTATTATATCAACATTTATTT	Eukaryota						Chrysophyceae					Chromulinales					Paraphysomonadaceae			Paraphysomonas				Paraphysomonas sp.
ASV00301	TTAGTAGTATTCAAGGGCATCCTGGTGCATCTGTGGACTTAGCAATTTTTAGCCTCCATCTTTCTGGTGCAGGTTCAATTGCTGGTTCAATTAATTTCATTAGTACAATTTTTAATATGCGTACTCGTGGGTTATATATGCACCGTTTACCATTGTTTGCCTGAGCAATTTTAATTACAGCCTTTTTATTATTGTTATCCCTTCCAGTTCTTGCAGCGTGTTTAACTATGTTGATTACTGATCGTAATTTAAATACAACCTTTTTTGATCCTGCAGGTGGTGGAGATCCAATTTTATATCAACATTTATTT	Eukaryota
ASV00302	TTTATCTGGTATACAAAGTCACAGTGGACCAAGTGTAGATTTAGCAATTTTTGCTTTACACTTATCAGGAATAAGTAGTTTATTAGGTTCAATGAATTTCATAACAACAATCTTAAACATGAGAAGTCCTGGTATAAGATTACACAAATTAGCTTTATTCGGTTGAGCTGTAATAGTAACATCAGTTTTACTGTTATTATCTTTACCTGTGCTTGCAGGTGGTATCACAATGGTGTTAACAGACAGAAACTTTAATACTTCATTCTTCGAAGTAGCAGGTGGTGGTGATCCTATATTATACCAACACCTATTC	Eukaryota	Fungi	Dikarya	Ascomycota	Pezizomycotina
ASV00303	ATTGTCAAGCCTTAAAGGGCATGCAGGACCATCAGTTGATTTAGCAATTCTTAGCATGCATTTAGCGGGTGCTTCATCAATTATGGGTTCAATTAATATGATTGTTACAATTTTAAATATGCGTCCAAAAGGTATGACTTTATTCCGTATGCCATTATTCCTTTGATCTGTTCTAATTACTTCTGTATTATTAGTACTTTCATTACCAGTGTTAGCAGGGGCAATTACTATGTTATTAACAGATCGTCAATTTAATACAGCATTCTTTATTCCAGCAGGTGGAGGAGATCCTGTGTTATTTCAACATTTGTTC	Eukaryota	Metazoa		Arthropoda
ASV00304	TTTAAGTGGAATTCAAGCACATTCTGGCCCTGCAGTAGATTTAGCAATTTTTAGTTTACATATCGCGGGTGCTTCTTCTATTTTGGGTGCAATTAATTTTATAGTAACAATTATGAATATGCGTGCACGTGGATTAACATTCCATCGTTTACCATTATTTGTTTGATCTGTATTTATTACTGCATTTTTACTTTTATTATCTCTACCAGTACTAGCGGGCGCGATTACAATGTTGCTAACCGATCGTAATTTCAATACTTCTTTTTTTGTACCAATCGGTGGTGGTGATCCGGTTCTTTATCAACATTTGTTT	Eukaryota
ASV00305	TTTATCAGGAATTTTTTCACATTCTGGAAGTGCAGTTGATTTTGGTATTTTTAGTTTACATTTAGCAGGTATTTCATCAATTTTAGGGTCTATAAATTTTATTGTTACAATTTTAAATATGAGAATAAAAGGAATGACAATGTTTAGATTACCTTTATTTGTATGAGCTGTGTTTATAACAGCATGATTATTATTATTATCTTTACCAGTTTTAGGAGCAGGTATAACTATGTTATTAACTGATAGAAATTTCAATACTGCATTTTTTGAAGTTAGTGGAGGAGGTGATCCAATATTATTTCAACATTTATTT	Eukaryota			Discosea								Himatismenida					Cochliopodiidae			Cochliopodium
ASV00306	TTTATCAGGAATTTTTTCACATTCTGGAAGTGCAGTTGATTTTGGTATTTTTAGTTTACATTTAGCAGGTATTTCATCAATTTTAGGGTCTATAAATTTTATTGTTACAATTTTAAATATGAGAATAAAAGGAATGACAATGTTTAGATTACCTTTATTTGTATGAGCTGTGTTTATAACAGCATGATTACTATTATTATCTTTACCAGTTTTAGGAGCAGGTATAACTATGTTATTAACTGATAGAAATTTCAATACTGCATTTTTTGAAGTTAGTGGAGGAGGTGATCCAATATTATTTCAACATTTATTT	Eukaryota			Discosea								Himatismenida					Cochliopodiidae			Cochliopodium
ASV00307	ATTATCAGGTATAGAAAGTCATTCTGGAGGTTCAGTCGATTTAGCAATATTTAGTTTACATTTAGCAGGTGCATCTTCTATTTTAGGAGCTATGAATTTTATTACCACAATAATAAATATGAGAGCTCCAGGTTTAAAAATGCATAGACTACCTTTATTTGTTTGAGCTGTATTTATAACAGCATTTTTATTATTATTATCTCTACCTGTATTAGCTGGTGCTATAACAATGTTACTGACTGATAGAAATTTTAATACTACTTTCTTTGATCCTGCAGGAGGTGGAGATCCTATTTTATATCAACATTTATTT	Eukaryota
ASV00308	TTTCATCTGGCGTTGCGCATGCTGGTAGTGCGGTTGATTTAGCTATATTTAGTTTACACATCGCCGGTGCTTCCTCAATCGCCGGTGCTATAAATTTTATTGTTACTATTATAAATATGCGATCCCCAGGTATGTATTTTTATAGACTTCCTCTTTTTGTTTGATCTATTTTTATTACTGCTTGACTTTTATTACTAACTTTACCTGTTTTGGCTGGAGGTATCACAATGTTATTGACAGATAGAAATTTTAATACTTCATTTTATGAACCTAGTGGCGGTGGTGATCCAGTTCTTTATCAACATCTTTTT	Eukaryota
ASV00309	TTTATCTGCTTTTGAAGGTGATGGTGTTGATTTAGCTATTTTTAGTTTGCATTTAGCAGGTGCTGCATCTTTATTAGGAGCAATAAATTTTATTACTACAATTTTTAATATGAGAGTAGCTGGCATGGGTATGCATTCATTACCATTATTAGTATGATCAATGTTACTTACTGCATTTTTATTGGTATTTTCTTTACCTGTTTTAGCTGCAGCTATTACTATGTTATTAACAGATCGTAATTTTAATACTACATTTTATTCTCCTGCTGGTGGTGGTGATCCCATTTTATATCAACATTTATTT	Eukaryota
ASV00310	ATTATCATCTGGTCTTGCACACTCAGGACCAAGTGTTGATATGGCAATTTTTAGCCTTCACATAGCAGGATTATCTTCTTTGTTTGGGGCTATAAATTTTATTACAACTGTTATAAATATGTGAATTCCAGGTATGTACTGGGATAAAATACCTCTTTTTGTTTGGGCAGTTTTAATTACCGCAGTACTTTTACTTTTATCTTTACCAGTCCTAGCTGCTGGTATAACTATGTTACTAACAGATTGAAATTTTAATACTACTTTTTTTGACCCAGTAGGTGGTGGCGATCCAATACTATATCAACATTTATTT	Eukaryota	Metazoa
ASV00311	GCTAGCGAGATTAGTTTCTCACGCTGGTGGAAGGGTAGATTTCGCCATTTTTTCTCTACACTTAGCTGGTGCATCTTCAATTCTAGGTGCAATCAACTTTATTGCAACTACTGTTAACATGCGAGGAGCAGGGGTTACTTTCGAGCGACTTCCTCTTTTCGTTTGAGCAGCTATTATTACAGTGGTACTTCTACTTCTATCTCTACCTGTTCTGGCTGGTGGGATTACAATGCTACTAACTGATCGAAACTTTAACACAAGATTCTTCGACCCAGCTGGTGGTGGTGACCCTATTCTTTATCAGCACCTTTTC	Eukaryota	Metazoa		Gastrotricha								Chaetonotida	Paucitubulatina				Chaetonotidae
ASV00312	TTTATCATCTATAACTGCCCACTCTGGAGGTTCTGTGGACTTAGCCATTTTTTCACTACACCTAAGTGGTATTTCAAGTATGTTAGGAGCTATGAACTTTATTACAACATTTAGTAATATGAGATGTAACGGAATGCATTTACACAAAGTGCCTTTGTTCGCTTGGGCAGTTGTTATTACCGCAGTTTTACTACTTTTATCTTTACCTGTTTTAGCCGGTGGAATTACAATGTTGTTAACAGACCGAAACTTTAACACTTCATTCTTTGAAGCTTCCGGTGGAGGAGACCCTGTACTATATCAACATTTATTC	Eukaryota	Metazoa		Arthropoda	Hexapoda		Insecta	Pterygota	Neoptera	Endopterygota
ASV00313	TTTAAGTGCAGTAGCATCTGATGCATCTGTTGATTTTGCTATTTTTAGTTTACATTTAGCAGGTATTTCTTCAATATTAGGTGCTATAAATTTTATAGTGACAATATTTAATATGCGTACACCTGGAATGAAAATGAATTTAATAACTTTATTTGTATGATCAGTATTAATAACAGCCTTTTTATTATTAATATCATTACCAGTATTAGCTGCTGCTATTACAATGTTATTAACTGATCGTAATTTTAATAGTTCATTTTTTAATCCTGGTGGAGGAGGAGATCCTATATTATATCAACATTTATTT	Eukaryota
ASV00314	TTTAGCCGGAGTTCAATCACACTCTGGCCCAGCCGTTGACCTAGCAATCTTTAGTTTACATTTGGCCGGTATTTCGTCTATTGCAGGTGCAATTAATTTTATTACAACAATTGTGAATATGCGCGCACGAGGATTAACCATGCATCGTTTACCGTTATTTGTATGATCGGTTTTTATAACCGCTATCCTTCTTCTTTTATCTCTTCCAGTACTTGCTGGGGGTATTACTATGCTTCTAACTGATCGTAATTTTAATACCTCATTTTTTGACCCTGCGGGAGGTGGTGATCCAATTTTGTATCAACATTTATTT	Eukaryota	Metazoa
ASV00315	TTTATCAGGATTACAAAGTCATAGTGGTCCTAGTGTGGATTTAGCTATCTTTGCTTTACATTTATCAGGGGTAAGTAGTTTATTAGGTGCTATTAACTTTATAACTACTATAATCAATATGAGAACTCCAGGAATAAGATTACATAAATTAGCTTTATTTGGATGAGCTGTAATTATAACAGCCGTATTATTATTATTAACTTTACCTGTATTAGCTGGTGCTATTACAATGTTATTAACAGATAGAAATTTTAATACATCATTCTTTGAAACAGCTGGTGGAGGGGATCCTATTTTATTCCAACATCTTTTC	Eukaryota	Fungi	Dikarya	Ascomycota	Pezizomycotina		Sordariomycetes
ASV00316	TCTTTCTACTAACATTTCTCATTCAGGAGGATCTGTAGACCTATCTATTTTTAGCCTTCATTTAGCAGGAGTTTCATCAATTTTAGGAGCGATTAATTTCATTACAACTATTATTAATATACGATCACCTGGTATATCATGAGACCAGACCCCCCTTTTTGTTTGATCAGTATTTTTAACAGCAATTCTTTTACTTCTTTCACTACCAGTTCTGGCTGGTGCAATTACTATGTTATTAACAGATCGTAATCTTAACACTACATTTTTTGACCCTGCTGGGGGGGGAGACCCCATTTTATACCAACATCTGTTT	Eukaryota	Metazoa		Arthropoda	Hexapoda		Collembola					Symphypleona					Bourletiellidae
ASV00317	CTTAAGGACTTTAGGTCATCCCGGGAGAAGTGTTGATCTAGCAATCTTTAGTTTACATTGCGCTGGTTTAAGATCAATTTTAGGTGGTATCAATTTTATGTGTACTACTAAAAATTTACGTAGTAGATCTATTTCTTTGGAGCATATAAGGTTATTTGTTTGAACTGTGTTCGTTACTGTTTTCTTATTAGTGTTATCTTTACCTGTCTTAGCTGGAGCTATTACTATATTATTAACTGATCGTAATCTAAATACTTCTTTCTTTGATCCAAGTACCGGTGGAAATCCTTTAATTTATCAACATTTGTTC	Eukaryota	Metazoa		Nematoda			Chromadorea					Rhabditida	Rhabditina	Rhabditomorpha		Rhabditoidea	Rhabditidae
ASV00318	ATTGTCAGGTATACAAAGTCACAGTGGGCCTAGTGTAGACCTAGCTATTTTTGCTTTACACTTATCTGGAGTAAGTAGTCTTTTAGGGGCTATGAATTTTATAACAACAATTTTAAATATGAGAAGCCCAGGTATAAGATTACATAAATTAGCTTTATTTGGTTGAGCAGTACTTGTAACAGCAGTCTTATTATTACTATCGTTACCTGTGTTAGCCGGAGGAATAACTATGGTATTAACTGACAGAAACTTTAACACATCTTTCTTTGAAGTAGCTGGAGGAGGAGATCCTATATTATATCAACACTTATTC	Eukaryota	Fungi	Dikarya	Ascomycota	Pezizomycotina
ASV00319	ATTATCAGGTATTGAATATCATTCTGGAGCTTCTGTGGATTTAGCGATTTTTAGTTTACATCTTGCCGGTGTTTCTTCTATTTTAGGTGCTATGAACTTCATAACAACTATTTTAAATATGAGAGCCCCTGGTATGACAATGCATAAACTTCCTTTATTCGTTTGAGCTGTTTTCATTACTGCTATCTTATTAATTTTATCATTACCAGTTTTCGCCGGAGCTATTACAATGCTTTTAACGGATCGAAACTTTAATACTTCTTTCTTTGATCCAGCCGGAGGTGGTGACCCTATTTTATACCAACATTTATTC	Eukaryota	Metazoa
ASV00320	TTTAAGTAGTATTCCTGCCCATGCTGGATCTTCGGTTGATTTTGCTATTTTAAGTTTACATTTAGCTGGAGCCTCTTCTATTGCAGGTGCAATAAATTTTATAACTACTATTTGTAATATGCAAGCTAATGGTTTATCTTTTCATCGTTTACCATTATTTGTTTGATCTGTTTTAATTACTGCTGTTTTACTTTTATTATCACTGCCTGTTTTAGCTGGTGCAATTACTATGTTGTTAACTGATCGTAATTTTAACACTACATTTTTTGATCCTGCGGGAGGTGGAGATCCTGTTTTATATCAGCATTTGTTT	Eukaryota	Metazoa
ASV00321	TTAGCTCTATCTTAGCTCATTCTGGATGTTCCGTTGATTTAGCTATTTTTAGTTTACATATGGCAGGTATTTCTTCAATTGCAGGTGCTATTAATTTTATAGTTACTATTGTTAATATGCGGTGCCCTGGAATGTATTTTAGAAGATTACCTTTATTTGTTTGATCTGTGTTCATTACTGCTGTTTTGTTGTTACTGTCATTACCTGTTTTAGGAGGGGCTTTGACTATGTTATTAACGGACAGAAATTTAAATACTTGTTTCTTTGATCCTATTGGTGGTGGAGACCCAATCTTGTTCCAACATCTTTTT	Eukaryota	Metazoa
ASV00322	GGAATTGCCCATAGAGGTTCATCAGTAGACTTAGCAATTTTCAGATTACATTTAGCAGGAGTTTCATCAATTTTAGGTGCAGTAAATTTTATTACAACAATTATTAATATACGACCAGCAGGAATAACTTTTGATCGAATACCTTTATTTGTATGATCAGTTGGAATTACCGCTTTATTATTACTTTTATCATTACCTGTTTTAGCAGGAGCAATTACAATATTATTAACAGATCGAAATTTAAATACATCATTTTTTGATCCAGCAGGAGGAGGTGATCCAATTCTTTATCAACACTTATTT	Eukaryota	Metazoa		Arthropoda	Hexapoda		Insecta	Pterygota	Neoptera	Endopterygota		Coleoptera	Adephaga			Caraboidea	Carabidae	Brachininae	Brachinini	Pheropsophus				Pheropsophus jessoensis
ASV00323	TCTTAGTTCATCTTTATTTCACTCGGGTGGATCAGTCGATTTGGCTATTTTTAGTTTGCACATCTCGGGTACTTCTTCTTTATTAGGTGCTATTAATTTTATAGTTACTGCTTTGAATATGCGCACAAAAGGTATGAGTTTACAGAATATGCCTTTGTTTATATGGGCTATTTTGATCACTGCCGTGTTACTTCTGTTGTCTTTACCTGTGTTAGCGGGAGCTATAACTATGTTGTTGACTGATAGAAACTTCAACACTTCGTTTTTTAATTCATTGGGTGGGGGGGATCCTATTTTGTATCAACATTTGTTT	Eukaryota
ASV00324	TTATCAAATAATATTGCACATAATAATATTTCAGTTGATTTAACTATTTTTTCATTACATTTAGCAGGAATTTCATCAATTTTAGGAGCAATTAATTTTATTTGTACAATCTTAAATATAATACCAAACAATATAAAATTAAACCAAATCCCTTTATTTCCATGATCAATTTTAATTACAGCTATTTTATTAATTTTATCTTTACCTGTTCTAGCAGGTGCTATTACAATATTATTAACTGATCGTAATTTAAATACTTCATTTTTTGACCCAGCAGGGGGGGGTGACCCAATCTTGTATCAACATTTATTT	Eukaryota	Metazoa		Arthropoda	Hexapoda		Insecta	Pterygota	Neoptera	Paraneoptera		Hemiptera	Sternorrhyncha	Aphidomorpha		Aphidoidea	Aphididae	Aphidinae	Macrosiphini	Myzus				Myzus persicae
ASV00325	ATTATCAGGTATACAAAGTCACAGTGGTCCTAGTGTGGATTTAGCAATTTTTGCTCTTCACTTATCAGGTATAGGTAGTTTATTAGGAGCTATTAATTTTATAACAACAATACTAAACATGAGAAGTCCAGGTATAAGACTTCACAAATTAGCATTATTCGGATGAGCAGTGGTAGTTACAGCAGTGTTATTACTATTATCTTTACCCGTTTTGGCTGGAGCAATAACAATGGTCTTAACAGATAGAAACTTTAATACATCTTTCTTCGAAGTAGCAGGGGGTGGAGACCCTATATTATACCAACATCTATTC	Eukaryota
ASV00326	TTTATCTGCTTTTGAAGGCGATGGTGTTGATTTGGCTATTTTTAGTTTACATTTAGCTGGTGCAGCATCTTTATTAGGAGCAATAAATTTTATTACTACAATTTTTAATATGAGAGTAGCAGGTATGGGTATGCATTCATTACCATTATTAGTCTGATCTATGTTACTTACAGCATTTTTATTAGTATTTTCTTTACCTGTTTTAGCTGCTGCTATTACTATGTTATTAACTGATCGTAATTTTAATACTACATTTTATTCTCCTGCTGGTGGTGGTGATCCTATTTTATATCAACATTTATTT	Eukaryota
ASV00327	ACTTTCTAGTATCACAGCACATTCAGGTGGTTCTGTAGATTTAGCAATTTTTAGTTTACATTTATCTGGTGTTTCTTCTATTGCTGGTTCTATTAATTTCATGACAACTATAATCAATATGCGTGTAAAAGGTTTAACTTTATACCGTTTACCTTTATTTATATGAGCTTTATTTTTGACTGCCTTTTTACTTGTTTTAACTTTACCTGTTTTAGCTGGTGCTATTACAATGTTATTAACAGATAGAAATTTTAATACTACTTTCTTTGATCCAGTTGGTGGTGGTGATCCTATTCTTTATCAACATTTATTT	Eukaryota			Discosea			Flabellinia					Dactylopodida					Paramoebidae			Korotnevella
ASV00328	ATTATCTGCTTTTGAAGGTGATGGAGTTGATTTAGCTATTTTTAGTTTACATTTAGCTGGTGCTGCTTCATTATTAGGTTCTATAAATTTTATTACAACAATTTTTAATATGAGAGTTGCTGGAATGGGAATGCATTCATTACCATTATTAGTTTGATCAATGTTAATTACAGCATTTTTATTAGTTTTTTCTTTACCTGTTTTAGCTGCGGCTATTACAATGTTATTAACTGATCGTAATTTTAATACTACATTTTATTCTCCAGCTGGTGGTGGTGATCCTATTTTATATCAACATTTATTT	Eukaryota
ASV00329	ATTAGCATCTATTGAAAGCCATTCTGGTGGATCAGTTGATTTAGCAATTTTTAGTTTACATATAGCAGGTGCCTCATCAATTTTAGGTGCTATGAATTTTATAACTACTGTTATAAACATGAGAGTACCTAATATGCATATGCATAAAATTACATTATTTACTTGAGCAATTTTTATAACTGCAATATTATTGTTATTATCATTACCTGTTTTTGCAGGTGCAATAACAATGTTATTAACAGATAGAAATTTTAATACAACATTTTTTGATCCAGCAGGTGGTGGTGATCCAATTTTATATCAACATTTATTC	Eukaryota
ASV00330	TTTATCTTCAGTTGAAGGAATAGGTGTAGATTGTGCAATTTTTAGTTTACATTTAGCTGGAGCAGCTTCTTTAATGGGAGCAATTAATTTTATAACAACTGTTTTTAATATGAGAGCTCCAGGAATAACTATGCATACTTTACCTTTATTTATTTGAGCTATGTTAGTTACAGCTTTTTTATTAGCTTTTTCTTTACCTGTATTAGCTGCAGCTATAACTATGTTATTAACTGATCGTAATTTTAATACATCATTTTATTCTGCAGCAGGAGGAGGTGATGCTATTTTATATCAACATTTATTT	Eukaryota
ASV00331	TTCAAGTGCTTTACAAAGCCACTCTCCTGCTGCAGTTGAACTCGCTATTCCCAGTCTACATCTATCAGGGATTTCTCCTCCTCCTGGGTCTATTAATATTATTACAACTATTTCTAACATGCGTGCTTCAGGTATGACTATGCATCAAATCCCTCTCTCCGTTTGGTCATCACCTATTACTGCTTCTTCATCAGTTTTATCTCTTCCTGTTCTTGCCGGTGGTATTACAACGTTACCAACTGACAGAAACTCTAACACTACTTCCTCTGACCCTGCTGGTGGTGGTGACCCTTTATTATATCAGCATCCTTCC	Eukaryota						Phaeophyceae
ASV00332	ATTATCTGGTATTTTTTCACATTCAGGTAGTGCCGTTGATTTTGGTATTTTTAGTTTACATTTAGCAGGTATATCATCAATTTTAGGTTCAATAAATTTTATTGTTACAATTTTAAATATGAGAATAAAAGGAATGACAATGTTTAGATTACCTTTATTTGTTTGAGCTGTTTTTATAACTGCATGATTATTATTATTATCATTACCAGTATTAGGTGCGGGGATAACTATGTTATTAACAGATAGAAATTTTAATACAGCTTTTTTTGAAGTAAGTGGAGGAGGTGATCCAGTATTATTTCAACATTTATTT	Eukaryota			Discosea								Himatismenida					Cochliopodiidae			Cochliopodium
ASV00333	ATTATCAGCAGTAGAAGGTAAAGGAGTTGATTTTGCTATATTTAGTTTACATATTGCTGGTGCAGCTTCTTTAGCAGGTGCTATTAATTTTATTACTACAATATTTAATATGAGATTACCTGGAATGGGAATGCATAAATTACCATTATTTGTTTGAGCAATGTTAGTTACTTCTTTTTTATTAGTATTTTCTTTACCAACATTTGCAGCAGCAATAACTATGTTATTAACAGATAGAAATTTTAATACTTCATTTTATGCTTATGAAGGTGGAGGTGATCCAATATTATTTCAACATTTATTT	Eukaryota
ASV00334	TTTATCTAGTATTACTGCGCATTCAGGTGGTTCTGTAGATTTAGCTATTTTTAGTTTACATTTATCAGGTGTTTCTTCTATTGCTGGTGCAATTAATTTTATGACTACAATAATAAATATGCGTGTAAAAGGTATGACTTTGTACCGTTTACCTTTATTTATTTGAGCTTTATTTTTAACTGCATTTTTATTAGTTTTAACTTTACCTGTTTTAGCTGGTGCTATAACTATGCTATTAACAGATAGAAATTTTAATACTACTTTTTTTGATCCAGTTGGTGGTGGAGATCCAATACTATATCAGCATTTGTTT	Eukaryota			Discosea			Flabellinia					Dactylopodida					Paramoebidae			Korotnevella
ASV00335	TTTATCAAATTCAGTTTATCATTTTGGAGGATCTGTAGATTTAGCTATTTTTAGTCTTCATGTTGCTGGGGTGTCTTCTATTTTAGGAGGTATTAATTTTATTACTACTTGTATAAAAGGAAAGATTAGATATGTAATAAGATTTGAATTTTTAACTTTATTTGTTTGAGCTATAATTGTTACTAGATTTTTATTAGTTTTGAGACTACCTGTATTAGCAGGAGGAATTACTATATTATTATTAGATCGTAATTTTGGGTCTTCTTTTTTTGATCCTAGAGGAGGGGGAAATCCTATCTTGTATCAGCATTTATTT	Eukaryota	Metazoa		Rotifera			Eurotatoria	Bdelloidea				Philodinida					Philodinidae			Macrotrachela				Macrotrachela quadricornifera
ASV00336	CCTATCAGGTATCATAGCTCACTCAGGTGGTGCTGTTGATCTTGCAATCTTTAGTCTTCATTTATCTGGAGCAGCTTCGATCTTAGGGGCAATTAACTTTATTTGTACTATCATCAATATGCGAACAGAAAGTTTACCTTTCCACAAATTACCATTATTTGTTTGGGCCGTTTTTATCACAGCTATCTTATTATTACTGTCATTACCTGTGTTGGCGTCGGCAATTACTATGTTATTAGCGGATAGAAATTTTAACACAACTTTCTTTGATCCTGCCGGTGGTGGTGATCCTGTGCTATATCAGCACTTATTC	Eukaryota			Bacillariophyta			Bacillariophyceae					Bacillariales					Bacillariaceae			Nitzschia				Nitzschia palea
ASV00337	ATTAAGCGGACCTATTGCTCATGCGGGGCCTTCAGTAGATTTTGCTATTTTTAGTTTACATATCGCAGGTGCTTCTTCAATTATGGGAGCTATTAATTTTATTACAACTATTATGAATATGAGACATCCAGGATGTAACTTTCATAATTTAAACTTATTCGTTTGGTCAGTCTTTATTACTGCCATTCTTTTATTATTATCTTTACCAGTGTTAGCTGGTGCAATCACGATGCTATTAACTGACAGAAATTTAAATACTTCATTTTTTGATGCTACTGGAGGTGGTGATCCAGTTTTATACCAACACTTATTT	Eukaryota
ASV00338	TTTATCTGGAATTTTTTCGCACTCAGGTAGTGCTGTTGATTTTGGTATTTTTAGTTTGCATTTAGCAGGTATTTCATCAATTTTAGGTTCTATAAATTTTATTGTTACAATTTTAAATATGAGAATAAAAGGAATGACAATGTTTAGATTACCTTTATTTGTATGAGCTGTATTTATAACAGCGTGATTATTATTATTATCTTTACCTGTTTTAGGGGCAGGAATAACTATGTTATTAACTGATAGAAATTTTAATACAGCATTTTTTGAAGTTAGTGGAGGAGGTGATCCAATATTATTTCAACATTTATTT	Eukaryota			Discosea								Himatismenida					Cochliopodiidae			Cochliopodium
ASV00339	TTTATCAAGTATTGAAAGTCATTCTGGAGGGTCTGTAGATCTTGTTATATTTAGTTTGCATTTAGCAGGGTTTCATCTTTATTAGGTGCTATTAATTTTATAACAACAATATTAAATATGAGAGTAAATCATATGACTTTTAGTCGTATTCCTCTTTTTGTTTGGGCGGTATTCATCACTGCGTTTTTATTATTGTTATCTCTTCCAGTTTTAGCAGGAGTATAACGATGTTATTGACTGATCGTAATTTCAATACAACTTTTTTCGATCCAGTTGGGGGAGGGGATCCAATTTTATTTCAACATTTATTT	Eukaryota
ASV00340	GCTTAGCTCTATTCAAGCACATTCTGGAGCTTCTGTGGATTTAGCGATTTTTAGTTTACATCTTTCTGGAGCTTCGTCGCTATTAGGTGCAATAAATTTCATAACAACTATATTTAATAGTGCGTGCACCAGGTATGACACTTCATCGCATGCCATTATTTGTATGGAGTGTACTAATACCGCGTTTCTTCTTTTATTGTCTTTACCGGTACTAGCGGGTGCTATTACAATGTTATTGACGGATAGAAATTTTAATACTACATTTTTTGACCAGCGGGTGGAGGTGATCCAATACTATATCAACATTTGTTT	Eukaryota
ASV00341	TTTATCTTCAATAGTAGGTCATTCAGGACCTTCTGTAGATTTAGCTATTTTTAGTTTACATTTATCAGGAATTTCTTCAATATTAGGTGCTTTAAATTTTATAACTACTATAATAAATATGAGATTACCTAATATGTTTTGGTCTAGATTACCTTTATTTGTATGGTCTGTTTTTATAACTGCTTTTTTATTACTAATATCATTACCTGTATTTGCAGGAGCTATAACGATGTTATTAACAGATCGTAATTTTAATACTACTTTTTTTGATCCAACTGGAGGTGGTGATCCTTTATTGTATCAACATTTATTT	Eukaryota			Discosea			Flabellinia										Vannellidae			Ripella
ASV00342	ATTATCAGGTATAGAATATCATTCAGGAGCTTCTGTGGATTTAGCGATTTTTAGTTTACATCTAGCCGGAATTTCTTCTATTTTAGGTGCTATGAACTTCATAACAACTATTTTAAATATGAGAGCTCCAGGTATGACAATGCATAAACTTCCTTTATTCGTTTGAGCTGTTTTCATTACTGCGATCTTATTAATTTTATCATTACCAGTCTTTGCTGGAGCAATTACAATGCTTTTAACAGATCGTAACTTTAATACATCTTTCTTTGATCCAGCCGGAGGTGGTGACCCTATTTTATATCAACATTTATTC	Eukaryota
ASV00343	TTTAGCTAGCATCGGATTCCACTCTGGTGGTTCTGTTGATCTTGCTATTTTCAGTTTACACTTGGCTGGGGTTTCTTCTATTCTAGGTACTGTTAACTTCATTACAACTATCTTCAATATGAGAGCTCCTGGTATGACAATGCACAGATTACCTCTATTCGTTTGAGCCATATTAATCACAGCTTTCTTGTTAATACTATCATTACCAGTATTTGCCGGAGCTATTACAATGTTATTAACAGATAGAAACTTCAATACTAGCTTCTATGACCCAGCTGGAGGAGGAGACCCTATCTTATATCAACACTTATTC	Eukaryota
ASV00344	ATTATCTGGTATAGTAGCACATTCAGGACCAGCAGTAGATTTAGCCATATTTAGTTTACATATTGCTGGAGCTTCCTCAATAATGGGAGCTATAAATTTTATAGTAACAATAACGAACATGCGTTCACGAGGAGTAACAATGTTTATGTTACCTCTTTTTGTTTGATCCGTTTTAATAACAGCTTTTTTATTATTATTATCTTTACCAGTATTAGCTGGTGGAATAACAATGCTTTTAACAGATAGAAATTTTAATACAAGTTTTTTTATATCCAATGGAGGAGGAGACCCTGTACTATTTCAACATTTATTC	Eukaryota
ASV00345	TTTATCTGCTATAGTTCCTGATAGTTCTGTTGATTTTGCATTTTTAGTTTGCATTTAGCTGGTATATCTTCTATTTTAGGAGCTATTATTTTATGGTTACTGTTTTAAATATGCGTGTACCTGGTTTTTCTATGCATTTAATACCTTTATTTGTTTGAAGTGTTTTTATTACAGCTCTATTATTATTATTATCTTTACCTGTATTAGCTGCAGTATAACTATGTTATTAACCGATAGAAATTTTAATAGTAGTTTTTTTAATCCATCAGGTGGTGGAGATCCTGTATTATACCACATTTATTT	Eukaryota
ASV00346	TCTATCTGGAAGCGAAGCGCATTCTGGCGGCTCCGTTGATCTAGCTATATTTAGTCTTCATTTAGCTGGTATTTCTTCTATTGCTGGAGCAATAAACTTTATAACGACGATGTTAAATATGAAATTTCTCGGCGGAACGCTGCATCGACTTCCCTTATTTTGTTGATCTGTTTTGATTACTGCAGTTTTGCTTCTTTTATCTCTTCCAGTTTTGGCAGGAGCTATAACAATGCTTTTAACGGATAGAAATTTGAACACAACATTTTTTAATTTTGCTGGTGGGGGCGATCCTGTACTATATCAACATCTATTT	Eukaryota
ASV00347	GTTGTCTAATATTGTTTATCATCCAGGTCCTTCGGTTGATTTTGCTATTTTTAGTTTACATGTTGCTGGTGTTTCTTCTATAGCTGGTGCTATTAATTTTATTACCACGGTTTTTAATATGAGAAGTTGTGGTTTTGATATGCATCGTTTACCTTTATATTTATGAGCATTAAATATTACTGCATTTTTATTATTGTTATCATTACCTGTTTTTGCAGGAGCGATAACTATGTTATTAACAGATAGAAATTTTAATACATCTTTTTATGAACCTGCAGGTGGTGGTGATCCTGTATTATATCAACATTTATTT	Eukaryota
ASV00348	ATTATCATCTATTGTTGCTCACTCAGGACCAAGTGTCGACTTTGCTATATTTTCTTTACATATAGCGGGTGCGTCTTCATTAGCAGGAGCAATTAATATGTTATGTACTATCACAGGAATGAGAACTCCAAATATGACTTTTTTTAAAATGCCTTTATTCGTTTGGTCAATATATGTAACTTCAATGTTATTATTATTAGCCTTACCAGTTTTAGCTGCAGGAATAACCATGTTATTAACTGATCGTCATTTTAATACAAGCTTTTTTGAAGCAATGGGTGGTGGAGATCCTGTTTTATATCAACATATTTTC	Eukaryota
ASV00349	GCTTAGTGGAATTAAGTCACATGCAGGCGCTTCTGTGGACTTAGCTATACTTAGTATGCATTTAGCGGGTGCGTCTTCTATCATGGGTGCAATTAATATGATAGTTACCATCGTTAACATGCGTCCTCACGGTATGACTATGTTTCGCGTACCTCTATTTGCATGAAGTGTTTTAATTACTTCTGTGCTGCTAGTGGTAGCTCTGCCGGCTTTAGCAGCAGGTATTACTATGCTACTAACTGATCGTCATTTTAATACTACTTTTTTTGCACCGGCCGGTGGTGGAGATCCTATACTGTTTCAACATATCTTT	Eukaryota						Phaeophyceae
ASV00350	TTTGTCAAATGGTATTTTTCATAGAGGTCCTGCTGTAGATTTTGGTATTTTGAGCCTACATATTGCTGGTGTTTCTTCTATTTTGGGGGCTATTAACTTTATTGTTACTATTTTTAATATGAAGGTTGTTGGCATATTTTGATCTAATGTGCCTCTTTTTGTTTGATCCGTTTTAATTACTTCATTCCTTCTAGCTTTTTCTCTTCCTGTATTAGCTGCTGCTTTAACTATGCTTTTAACTGATCGTAATTTTAATACTACTTTTTTTGACCCAATTGGTGGAGGGGACCCTATCCTTTATCAACACTTATTT	Eukaryota	Metazoa		Arthropoda	Chelicerata		Arachnida	Acari			Acariformes	Sarcoptiformes	Astigmata			Acaroidea	Acaridae
ASV00351	TTTATCTGCTTTTGAAGGTGATGGTGTTGATTTAGCTATTTTTAGTTTACATTTAGCTGGTGCTGCTTCATTAATGGGTTCAATCAATTTTATTACAACTATTTTTAATATGAGAGTAGCTGGTATGGGTATGCATTCATTACCATTATTAATATGATCTATGTTAATTACAGCATTTTTATTGGTTTTTTCTTTACCTGTATTAGCTGCTGCAATTACAATGTTATTAACAGATCGTAATTTTAATACTACTTTTTATTCTCCTGCTGGTGGTGGTGATCCAATTTTATATCAACATTTATTT	Eukaryota			Oomycota
ASV00352	ATTATCAGGAAATATTGCACATTCTGGTCCTGCTGTTGATTTAGCAATTTTCAGTTTACATCTTGCTGGAATTTCATCACTATTAGGTGCAATAAATTTTATTGTTACAGTTTCAAATATGAAAGCACGCGGATTAACAATGTTTAATTTACCTTTATTTGTTTGAGCTGTTTTTATAACAGCTTTTTTATTATTATTATCATTACCTGTTTTAGCTGGAGCTATAACAATGTTATTAACAGATCGTAATTTTAATACAAGTTTTTTTGTATATTTAGGTGGAGGTGATTCTGTTCTTTTTCAACATTTATTT	Eukaryota
ASV00353	ATTAGCAGGTATTACTGCGCACTCAGGTGGTTCAGTTGATTTAGCAATTTTTAGTTTACACCTTTCAGGAGCGGCTTCTATATTAGGTGCTATAAATTTTATATGTACCATTACAAATATGAGAGCAAAAAGCTTACCATTCCACAGATTACCGCTGTTTGTTTGGTCTATTTTTATTACAGCATTTTTACTAATATTATCTTTACCTGTATTAGCAGGTGCTATAACTATGTTATTAACTGACAGAAACTTTAATACTACTTTCTTTGATCCAGCAGGAGGAGGAGATCCAGTATTATATCAACATCTTTTC	Eukaryota			Bacillariophyta			Bacillariophyceae					Naviculales
ASV00354	TTTATCAGGTGCAATAGGCCATGCGGGACCTTCTGTAGATTTTGCTATTTTTAGTTTACATATTGCTGGAATTTCTTCAATAGCAGGTGCTATAAATTTTATTATTACAATTTTGTTTATGCGTTGTAGAGGAATGTACCTATTTAAAATGCCGTTGTTTGTATGATCGGTTTTAATAACAGCGTTTCTGTTATTATTATCTTTACCTGTTTTAGCTGGTGCTATTACAATGTTGCTAACAGATCGTAATTTTAATACAAGTTTTTTTGAAGTAGACGGCGGAGGAGATCCAATTTTGTATCAACATTTATTT	Eukaryota	Metazoa
ASV00355	TTTAAGTTCTATTCAAGCGCATTCCGGCGGTTCTGTTGATTTAGCCATTTTTAGTTTACATATTGCGGGAGCGGCGTCTATTCTTGGAGCGATTAATTTTATTACAACTATTTTAAATATGCGTACTCCTGGTATGACCATGCATAAATTACCTTTATTTGTTTGAACAATTTTTGTAACGGCTATTTTATTACTATTATCATTGCCTGTACTTGCCGCGGCCATTACTATGCTTTTAACTGATCGTAATTTTAATACTACTTTCTTTGATCCATCAGGTGGTGGTGATCCTATACTATATCAACATTTATTT	Eukaryota
ASV00356	TTTATCTGGCGCAATAGGGCATGCGGGTCCTTCTGTTGATTTTGCTATTTTTAGTTTACATATTGCTGGAATTTCTTCAATAGCGGGTGCTATAAATTTTATTATTACAATCTTGTTTATGCGTTGTAGAGGAATGTACCTATTTAAAATGCCTTTGTTTGTATGATCGGTTTTAATAACAGCATTTTTGTTATTATTGTCGTTACCGGTTTTAGCGGGTGCTATTACAATGTTACTAACTGATCGTAATTTTAATACAAGTTTTTTTGAAGTAGATGGTGGCGGAGATCCTATTTTGTATCAACATTTATTT	Eukaryota	Metazoa
ASV00357	ATTATCTGGTATTTTTTCTCATTCAGGTAGTGCAGTTGATTTTGGTATTTTTAGTTTACATTTAGCAGGTATTTCGTCTATATTAGGTGCAATTAATTTTATAGTAACAATATTAAATATGCGTATAAAAGGTATGACAATGTTTAGATTACCTTTATTTGTATGAGCCGTATTTATAACAGCATGATTATTATTATTATCTTTACCAGTTTTAGGTGCTGCTATAACTATGTTATTAACAGATAGAAATTTTAATACAACTTTTTTTGAAGTAAGTGGTGGAGGTGATCCAGTTTTATTTCAACATTTATTC	Eukaryota			Discosea								Himatismenida					Cochliopodiidae			Cochliopodium
ASV00358	ATTATCAAGCATTCAAGCGCACCCTGGCCCGGCTGTGGATTTGGCTATTTTTAGTTTACATTTGGCGGGAGCTTCATCTATTTTAGGCGCTATTAATTTTATTACTACTATCATTAATATGCGTACTCCAAATATGTTTTGACATCGTGTTCCTTTGTTTGTTTGATCGGTTTTTTTTACCGCAATTTTATTGTTATTGTCTCTGCCAGTGTTAGCTGCCGGTATAACTATGCTTTTAACTGATCGTAATTTTAATACTACCTTTTTTGATTATGTTGGTGGGGGAGATCCAATATTGTTTCAACACCTTTTT	Eukaryota	Metazoa		Arthropoda
ASV00359	ATTATCATCTATTGTTGCTCACTCAGGACCAAGTGTCGACTTTGCTATATTTTCTTTACATATAGCGGGTGCTTCTTCATTAGCAGGAGCTATTAATATGTTATGTACTATTACAGGAATGAGAACTCCAAATATGACTTTTTTTAAAATGCCTTTATTCGTTTGGTCAATATATGTAACTTCAATGTTATTATTATTAGCCTTACCAGTTTTAGCTGCAGGAATAACCATGTTATTAACTGATCGTCATTTTAATACAAGCTTTTTTGAAGCAATGGGTGGTGGAGATCCTGTTTTATATCAACATATTTTC	Eukaryota
ASV00360	TTTAAGCTCTTATTCAAGCACATTCAGGAGGTTCTGTAGATTTAGCTATTTTTAGTTTACATCTAGCAGGTGCATCTTCTTTAATGGGTGCTATTAATTTTATTACGACCATTTTCAATATGCGTACTCCTGGTATGGGCTTATTTAATATGCCTTTATTTGTTTTGGAGTGTTCTTATTACTGCATTTTTACTTTTATTATCTTTGCCTGTGCTCGCGGGAGCTATTACTATGTTGTTGACTGATCGTAATTTTAATACTACATTTTTTGACCTGCTGGCGGCGGTGACCCTATATTGTATCAGCATCTGTTT	Eukaryota
ASV00361	CCTAGCAAGACTAGTGTCTCACGCTGGTGGAAGAGTAGACTTTGCTATTTTTTCTCTACACTTGGCAGGTGCCTCTTCAATTCTAGGTGCAATTAATTTCATTGCAACTACAGTTAACATGCGAGGAGCTGGAGTTACTTTCGAGCGACTTCCTCTTTTCGTGTGGGCAGCTATTATTACAGTAGTACTTCTACTTCTATCCTTGCCTGTTCTGGCTGGTGGGATTACTATGCTACTTACTGACCGAAACTTTAACACCAGATTCTTCGATCCAGCTGGTGGTGGTGACCCTATTCTTTATCAGCACCTTTTC	Eukaryota	Metazoa		Gastrotricha								Chaetonotida	Paucitubulatina				Chaetonotidae
ASV00362	GTTATCTAATTCGGTTTATCATTTTGGAGGATCTGTAGATTTAGCTATTTTTAGACTTCATGTGGCTGGGGTATCTTCTATTTTAGGAGGAATTAATTTTATTACTACTTGTATAAAGGGAAAAATTAGTTATGTAATAAGATTTGAATTTTTAACTTTATTTGTTTGAGCGATGATTGTTACTAGATTTTTATTAGTATTAAGATTACCTGTATTAGCAGGAGGTATTACTATATTATTATTAGATCGTAATTTTGGATCATCTTTTTTTGATCCTAGAGGAGGTGGAAATCCAATTTTGTATCAGCATTTATTT	Eukaryota	Metazoa		Rotifera			Eurotatoria	Bdelloidea
ASV00363	TTTAAGTAGTATACAAAGTCATTCTTCTGCTGCTGTTGATTTAGCTATCTTCAGTTTACATTTATCAGGTATTTCTTCTATTTTAGGTGCTATTAATTTTATTACTACTATTTTTAATATGCGTGCTCCTGGTATGAAAATGCATCAATTACCTCTTTTTGCTTGATCTGTTTTAATTACTGCTTTTCTTTTATTATTATCTCTTCCTGTTTTTGCTGGTGCAATTACTATGTTATTAACTGATCGTAATTTTAATACTACCTTTTTTGATCCTGCAGGTGGTGGTGATCCTGTTTTATATCAACATCTTTTC	Eukaryota
ASV00364	TAAGTTCTATTTTGGCTCATTCAGGTTCTAGTGTAGATATGGCTATTTTTAGTTTACATATGGCTGGAATTTCTTCTATTGCAGGTGCGATTAATTTTATTGTAACAATTTATAATATGCGATGCCCTGGTTTATACTTTAGAAGATTACCTTTATTTGTATGATCTGTATTTATTACTGCATTTTTGTTATTATTATCTTTACCTGTTTTGGCTGGTGCTATTACTATGCTTTTAACAGATAGGAATTTAAATACCACTTTTTATGAACCTATTGGTGGTGGTGATCCTGTTTTATATCAACATTTATTT	Eukaryota			Oomycota
ASV00365	TCTATCAGCACTACAAAGCCACTCAGGTGGATCAGTGGATCTAGCTATTTTCAGTCTACACCTAGCAGGAATTAGTTCTATGCTTGGAGCTATGAATTTTATTACTACAATTCTAAATATGCGAAATCCAGGAATGACACTACATAAACTACCTCTATTTGTATGGGCTATTTTTGTAACTGCAATTCTACTTCTACTAAGTCTACCAGTACTAGCTGGTGCAATTACAATGCTACTAACAGATCGAAACTTCAACACATCATTCTATGACCCTGCTGGAGGTGGAGATCCAATTCTATATCAACATCTATTT	Eukaryota	Fungi	Dikarya	Basidiomycota	Ustilaginomycotina
ASV00366	ATTAAGTGGAATTCAAGCTCATTCTGGAGCTGCTGTTGATTTTGGTATTTTTAGTTTACATCTGGCTGGAGCTTCTTCAATCATGGGTGCTATTAATTTTATTGTAACCATACTTAATATGCGTTGTCCAGGACAAGCCATGCATTCTTTACCTTTATTTGCTTGATCCGTTTTGATCACTGCAATTCTTCTACTATTATCGTTACCTGTTTTAGCGGGTGCTATCACAATGTTATTATTTGATCGTAATTTCGATACTTCTTTTTTTGAAGCTTCACAAGGAGGAGACCCTGTATTATACCAACATTTATTC	Eukaryota			Rhodophyta			Florideophyceae	Rhodymeniophycidae
ASV00367	TTAGTGCTGTAGCTTCAGATGCATCTGTAGATTTTGCTATTTTTAGTTTACATCTAGCAGGTATTTCTTCTATATTAGGTGCTATTAATTTTATAGTTACAATTTTTAATATGAGAGTACCTGGTATGAAAATGAATCTCATTCCTTTATTTGCTTGAGCTGTTTTAATAACGGCTTTTCTACTTTTAATATCTCTACCTGTTTTAGCGGCCGGTATAACAATGTTATTAACTGATAGAAATTTTAACAGTGCTTTTTTTAATCCATCTGGAGGTGGAGATCCTATACTTTTTCAGCATCTTTTC	Eukaryota
ASV00368	TTTATCAGCATTTGAAGGAGATGGTGTTGATTTAGCTATTTTTAGTTTACACTTAGCTGGAGCAGCTTCATTATTAGGTGCAATTAATTTTATTACTACTATTTTTAACATGAGAGTTGCAGGTATGGGTATGCATTCATTACCATTATTAGTTTGATCTATGTTAGTTACAGCATTTTTATTAGTTTTTTCTTTACCTGTTTTAGCTGCTGCTATTACTATGTTGTTAACTGATCGTAATTTTAATACTACATTTTATTCACCTGCTGGAGGAGGTGATCCAATTTTATATCAACATCTTTTT	Eukaryota
ASV00369	TTTAAGTGCAATAGCATCTGATGCATCAGTAGATTTTGCTATATTTAGTTTACATCTTGCTGGTATTTCTTCCATATTAGGTGCAATTAATTTTATTGTTACTATTTTTAATATGAGAGTTCCTGGTATGAAAATGAATCTAATACCTTTATTTACATGAGCTGTATTAATTACAGCTTTTTTACTTCTAATATCATTACCTGTGTTAGCAGCTGGTATTACTATGCTTTTAACTGATAGAAATTTTAATAGTGCTTTTTTTAATCCTTCAGGAGGAGGAGATCCTATATTATTTCAACATTTATTT	Eukaryota
ASV00370	TTTAAGTAGTGTTGTTCTCATTCAGGGGCGTCAGTTGACTAGCTATTTTTAGTTTACATTTAGCAGGATTTCTTCATTATTAGGTGCTATTAATTTTATTACAACCGTTGTAATATGAGAATTAAAGCTTTTCATTTTTTTAGGTTACCTTTATTTGTTGAGCTGTGTTTATAACTGCTATATTATTATTATTATCTTTACCGTTTTAGCAGGAGGAATAACTATGTTATTAACAGATAGAAATTTTAATACTAGTTTTTTGATCCTGCAGGAGGAGGAGACCCTGTTTATATCAACATTTATTC	Eukaryota
ASV00371	TTTATCTGCAGTTGAAGGTAAAGGAGTTGATTTTGCTATTTTTAGTTTACATATAGCAGGTGCAGCTTCTTTAGCGGGTGCAATAAATTTTATTACAACAATTTTTAATATGAGAGCTCCTGGTTTAGGAATGCATATTTTACCTTTATTTGTATGATCATTATTAATTACAGCTTTTTTATTGGTATTTTCTTTACCAACATTAGCAGCTGCGATTACAATGTTATTAACAGATAGAAATTTTAATACATCATTTTATGTTGCTGAAGGAGGAGGAGATCCTGTTTTATATCAACATTTATTT	Eukaryota			Oomycota
ASV00372	ATTAAGTGGTCCGTTAGCACATTCTGGAGCTTCTGTAGATTTAGCAATTTTCAGTTTACATTTATCAGGTATTTCTTCAATATTAGGTGCAATAAATTTTATAGTTACTATTAATCATATGAGTATTGTTCCTTGATTTGAATGACCTTTATTTGTTTGAGCTGTTATTATTACTGCTTTTTTATTATTATTATCTTTACCAGTTTTAGCTGCTGGAATAACTATGTTATTAACTGATCGTAATTTTAATACAACTTTTTTTGATCCAATGGGTGGAGGGGATCCAATTTTATATCAACATTTATTT	Eukaryota
ASV00373	TCTTTCAAGTATTCAAGCTCATCCAGGCCCTGCGGTTGATTTGGCTATTTTTAGTTTACATTTAGCTGGTGCATCATCTATTTTAGGGGCTATTAATTTTATTACTACTATTATAAACATGCGTACTCCTAACATGTTTTGGCATAGAGTACCGCTTTTTGTTTGGTCTGTTTTTTTTACTGCTATTTTGTTATTATTGTCGTTACCAGTTTTGGCAGCCGGTATTACTATGCTTTTAACTGATCGAAACTTTAATACTACATTTTTTGATTACGTTGGAGGCGGTGATCCAATTTTATTTCAACATTTGTTT	Eukaryota
ASV00374	TTTATCAGGAATACAAGCTCATAGTGGACCTAGTGTAGATTTAGCTATTTTTGGTTTACATTTATCAGGTGTAAGTAGTTTATTAGGTGCTATGAACTTTATAACTACAATTTTAAATATGAGAAGTCCTGGTATAAGATTACATAAATTGGCTTTATTTGGTTGAGCTGTAATTGTTACAGCTGTATTACTATTATTATCTTTACCTGTATTAGCTGGTGGTATTACAATGGTATTGACAGATAGAAATTTTAATACTTCATTCTTTGAAGTAGCAGGAGGAGGTGATCCTATATTATATCAACATTTATTC	Eukaryota	Fungi	Dikarya	Ascomycota	Pezizomycotina
ASV00375	TCTTAGCACTGCTTTATATCACCCTGGGGCAGCAGTTGATTTAGCTATTTTTAGTTTACATATAGCTGGTGCATCTTCGATTTTAGGAGCAATTAATTTAATAGTTACAATATTAAATATGCGTGCACCTGGAATGACTTTACATAAAACTCCTCTGTTTGTTTGGTCAGTTTTAGTAACTGCTTTTTTAGTGCTACTTGCTATGCCAGTTTTAGCAGGTGCAATCACAATGCTTTTAACAGATAGAAATTTTAAAACCGCCTTCTTTAACCCTGCTGGCGGAGGCGATCCAGTCCTTTTCCAACACCTCTTT	Eukaryota
ASV00376	TTTAAGAACTTCTATATATCACAGAGGTATTTCTGTAGATATAGCTATTTTCAGTTTACATTTAGCAGGGGTATCATCAATTATAGGAGCTATTAATTTTTTAACTACTATTTTAACAAATCGTTTATGTCGAATTATTACTTTAGACAAATTACCATTATTATTATGAGCTTTTGGTCCTACTTCCTTTCTATTAATTGCTAGATTACCTGTTCTAGCAGGAGCTATTACTATATTATTAACAGATCGAAATTTTAATACCGCTTTTTTTGATCCTGCTGGTGGGGGAAATCCTATTTTATACCAACATATATTC	Eukaryota	Metazoa		Arthropoda	Hexapoda		Insecta	Pterygota	Neoptera	Endopterygota	Amphiesmenoptera	Lepidoptera	Glossata	Neolepidoptera	Heteroneura
ASV00377	TTTAAGAACTTTAGGTCATCCCGGTAGAAGTGTTGATTTGGCTATTTTTAGGTTACATTGTGCTGGTTTAAGATCTATTTTAGGTGGTATTAATTTTATGTGTACTACTAAGAATTTACGTAGTAGTTCTATTTCTTTAGAGCATATAAGATTATTTGTTTGAACAGTGTTTGTTACTGTATTTTTATTAGTTTTATCATTACCTGTTTTAGCTGGTGCTATTACAATGTTGTTAACTGATCGTAATTTAAATACTTCATTCTTTGATCCTAGAACTGGTGGTAATCCATTGATTTATCAGCATTTATTC	Eukaryota	Metazoa		Nematoda			Chromadorea
ASV00378	ATTAAGTACATCGGCTTTTCATTCTGGTGGTGCGGTTGACTTAGCGATTTTTAGTTTACACATTTCAGGTACTTCATCGTTGTTGGGTGCGATAAATTTTATTGTTACGTCTTTGAATATGCGTACTTATGGTATGAGCATGCAAAATATGCCATTATTTGTTTGAGCTGTTTTAGTTACAGCAATTCTATTGTTATTGTCATTACCTGTTTTAGCCGGGGCTATTACAATGTTACTAACAGATCGTAATTTTAATACCTCTTTTTTTAACTCTTTAGGGGGTGGGGATCCTATTTTATATCAACACTTGTTT	Eukaryota
ASV00379	CTTTCAACAACTTTTTCTCCAAGCGGATCTGTAGATTGTGCAATTTTTGCATTACATTTAACAGGTGTTTCTTCAATTTTAGGTTCTTTAAATTTTATTGTAACAATATTTAATATGAGGGCTCCTGGTCTAACATATTCACGATTAAACCTATTTGCTTGAGCTATTCTAATTACTTCATTTTTATTAATACTTTCCCTACCTGTATTGGCTGGAGCAATAACCATGCTTCTTTTTGATAGAAATTTAGGAACGACATTTTTTTATGCTGCTGCTGGTGGAGATCCAATATTATTTCAACATTTATTT	Eukaryota
ASV00380	ATTAGCTAGTACTTTTGGACATGCAGGTCCTGCTGTTGATTTTGCTATATTCAGCTTACATATAGCTGGAATATCATCCATTGCAGGTGCTATTAATTTTATAGTTACCATATTATTTATGAGGTGTAGAGGTATGGAATTATTCAAAATGCCTTTATTCTGCTGATCAGTTTTAATAACAGCTTTTTTACTTCTTTTATCACTACCTGTACTAGCCGGAGGTATCACTATGCTTTTGACTGATAGAAATTTAAATACTACGTTTTTTGAAGTAGATGGTGGTGGGGATCCTATTTTATATCAACATTTATTT	Eukaryota	Metazoa
ASV00381	ATTATCAGGAATTTTTTCTCATTCAGGAAGTGCTGTTGATTTTGGTATTTTTAGTTTGCATTTAGCAGGTATTTCATCAATTTTAGGTTCAATTAATTTTATTGTTACAATTTTAAATATGAGAATAAAAGGAATGACAATGTTTAGATTACCTTTATTTGTTTGAGCTGTATTTATAACAGCATGATTATTATTGTTATCATTACCAGTTTTAGGAGCTGGAATAACAATGTTATTAACAGATAGAAATTTTAATACAGCATTTTTCGAAGTAAGTGGAGGAGGTGATCCAATATTATTTCAACATTTATTC	Eukaryota			Discosea								Himatismenida					Cochliopodiidae			Cochliopodium
ASV00382	TTTAAGTACTTTGGGTCACCCAGGGAGTAGGGTGGATTTGGCTATTTTTAGTCTTCATTGTGCTGGTGTAAGTTCTATTCTAGGTGGTATTAATTTTATGTGTACAACAAAAAATCTTCGTAGAAGTTCTATTTCTTTGGAGCACATAAGTTTATTTGTTTGAACTGTGTTTGTTACTGTTTTTTTATTGGTTTTGTCTTTACCTGTTTTAGCTGGTGCTATTACTATGTTGTTAACTGATCGTAATATTAATACTTCTTTTTTTGATCCTAGAGCTGGTGGAAACCCTTTGATTTATCAACATCTATTT	Eukaryota	Metazoa		Nematoda			Chromadorea
ASV00383	TCTTAGCGCTATAGCTTCAGATGCATCTGTAGATTTTGCAATATTTAGTTTACATTTAGCAGGTATTTCTTCTATATTAGGTGCTATTAATTTCATAGTTACTATTTTTAATATGAGAGTTCCTGGAATGAAAATGAATTTAATACCTTTATTTACTTGAGCTGTTTTAATTACAGCATTTTTACTATTAATATCACTACCAGTACTTGCAGCTGGTATAACTATGTTATTAACTGATAGAAATTTTAATAGTTCATTCTTTAACCCTTCTGGTGGTGGAGATCCTATATTATTTCAACATTTATTT	Eukaryota
ASV00384	ATTATCAGGAATTGTTGCACACTCAGGTCCTGCTGTTGATTTAGCAATTTTTAGTTTACATATTGCTGGAGCTTCGTCAATCATGGGTGCAATTAATTTTATTGTAACGATTACAAATATGCGCGCGCGCGGTTTAACTTACTTTACGATGCCTTTATTTGTTTGATCAGTTTTGATTACTGCATTTTTGTTATTGTTGTCTCTTCCAGTCTTAGCTGCAGCAATAACGATGTTATTAACAGATCGTAATTTTAATACAGGTTTTTTCGTTGTTCAAGCTGGTGGAGATCCGGTTTTATTTCAACATCTTTTT	Eukaryota
ASV00385	AATATTGCCCATGGAGGAGCATCTGTAGATTTAGCTATTTTTAGATTACATTTAGCAGGAATCTCATCTATTTTAGGAGCTATTAATTTTATTACTACAATTTTAAATATACGACCAGCTGGAATAAATTTTGAACAGATACCTCTTTTTGTGTGATCTGTCTTATTTACAGCTATTCTTTTATTATTATCCTTACCTATTTTAGCAGGAGCTATTACTATACTATTAACAGATCGAAATTTAAATACTTCTTTTTTTGACCCTGCAGGTGGGGGTGATCCAATTTTATATCAACATTTATTT	Eukaryota	Metazoa		Arthropoda	Hexapoda		Insecta	Pterygota	Neoptera	Endopterygota		Coleoptera	Polyphaga	Cucujiformia		Cucujoidea	Corylophidae			Sericoderus				Sericoderus lateralis
ASV00386	TTTAGCTTCTTTTGAAGGTGATGGTGTTGATTTAGCTATTTTTAGTTCACATTTAGCTGGTGTTGCTTCTTTATTAGGTTCTATTAATTTTATAACAACAATATTTAATATGAGAGTTGCAGGTATGAATATGCATTTATTACCATTATTTATTTGAGCTATGCTATTGACTGCATTTTTATTAGTTTTTTCATTACCTGTTTTTGCTGCTGCTATTACCATGTTATTGACAGATCGTAATTTCAATACTAGTTTTTATTCTCCTGCCGGTGGTGGTGATCCTATATTATATCAACATTTATTT	Eukaryota
ASV00387	TTTAAGTAGCGTAGAATATCATTCAGGGCCTTCTGTAGATTTAGCAATTTTTAGTTTACACCTAGCAGGTGTTTCTTCATTAATGGGTTCTATCAATTTCATTACAACAATTTTGAACATGCGAGTTGAAGGCTTAACTTTTATGCGAATGCCTTTATTCGTTTGATCAGTTTTCTTAACTGCTATTTTACTACTATTATCATTGCCTGTTTTAGCCGGTGGCATTACGATGCTTTTAACTGATCGTAATTTTAACACTACATTTTACGATCCGGCTGGTGGTGGTGATCCAATTCTTTACCAACATTTATTT	Eukaryota
ASV00388	TTTAAGTGCGATGGCAATTGATGGATCAGTTGATTTCGCATTTTTAGTTTGCATTTAGCAGGTGTTTCTTCTTTAATGGGTGCTATTAATTTTATAGCTACTGTATTAAATATGAGGGTACCTGGTATGAAAATGAATTACATACCTTTATTCGTATGAGCTGTTTTCATTACAGCCTTTTTATTATTATTATCTTTACCAGTATTGGCAGCAGGTATTACAATGTTGCTAACAGATAGAATTTTAATAGTTCTTTTTTTAATCCTGCAGGAGGAGGTGATCCTATATTATATCAACATTTATTT	Eukaryota
ASV00389	TTTATCAGGAAATATTGCACATTCAGGACCTGCTGTTGATCTTGCAATTTTTAGTTTACATTTAGCAGGAGTATCATCTTTATTAGGAGCAATAAATTTTATTGTAACTATTTTTAATATGAGAGCGCGTGGTTTAACAATGTATATGTTACCATTATTTGTTTGATCAGTTTTAATTACTGCATTTTTATTATTATTATCATTACCTGTACTTGCTGGAGGTATTACTATGCTATTAACAGATAGAAATTTTAATACAAGTTTTTTTGTTTATGCAGGTGGTGGTGATCCTATTTTATTTCAACATATTTTT	Eukaryota
ASV00390	TTTAATTAATCAAAATTTTATTACATTAAATTTTATTATTTTTTCTTTACATTTAAATGGAATTTCTTCTATTTTTAGATCAATTAATTTTATTTCATCAATTTTTATTATCAATAATAATAATTTTTTTTTAAATAATATTACTTTATATATTTGATCTATTATTATTACAACTATTTTATTAATTATTTCTATTCCAATTTTATCAAGAGCAATTACTATAATTATTTTAGATAATAATCTTAATATAAATTTTTTTAATCCATTAGGAAATGGTAATCCAATTTTATATCAACATTTATTT	Eukaryota	Metazoa		Arthropoda	Hexapoda		Insecta	Pterygota	Neoptera	Paraneoptera		Hemiptera	Sternorrhyncha			Coccoidea	Pseudococcidae			Planococcus				Planococcus citri
ASV00391	ATTAGCTGGGATTATCGCACATTCTGGTGGTTCTGTTGATTTAGCTATTTTTAGTTTACATTTAGCTGGTGTTTCTTCTTTATTAGGTGCTATTAATTTTATAACAACTGTATTTAATATGAGAGCTAGCTCTATGAGTATTTATGAAATACCTTTATTTTGCTGAGCTGTGTTAATTACAGCCTTTTTATTATTATTATCATTACCTGTATTAGCAGGAGCTATTACTATGTTATTAACTGACCGTAATTTTAATACAACATTTTTTGATCCGGCTGGCGGTGGTGATCCAATTTTATATAATCATTTATTT	Eukaryota			Discosea			Flabellinia					Dactylopodida					Vexilliferidae			Vexillifera
ASV00392	TATCAAATAATATTGCCCATAATAATATTTCAGTCGATTTAACTATTTTTTCTTTACATTTAGCAGGAATTTGATCAATTTTAGGAGCAATTAATTTTATCTAAACAATTCTAAATATAATACCTAATAATATAAAATTAAATCAAATTCCTCTTTTTCCATGATCAATTTTAATTACAGCTATTTTATTAATTTTATCTCTCCCAGTATTAGCTGGGGCAATTACAATTTTATTAACTGATCGAAATTTAAATACTTCATTTTTTGATCCAGCAGGGGGAGGAGGCCTATTTTGTATCAACATTTATTT	Eukaryota	Metazoa		Arthropoda	Hexapoda		Insecta	Pterygota	Neoptera	Paraneoptera		Hemiptera	Sternorrhyncha	Aphidomorpha		Aphidoidea	Aphididae	Aphidinae	Macrosiphini
ASV00393	ATTAAGTACAATTGCATCAGATGCATCTGTAGATTTTGCAATTTTTAGTTTACATTAGCAGGTATATCATCAATATTAGGAGCAATAAATTTTATTGTTACAATATTTAATATGAGAGTACCAGCAATGAAAATGAATTTATTACCATTATTTGCTTGAGCTGTTTTAATTACTGCCTTTTTATTATTATTATCTTTACCTGTTTAGCAGCTGCTATTACAATGTTATTAACAGATAGAAATTTTAATAGTTCTTTTTTTAATCCAAGTGGTGGTGGTGATCCCATTTTATATCAAACATTTATTT	Eukaryota
ASV00394	TAAGTAGTATCCAAGCCCATTCAGGACCTTCAGTTGATCTTGCTATTTTTAGTCTTCACCTATCTGGAGCTTCATCTATTCTTGGAGCAATTAACTTTATAGTAACTATCCTTAATAGGCGTGCCCCAGGACTATTTAGGCATAAACTACCTCTTTTTGTTTGAGCTGTATTTGTAACCGCATTTCTTCTACTTCTTTCTCTTCCAGTATTTGCCGGTGCGATTACTAGGCTACTAACTGATCGTAACTTTAACACTAGCTTTTACGATCCAGCTGCTGGAGGTGATCCAGTACTTTACCAACACCTCTTT	Eukaryota
ASV00395	TTTAGCTTCATTACAATCACATTCAGGTCCAGCTGTAGATATAGCAATATTTAGTCTTCATTTAGCTGGAGTATCTTCGATTTTAAGTTCTATAAATTTTATTGTAACTGTAATGAATATGCGTGCTCCTGGTTTAACTATGTATAGAATACCTTTATATGTTTGAGCATTATATATTACAGCTTTTTTATTAGTTTTATCGTTACCTGTTTTTGCAGGAGCTATTACAATGTTATTAACGGATCGTAATTTTAACACTACTTTTTATGATCCAGCTGGTGGTGGAGATCCTGTATTATATCAACATTTATTT	Eukaryota
ASV00396	TTTATCAGGATTACAAAGTCATAGTGGACCTAGTGTAGATTTAGCAATATTTGCTTTACATTTATCAGGTATAAGTAGTTTATTAGGAGCTGTAAATTTTATAACAACAGTAATAAACATGAGAACACCAGGAATCAGATTACATAAATTAGCTTTATTTGGTTGAGCTGTAGTTATAACAGCAGTATTATTATTATTATCTTTACCTGTGTTAGCCGGTGGAATAACAATGTTATTAACTGATAGAAATTTTAATACATCATTCTTTGAAACAGCAGGTGGAGGTGATCCATTATTATTCCAACACTTATTC	Eukaryota	Fungi	Dikarya	Ascomycota	Pezizomycotina		Sordariomycetes	Hypocreomycetidae
ASV00397	ATTATCAAGTGTACAAGCTCACTCGGGTCCTTCTGTCGATTTAGCCATTTTTAGTTTACACGTGTCTGGTGCGTCATCTATTATGGGTGCAATTAACTTCATTACCACTGTGATTAACATGCGTGCTCCAGGTTTATACTTTCATCGACTACCTTTATTTGTTTGGTCTGTATTTGTAACTGCTTTTTTATTATTATTATCATTACCTGTTTTTGCAGGGGCAATTACCATGTTATTAACAGATCGTAATTTTAATACAACTTTTTATGATCCAGCTGGTGGTGGTGACCCTGTATTATATCAACACTTATTT	Eukaryota			Oomycota
ASV00398	TTTATCTGGTATTTTAGCACATACAGGAGGAGCTGTTGATTTTGCTATTTTTAGTTACATTTAGCTGGTATTTCTTCTATTTTAGGTGCTATTAATTTTATAGTTACAATTATTAATATGCGTGTTCCTGGATATATATGAGAATGCTTCCTTTATTTGTTTGATCTGTTTTTATTACAGCTTTTTTATTATTATTATCCCTTCCTGTTTTAGCAGCGGGAATTACTATGTTATTAACAGATAGAATTTTAATACTTCTTTTTTTGATCCTTCAGGAGGAGGAGATGTATTTTATTTCAACATTTATTT	Eukaryota
ASV00399	ATTAAGTTCAATCGAGGGTCATTCTGGACCATCAGTAGATTTTGCAATATTTAGTTTACATTTATCAGGTGCATCATCAATAGCAGGAGCGATTAATTTTATTGTTACTATTGTAAATATGCGTGCACCTGGAATGGAATTTTTTAGATTACCTCTATTTGTATGATCTATATTTATTACAGCAATTTTATTATTATTATCATTACCAGTATTAGCTGGTGCAATAACTATGTTATTATTTGATAGAAATTTAGGTACAGTATTTTTTAATGCAGCAGGTGGTGGTGATCCAGTTTTATATCAACATTTATTT	Eukaryota
ASV00400	ATTAAGTTCAATTGTAGCTCATTCGGGTGGTTCGGTCGATTTAGCCATATTTAGTTTACACCTTGCAGGTATATCTTCTCTTCTGGGCGCTATAAATTTTATTACTACAATATTTAATATGAGAGTGCCGGGTTTGTCGATGCATAAGTTACCGTTATTTGTTTGATCCGTATTAATTACGGCTTTTTTATTATTATTTTCTTTACCTGTATTAGCTGGTGCTATTACTATGCTTTTAACAGATAGAAATTTTAATACTAGTTTTTTTGATCCATCCGGAGGTGGTGATCCTATTCTTTACCAACATTTATTT	Eukaryota			Discosea								Longamoebia					Acanthamoebidae			Acanthamoeba				Acanthamoeba sp.
ASV00401	ATTAGCTAGCATCGGATTCCACTCTGGTGGTTCTGTTGATCTTGCTATTTTTAGCTTACACTTGGCTGGGGTTTCTTCTATTCTAGGTACTGTTAACTTCATTACAACTATCTTCAATATGAGAGCTCCTGGTATGACAATGCACAGATTACCTCTATTCGTTTGAGCCGTATTAATCACAGCATTCTTGTTAATACTATCATTACCAGTATTTGCAGGAGCTATTACAATGTTATTAACAGATAGAAACTTCAATACTAGCTTCTATGACCCAGCTGGAGGAGGAGATCCTATCTTATATCAACACTTATTC	Eukaryota
ASV00402	TTTAAGTAGTATACAAAGTCATTCTTCTGCCTCTGTTGATTTAGCTATCTTCAGTTTACATTTATCAGGTATTTCTTCTATTTTAGGTGCTATTAATTTTATTACTACTATTTTTAATATGCGTGCTCCTGGTATGAAAATGCACCAATTACCTCTTTTTGCTTGAGCTGTTTTAATTACTGCTTTTCTTTTATTATTATCTCTTCCTGTTTTTGCTGGTGCGATCACTATGTTATTAACTGATCGTAACTTTAATACTACCTTTTTTGATCCTGCTGGTGGTGGTGATCCTGTTTTATACCAACATCTTTTT	Eukaryota						Phaeophyceae					Ectocarpales
ASV00403	TTTAAGTTCAATTCAAGCACATTCTGGTGGTTCTGTTGATTTAGCTATTTTTAGTTTACACATTGCGGGGGCTTCTTCAATTTTAGGCGCGATTAATTTTATTACAACTATTTTAAATATGCGTACGCCAGGAATGACCATGCATAAATTACCTTTATTTGTTTGAACAATATTTGTAACAGCTATTTTATTATTATTATCGTTACCGGTGCTTGCAGCGGCGATTACAATGCTTTTAACTGATCGTAATTTTAATACAACTTTTTTTGATCCATCGGGGGGTGGAGATCCTATTTTATATCAGCATTTATTT	Eukaryota			Rhodophyta			Florideophyceae
ASV00404	TTTATCTACAATAGCTTCTGATTGTTCAGTAGATATGGCTATATTTAGTTTACATTTAGCAGGTTTATCTTCAATATTAGGTGCCATTAATTTTATGGCAACTATAATAAATATGAGATCACCTGGTTTTAAATGAAATATTATACCTTTATTTGTTTGATCTTTATTTATTACAGCAGTATTATTATTATTATCATTACCTGTACTTGCAGCAGGTATTACAATGTTATTAACAGATAGAAATTTTATAGTTCTTTTTTTAATCCATCAGGAGGAGGAGATCCTATTTTATATCAACATCTTTTT	Eukaryota
ASV00405	TATCAAGTGTAGGTTATCATTCAACTTCTGGTGTGGATCTTGCTATTTTTAGTTTACATCTTGCAGGTATCTCATCATTAGCTGGTGCTATTAATTTTATTACGACAATTATAAATATGCGTACACCTGGAATGTATTTTACTAGATTACCTTTATTTGTATGGTCTGTATTTGTTACAGCATTTTTATTATTATTATCTTTACCTGTATTAGCAGGTGCTATTACAATGTTATTAACTGATAGAAACTTTAATACAGCTTTTTTTGATCCAATAAGTGGTGGTGATCCAATTTTATATCAACATTTATTT	Eukaryota			Oomycota
ASV00406	CTTTCAACAACTTTTTCTCCAAGTGGATCTGTAGATTGCGCAATTTTTGCATTACATTTAACAGGTGTTTCGTCAATTTTAGGTTCTTTAAATTTTATTGTAACAATATTTAATATGAGGGCTCCTGGTCTAACATATTCACGATTAAACCTATTTGCTTGAGCTATTCTAATTACTTCATTTTTATTAATACTTTCCCTACCTGTATTGGCTGGAGCAATAACTATGCTTCTTTTTGATAGAAATTTAGGAACAACATTTTTTTATGCTGCTGCTGGTGGAGATCCGATATTATTTCAACATTTATTT	Eukaryota
ASV00407	ATTAGCATCTATAGAATATCACTCAGGAGCAGCTGTTGATCTTGCAATATTTAGTTTACATTTAGCCGGGTTTCATCATTATTAGGAGCTATTAATTTTATTACAACAGTAATTAATATGCGAACACCAAAATTAAAATGGAATAGTTACCTTTATTTGTTTGGGCTGTTTTTATTACTGCATTTTTATTATTATTATCATTACCAGTTCTTGCAGGAGGAATAACTATGTTATTAACTGATAGAAATTTTAATACAAGTTTTTTTGACCCTTTAGGAGGGGAGATCCTATATTGTATCAACATTTATTT	Eukaryota
ASV00408	ATTAAGTTCCGTCTTTTCGCATTCCGGATATGCAGTAGATTTGGCTATTTTTAGTTTACATTTAGCGGGTGTTTCTTCTATTGCTGGAGCTATTAATTTTTTAGTTACTATATTTAATATGAGATGTTTAGGTATGCATTTAACTATCATGCCTTTGTTTGTGTGGACAATTTTTATTACAGCTATTCTGTTATTACTTTCATTACCTGTTTTAGCCGGTGCTATTACCATGCTTTTATTTGATAGAAATTTTAATAGTAGTTTTTTTGAGCCACTAACTGGTGGAGATCCTATATTATATCAACATCTATTT	Eukaryota
ASV00409	ATTAAGTGGAGGAGTAGCACATGCAGGACCTTCTGTGGATTTCGCTATTTTTAGTTTACATATTGCAGGTGCTTCTTCAATTATGGGTGCAATTAATTTTATTACTACCATTATTAATATGCGCGCGCCTGGTGTTGGTTTTTATAATTTAAATCTGTTTACATGATCTGTGTTAATTACAGCTATTTTATTATTATTGTCTTTACCTGTACTAGCAGGGGCTATTACAATGTTATTAACGGATCGGAATTTAAATACTTCGTTTTTTAATTATGTTGGTGGAGGGGATCCTGTTTTATATCAACATTTATTT	Eukaryota
ASV00410	ATTATCAAGTGTACAAGCTCACTCTGGACCTTCAGTAGATTTAGCTATTTTTAGTTTACACTTATCTGGTATTTCATCATTATTAGGTGCTATTAATTTCTTATCAACTATATATAATATGAGAGCTCCTGGATTAAGTTTCCATAGATTACCATTATTTGTATGGTCTGTTTTTATTACAGCTTTCTTATTATTATTAACATTACCAGTATTAGCAGGTGCTATTACAATGTTATTAACAGATAGAAATTTAAATACATCTTTCTATGATCCTTCAGGTGGAGGTGATCCTGTTTTATATCAACATTTATTT	Eukaryota			Oomycota								Pythiales					Pythiaceae			Pythium
ASV00411	TTTCAACAAACTTTTCACCGACCACTGCCGTAGACTGCGCTATTTTTGCTTTACATTTGACAGGTATTTCTTCAATTTTAGGCTCTTTAAACTTTATTGTAACAATTTTCAATATGCGAGCACCCGGATTGACATATTCTAGGTTAAATTTATTCGTTTGAGCAATTTTGATAACATCGTTTTTACTTATACTTTCTTTACCAGTTTTAGCTGGTGCCATCACAATGTTACTTTTAGATAGAAATATAGGAACAACCTATTTTTTTGCCCCAGCTGGTGGAGATCCTATACTTTTTCAACATTTATTT	Eukaryota	Metazoa
ASV00412	TTTAAGTAGCATTCCTGCGCATGCTGGATCTTCGGTTGATTTTGCTATTTTAAGTTTACATTTGGCTGGAGCTTCTTCTATTGCGGGTGCAATAAATTTTATAACTACTATTTGTAATATGCAAGCTAATGGTTTATCTTTCCATCGTTTACCATTATTTGTTTGATCTGTTTTAATTACTGCTGTTTTACTTTTATTATCACTGCCTGTTTTAGCTGGTGCAATTACTATGTTGTTAACGGATCGTAATTTCAACACTACGTTTTTTGATCCTGCAGGAGGTGGAGATCCTGTTTTATATCAGCATTTGTTT	Eukaryota	Metazoa
ASV00413	TAAGCTCAATACAAGCACATTCAGGTGGTTCTGTTGATTTAGCAATTTTTAGTTTACATGTATCGGGTGTTTCTTCCCTTTTAGGTGCTATAAATTTTATATGTACTATTTTTAATATGCGTGTTCCTGGACTTTACATGCATCGCTTACCTTTATTTGTTTGAGCAGTTCTAATAACTGCGTTTTTACTATTGTTATCCCTACCTGTTTTAGCTGGTGGTATAACTATGCTTTTAACTGACCGCAATTTTAATACCACCTTTTTTGATTCAGCTGGTGGTGGTGATCCTATTTTATATCAACATTTATTT	Eukaryota
ASV00414	ACTTTCTAGTATCACAGCACATTCAGGTGGTTCTGTTGACTTAGCTATTTTTAGTTTACATTTATCTGGTGTTTCTTCTATTGCTGGTTCTATTAATTTCATGACAACTATAATCAATATGCGTGTAAAAGGTTTAACTTTATATCGTTTACCTCTATTTATCTGAGCTTTATTCTTAACTGCTTTTTTACTTATTTTAACATTACCTGTTTTAGCTGGTGCTATTACAATGTTATTAACTGATAGAAATTTTAATACTACTTTCTTCGATCCAGTCGGTGGAGGTGATCCTATTCTTTATCAACATTTATTT	Eukaryota			Discosea			Flabellinia					Dactylopodida					Paramoebidae			Korotnevella
ASV00415	TTTGAGTGGTATCGAAGCTCATTCTGGTCCCGCGGTTGATTTTGGTATTTTCAGTCTCCATCTTGCTGGTATTTCTTCTATTCTTGGAGCAATTAACTTTATTGTTACAATTGTTAACATGCGTGCGCTTGGAATGACTTTTTATACCCTTCCACTATTTGTTTGATCTATTTTCATTACTGCTTTTTTACTTCTTCTATCACTACCTGTTTTAGCAGGTGCGATTACAATGTTGCTGATGGATCGTAATTTTAAAACTGTTTTCTTCAATCCGGTTGGTGGTGGAGATCCCGTTCTTTACCAGCACCTTTTC	Eukaryota
ASV00416	TTTATCTGGTATTACTGCCCACTCAGGTGGTTCCGTAGATTTAGCAATTTTTAGTTTACATTTATCAGGTATTTCTTCAATAGCCGGTGCTATTAATTTTATGACTACAATAATAAATATGCGTGTAAAAGGTATGACTTTATACCGTATGCCGCTTTTTATTTGAGCTTTATTTTTAACTGCCTTTTTGTTGATTTTAACTTTACCTGTTTTGGCTGGTGCTATTACCATGCTTTTAACAGATAGAAATTTCAATACTACTTTTTTTGATCCTGTCGGTGGTGGTGATCCTATACTTTATCAACATTTATTT	Eukaryota			Discosea			Flabellinia					Dactylopodida					Paramoebidae			Korotnevella
ASV00417	TTTATCATCTATAGAAGGAATAGGAGTTGATTGTGCTATTTTTAGTTTACATTTAGCAGGAGCAGCTTCTTTAATGGGTGCTATTAATTTTATAACAACTGTTTTTAATATGAGAGCACCAGGAATAACTATGCATACATTACCATTATTTATATGAGCTATGTTAGTAACAGCTTTTTTATTAGCATTTTCATTACCTGTATTAGCTGCAGCAATAACAATGTTATTAACAGATAGAAATTTTAATACATCTTTCTATTCAGCAGCAGGAGGAGGTGATGCTATATTATATCAACATTTATTT	Eukaryota
ASV00418	ATTAAGTGCTATAGCATCAGATGCATCTGTAGATTTTGCAATATTTAGCTTACATCTAGCAGGTATCTCTTCTATTTTAGGTGCTATAAATTTTATTGTAACTATATTTAATATGAGAGTACCTGGAATGAAAATGAATTTAATACCTTTATTTACTTGAGCTGTACTAATAACAGCTTTTTTATTATTAATATCTTTACCTGTTTTAGCTGCTGGTATAACTATGCTCTTGACTGACAGGAATTTTAACAGTGCTTTTTTTAACCCTTCAGGTGGTGGTGATCCTATATTATTTCAGCATCTATTC	Eukaryota
ASV00419	TTTATCTAGTATTACTGCACATTCAGGTGGTTCTGTAGATTTAGCTATTTTTAGTTTACATTTATCAGGTGTTTCATCTATTGCTGGTGCAATTAATTTTATGACTACAATAATAAATATGCGTGTAAAAGGTATGACTTTGTACCGTTTACCTTTATTTATTTGAGCTTTATTTTTAACTGCATTTTTATTAGTTTTAACTTTACCTGTTTTAGCTGGTGCAATAACTATGCTATTAACAGATAGAAATTTTAATACTACTTTTTTTGATCCAGTTGGTGGTGGAGATCCAATACTTTATCAGCATTTGTTT	Eukaryota			Discosea			Flabellinia					Dactylopodida					Paramoebidae			Korotnevella
ASV00420	CTTAAGTTCTATTTTAGCTCATTCGGGATGTGCAGTAGATTTGGCTATATTTAGTTTACACATAGCAGGTATTTCTTCCATTGCAGGAGCAATTAATTTTATAGTAACTATAGTAAATATGAGATGCCCTGGTTTATATTTCCGTAGATTACCTTTATTTGTTTGAGCTGTTTTTATAACCGCTATTTTATTGCTTTTATCACTTCCAGTATTAGCAGGTGCTATAACTATGTTATTAACAGATAGAAATCTTAATACTACATTTTATGATCCAATCGGTGGAGGTGACCCTGTATTATATGAGCATCTTTTC	Eukaryota
ASV00421	ATTAAGTAGTATTCAAGCGCACTCAGGTCCAGCAGTGGATTTAGCAATCTTTAGTTTACATTTATCAGGAGCATCTTCTATTTTAGGTTCAACTAATTTTATTACTACAATATTTAATATGAGAGCACCTGGTATTACATTACATAGAATGCCATTATATGTATGATCAGTATTAATAACTTCTTTTTTATTATTATTATCTCTACCGGTACTAGCTGGAGCAATAACCATGCTATTAACTGATAGAAATTTTAATACTACCTTCTTTGATCCAGCTGGAGGTGGTGACCCTATATTATATCAACATTTATTT	Eukaryota						Chrysophyceae					Chromulinales					Chromulinaceae			Pedospumella
ASV00422	TTTATCGGCTTTTGAAGGTGATGGTGTGGATTTAGCTATTTTTAGTTTACATTTAGCAGGTGCTGCATCATTGTTAGGTTCAATAAATTTTATTACTACTATTTTTAATATGAGAGTTGCAGGTATGGGTATGCATTCATTACCTTTATTAATTTGATCTATGTTAATTACTGCATTTTTATTGGTATTTTCTTTACCTGTTTTAGCTGCTGCAATTACTATGTTGTTAACAGATCGTAATTTTAACACTACTTTTTATTCTCCTGCTGGTGGTGGTGATCCTATTTTATATCAGCATCTTTTT	Eukaryota
ASV00423	TTTAAGAACTTTAGGTCACCCTGGTAGAAGTGTAGATTTAGCTATTTTTAGTTTACATTGTGCTGGTTTAAGATCAATTCTGGGGGGTATTAATTTTATGTGTACTACAAAGAACTTGCGTAGAAGTTCTATTTCTTTAGAGCATATAAGATTATTTGTTTGGACAGTTTTTGTAACGGTTTTTCTATTAGTATTATCATTACCTGTTTTAGCTGGTGCTATTACTATATTGTTAACAGATCGTAATTTAAATACATCATTTTTTGACCCAAGAACTGGGGGTAACCCATTAATTTATCAACATTTATTT	Eukaryota	Metazoa		Nematoda			Chromadorea					Rhabditida	Rhabditina
ASV00424	ATTAAGTGGTCCATTGGCTCATTCTGGAGCTTCTGTAGATTTAGCTATTTTTAGTTTACATTTATCTGGTATATCATCAATATTAGGAGCAATAAATTTTATAGTAACAATAAATCATATGAGTTGTTTACCTTGATTTGAATGACCTTTATTTGTTTGATCAGTAATTATTACAGCCTTTTTATTATTATTATCATTACCTGTTTTAGCTGCGGGTATTACTATGTTATTAACAGATAGAAATTTTAATACTACATTTTTTGATCCAATGGGTGGTGGTGATCCTATTTTATATCAACATTTATTT	Eukaryota
ASV00425	ATTGTCTTCTTTACAATCTCACTCAGGAGCAAGCGTAGATTTAATGATATTTAGCTTTCACTTAGTAGGTATTGGATCTATCGTAGCAGCTATTAACTTCATTTGTACAATTTTTTATTATAAAAATGAAGCAATGTTTAATAAAGACTTACCATTATTTGTTTGGTCTGTAGCAGTTACTTCTTTTTTAGTAATTGTAGCTATTCCAGTATTAGCAGCAGCTATTACTTTATTATTATTTGATCGTAATTTTAATACTTCTTTCTATGACCCAGTAGGAGGAGGGGACGTAGTATTATATCAACATTTATTT	Eukaryota			Heterolobosea													Vahlkampfiidae			Naegleria				Naegleria gruberi
ASV00426	TTTAAGTAGTATTCCAGCTCATGCAGGATCTTCTGTAGATTTCGCTATTTTAAGTTTACATTTAGCAGGAGCTTCTTCAATTGCTGGTGCTATTAATTTTATAACTACAATATGTAATATGCAAGCTAATGGTTTATCTTTTCATCGTCTTCCTTTATTTGTTTGATCTGTTTTAATAACAGCTGTTTTACTTTTATTATCTCTACCTGTTCTTGCAGGTGCTATAACTATGTTATTAACAGATCGTAATTTTAATACAACATTTTTCGATCCAGCAGGAGGCGGTGATCCTGTTTTGTATCAACATTTGTTT	Eukaryota
ASV00427	CTATCGGGCGCAATAAGCCATTCTGGACCCGGTGTTGATTTTGCGATTTTTAGTTTGCATATTGCCGGTATTTCATCAATCGCAGGTGCAATAAATTTTATTGTTACAATTCTTTTCATGCGTTGTCGTGGAATGCGTTTATTTAGCATGCCTTTATTTGCGTGGGCTGTTTTAATTACAGCATTTTTGCTTCTGTTATCATTACCGGTCTTAGCGGGTGCGATTACTATGCTATTAACGGATCGTAATTTAAATACTACATTCTTTGAAGTTGATGGTGGTGGAGATCCTATTCTATATCAACATTTGTTT	Eukaryota	Metazoa
ASV00428	TTTAAGTAGTAATACAGGTCACTCAGGTCCTTCAGTAGATTTAGCGATTTTTAGTTTACATTTATCAGGAGCTGCATCTATTTTAGGAGCAATTAATTTTATTACTACTATTTTTAATATGAGATTGCCAGGTATGTCTATGTATAGATTACCATTATTTTGCTGATCTGTATTAATTACTTCATTTTTATTATTATTATCTTTACCAGTATTTGCAGGAGCAATTACAATGCTATTAACAGATCGAAATTTTAATACTTCATTTTATGATCCAGCAGGTGGGGGAGATCCAGTATTATATCAACATTTATTT	Eukaryota						Raphidophyceae					Chattonellales					Chattonellaceae			Chattonella				Chattonella marina	Chattonella marina var. ovata
ASV00429	TTTAGCTATTATAGAAGAAAAAGGAGTTGATTTTGCTATTTTTAGTTTACATTTAGCTGGTATTTCTTCTTTATTAGGTGCTATAAATTTTATTAGTACTATAATTAATATGCGTCATGCTGGTTTAAATTTTCATATAACTCCATTATTTGTATGAGCTGTTTTAGTTACAGCTTTTTTATTATTATTATCTTTACCTGTCTTAGCTGGTGGTATTACTATGCTTTTAACTGATAGAAATTTAAATACGACTTTTTTTAATCCAGCTGGTGGTGGTGATCCAATTTTATATCAACATCTTTTT	Eukaryota
ASV00430	GTTAAGTGCCATGGCATCTGATGCGTCAGTTGATTTTGCAATTTTTAGTTTACATTTAGCAGGTATTTCTTCTTTATGGGTGCAATAAATTTTATTGCTACTGTTATAAATATGAGAGTACCTGGGTTGAAAATGCATATGATTCCATTATTTGTTTGATCTGTTTTAATTACAGCATTTTTATTATTATTATCATTGCCAGTTCTTGCAGCTGTATTACTATGTTGTTAACAGATCGGAATTTTAATAGTTCTTTCTTCAATCCAGCTGGGGGGGGTGATCCAATATTATATCAACATTTATTT	Eukaryota
ASV00431	ATTATCAGCAATTGAAGGTCCTGGTGTCGATTTTGCTATTTTTAGTTTACATTTAGCTGGTGTATCATCATTATTAGGTGCAATTAATTTTATTACAACGATATTTAATATGCGTGCACCAGGTATGCTTATGCATCATATACCTTTATTTGTTTGATCAGTATTATTTACAGCGTTTTTATTATTATTATCGTTACCAGTTTTAGCAGCGGCAATTACAATGTTATTAACTGATCGTAATTTTAATACATCGTTTTATTCTCCAGCAGGTGGTGGTGATCCAATTTTATATCAACATTTATTT	Eukaryota
ASV00432	TTTATCAGGATTACAAAGTCATAGTGGACCTAGTGTAGATTTAGCTATATTTGCTTTACATTTATCAGGTATAAGTAGTTTATTAGGAGCTGTAAATTTTATAACTACAGTAATAAACATGAGAACACCAGGAATAAGATTACATAAATTAGCTTTATTCGGATGAGCGGTAGTTATAACAGCTGTATTATTATTATTATCTTTACCTGTGTTAGCTGGTGGAATAACAATGTTATTAACTGATAGAAATTTTAATACATCTTTCTTTGAAACAGCTGGTGGAGGTGATCCTCTATTATTCCAACACTTATTC	Eukaryota	Fungi	Dikarya	Ascomycota	Pezizomycotina		Sordariomycetes	Hypocreomycetidae				Glomerellales					Plectosphaerellaceae
ASV00433	ATTAAGTGCTATAGCTTCTGATGCTTCAGTGGATTTTGCTATTTTCAGTTCACATTTAGCAGGTATTTCTTCTATTTTAGGAGCTATAAATTTTATAGTTACTATTTTTAATATGAGAGTTCCTGGGATGAAAATGAATTTAATACCTTTATTTATATGAGCAGTATTAATAACAGCTTTCTTATTATTAATATCACTTCCAGTTTTAGCAGCAGGTATAACAATGTTACTTACAGATAGAAATTTTAATAGTGCTTTTTTTAACCCTTCTGGAGGAGGAGATCCTATATTATTTCAACATTTATTT	Eukaryota
ASV00434	TCTTAGCGCTATAGCTTCAGATGCATCTGTAGATTTTGCAATATTTAGTTTACATTTAGCAGGTATTTCCTCTATATTAGGTGCTATTAATTTCATAGTTACTATTTTTAATATGAGAGTTCCTGGGATGAAGATGAATTTAATACCTTTATTTACTTGAGCTGTTTTAATTACAGCATTTTTATTATTAATATCACTACCAGTACTTGCAGCTGGTATCACTATGTTATTAACTGATAGAAATTTTAATAGTTCATTCTTTAACCCTTCTGGTGGTGGAGATCCTATATTATTTCAACATTTATTT	Eukaryota
ASV00435	TTTATCTGCTTTTGAAGGTGATGGTGTTGATTTGGCTATTTTTAGTTTACATTTAGCTGGCGCTGCATCTTTATTAGGAGCAATAAATTTTATTACTACAATTTTTAATATGAGAGTAGCTGGTATGGGTATGCATTCATTACCATTATTAGTCTGATCTATGTTACTTACAGCATTTTTATTAGTATTTTCTTTACCTGTTTTAGCTGCTGCTATTACTATGTTATTAACAGATCGTAATTTTAATACAACATTTTATTCTCCTGCTGGTGGTGGTGATCCTATTTTATATCAACATTTATTT	Eukaryota
ASV00436	ATTAAGTGGAATTGATGCACATTCAGGTCCATCTGTTGATTTTGCAATTTTTAGCTTACATTTATCTGGTGCATCATCAATTGCTGGTGCAATTAATTTTATTGTAACAATTATAAATATGCGGGCAATTGGTTTAACTTTTTATAGATTGCCATTATTTGTTTGATCTGTTTTTATTACTGCTTTTTTATTACTTTTATCTTTACCAGTTTTAGCTGGAGCAATTACAATGTTACTTTTTGATCGTAATATTGGTACAGTATTTTTTAATCCTGCTGGAGGTGGTGATCCAGTTTTATATCAACACTTATTT	Eukaryota
ASV00437	ACTTTCGGGGATAGAAGCTCATTCTGGACCTGCAGTAGATTTTGGTATTTTTAGCCTCCATTTAGCTGGGGTATCGTCTCTGCTTGGGGCTATCAATTTCATTGCAACAATCCTTAATATGCGCGGATTAGGTCAAACTATGTATACGCTTCCATTATTTTGTTGATCAGTTCTGATAACTGCTGTTTTACTATTACTGTCGTTACCAGTATTAGCGGGAGCTATCACTATGTTATTAATGGATCGTAATTTTGAAACTGTATTCTTTAATGCAGCTGGGGGAGGAGATCCTGTATTATATCAACATTTGTTT	Eukaryota
ASV00438	ATTAAGTGCTATGGCTACAGATGGTTCTGTAGATTTTGCTATTTTTAGTTTACATTTAGCTGGAGTTTCATCATTAATGGGTGCTATTAATTTTATTGCTACTGTTTTAAATATGCGTGTGCCTGGTTTAAAAATGAATTTAATTCCTTTATTTGTTTGATCTGTTTTTTTAACTGCTTTTTTATTATTATTATCTTTACCTGTGTTAGCAGCAGGTATTACTATGCTATTAACAGATCGTAATTTTAATAGTTCTTTTTTTAATCCAGCAGGAGGAGGTGATCCTTTATTATATCAACATCTTTTT	Eukaryota
ASV00439	ATTATCTGCACTTCAAGCACATTCAGGACCTTCCGTAGATTTAGCAATTTTTAGTTTCCATTTATCAGGGACAAGCTCAATTTTAGGAGCAATTAATTTTATTGTAACAATTTTAAATATGAGAGCACCTGGACTTTTCATGCATAAACTTCCACTTTTCGTATGAGCAGTTCTTGTAACAGCAGTTTTATTATTACTCTCATTACCTGTATTTGCTGGAGCAATTACAATGTTACTTACAGATCGTAATTTTAATACAAGTTTTTATGATCCTGCTGGAGGGGGAGATCCAGTTTTATACCAACATCTTTTC	Eukaryota
ASV00440	ATTAAGCGGAATTCAAGCCCACTCTGGACCAGCCGTTGATTTGGCAATTTTTAGTTTACATATAGCCGGTGCTTCTTCAATTTTAGGTGCAATTAATTTTATAGTAACTATTATAAATATGCGTGCCCGTGGATTAACGTTTCACCGTTTACCTTTATTTGTATGATCTGTTTTTATTACCGCTTTTTTACTTTTATTATCGTTACCAGTACTAGCCGGTGCAATAACTATGTTATTAACAGATAGAAATTTTAATACATCATTTTTTGTCCCAATAGGAGGAGGCGATCCAGTTCTATATCAACATTTATTT	Eukaryota
ASV00441	TTTAAGTTCTTATTCAAGCGCATTCAGGAGGGTCTGTTGATTTAGCTATATTTAGTTTACATCTTGCAGGAGTATCTTCTTTGCTAGGTGCTATTAATTTTATTACTACTATTTTTAATATGCGTACTCCAGGTATGGGTTTATTTAGCATGCCTTTATTTGTTTTGGAGTATACTAATTACTGCATTTTTATTATTATTGTCGTTGCCAGTTTTAGCGGGTGCAATAACAATGCTATTAACTGACCGAAATTTTAATACTACATTTTTTGACCTGCAGGCGGCGGAGATCCAATTCTTTACCAACATTTATTT	Eukaryota
ASV00442	TTGCAAGCGTTCAATCACATTCAGGGCCTGCTGTGGATTTGGCTATATTTAGTCTACACATATCAGGGGTATCTTCGATTGCTGGTTCGATAAATTTTATAACTACTATTTTTAATATGCGAGCAAGAGGTATGACGATGCATCGTTTACCTTTATTTGTTTGAGCTGTTTTAATTACCGCATTTTTACTTCTTTTGTCACTTCCTGTTTTAGCTGGAGGTATTACTATGTTACTAACCGATAGAAATTTTAATACCAGCTTTTTTGACCCAGCTGGGGGTGGAGATCCTATTTTATATCAACATCTATTT	Eukaryota						Phaeophyceae
ASV00443	TCTTTCTAGTATCACTGCACACTCAGGTGGTTCAGTTGATTTAGCTATTTTTAGTTTACACCTGTCTGGTGTCTCTTCTATTGCTGGTGCTATTAATTTTATGACAACAATAATAAATATGCGTGTAAAAGGTTTAACTTTATATCGTTTACCTTTATTTATTTGAGCTTTATTTTTAACTGCTTTTTTATTAGTATTGACCCTACCTGTTTTAGCTGGCGCTATTACCATGCTTTTAACTGATAGAAATTTCAATACAACTTTTTTTGATCCAGTTGGTGGTGGTGATCCTATTCTTTATCAGCATTTATTC	Eukaryota			Discosea			Flabellinia					Dactylopodida					Paramoebidae			Korotnevella
ASV00444	ATTAGCAAGTATTCAATCTCATTCTGGACCTTCTGTAGACTTAGCAATTTTTAGTTTACATTTAGCAGGTGCATCTTCTATTTTAGGTGCAATTAATTTTATTGTAACTATTTTAAATATGAGATGTCCAGGAATGTTCATGCATAAAATTCCACTATATGCTTGAGCTGTATTTATTACCGCATTTTTATTATTATTTTCCATGCCGGTATTAGCTGGAGCAATTACGATGTTATTAACTGATAGAAATTTTAATACAAATTTTTTTGATCCAGCAGGAGGTGGAGATCCAGTTTTATATCAACATTTATTT	Eukaryota
ASV00445	ATTGTCATCTGTGCAAGCTCATCCTGGGCCAGCAGTTGATTGTGCAATTTTTAGTTTACATTTGGCTGGTGCATCCTCAATACTTGGAGCAATAAATTTTATTACAACCATAATAAATATGCGTTCTCCTCATATGTTTTGGCATCGTGTACCTTTATTTGTTTGGTCAGTTTTAATCACTGCTATTTTACTGCTTTTATCTTTACCAGTTTTAGCTGCTGGTATAACTATGCTATTAACCGACAGAAATTTTAATACCACTTTTTTTGATTATGTTGGTGGTGGAGATCCTATTTTATACCAACATTTATTT	Eukaryota
ASV00446	TTTATCTTCATTACAATCACATTCAGGGCCTGCTGTAGATATAGCTATATTTAGTCTTCATTTAGCTGGGGTATCTTCAATATTAAGTTCTATAAATTTTATAGTAACTGTTATGAATATGCGTGCGCCTGGTTTAACTATGTATAGAATACCTTTATATGTTTGAGCTTTATATATTACGGCTTTTTTATTAGTTTTATCGTTACCTGTTTTAGCTGGAGCTATTACAATGTTATTAACGGATCGTAATTTTAATACAACATTTTATGATCCAGCAGGTGGCGGGGATCCTGTATTATATCAACATTTATTT	Eukaryota			Oomycota
ASV00447	GTTAGCCGGTGTTCAAGCACATAGCGGGCCGTCGGTCGATTTAGCTATTTTTAGCCTACACTTGGCAGGAATTTCTTCAATTGCGGGCTCCATCAACTTTATTACAACTATCTTTAATATGCGAGCACGTGGCTTAACGATGCATCGTTTACCGCTTTTCGTTTGATCTGTTTTGATAACCGCCTTTTTACTTTTATTATCTTTGCCGGTTTTAGCTGGAGCAATAACAATGTTGTTAACTGATAGGAATTTAAATACAACATTTTTTGATCCAGCCGGCGGCGGTGATCCAATTTTATATCAACATTTATTT	Eukaryota
ASV00448	GTTAAGTTCCATCGAAGGACATTCAGGACCAGCAGTAGATTTAGCAATCTTTAGTTTACATTTATCAGGTGCATCATCTATTGCAGGTGCGATAAATTTTATTGTAACTATTGTAAATATGCGTGCACATGGAATGGAATTTTTTAGATTACCATTATTCGTATGATCAGTATTTATTACAGCAATTTTATTATTATTATCTTTACCAGTATTAGCTGGTGCAATTACAATGTTATTATTTGATAGGAACTTAGGTACAGTATTCTTTAATGCAGCAGGAGGTGGTGATCCAGTATTATATCAACATTTATTC	Eukaryota			Oomycota
ASV00449	ATTAAGTGCTATGGCTACAGATGGTTCTGTAGATTTTGCTATTTTTAGTTTACATTTAGCTGGAGTTTCATCATTAATGGGTGCTATTAATTTTATTGCTACTGTTTTAAATATGCGTGTGCCTGGTTTAAAAATGAATTTAATTCCTTTATTTGTTTGATCTGTTTTTTTAACTGCTTTTTTATTATTATTATCTTTACCTGTGTTAGCAGCAGGTATTACTATGCTATTAACAGATCGTAATTTTAATAGTTCTTTCTTTAATCCAGCAGGAGGAGGTGATCCTTTATTATATCAACATCTTTTT	Eukaryota
ASV00450	CTTATCAACTACACTATCACATTCAGGAGCATCTGTTGATTTATCAATTTTTAGATTGCATTTAGCAGGAATTTCATCAATTTTAGGAGCCATTAATTTTATTACTACAATCATCAATATACGATCACCAGGGATTACATGAGATCAAACCCCCCTTTTTGTTTGATCAGTTTTCTTAACAGCTGTACTTTTACTATTATCTCTACCTGTTTTAGCAGGTGCTATTACTATATTATTGACAGATCGAAACCTAAACACTACTTTTTTTGACCCAGCAGGAGGTGGGGATCCAATTTTATACCAACATTTGTTT	Eukaryota	Metazoa		Arthropoda	Hexapoda		Insecta	Pterygota	Neoptera	Endopterygota		Diptera
ASV00451	ACTAGCCTCTATAAATTTTCATTCTAGTATCGCTTTGGATTTTGGTATTTTAAGTTTACATATTGCAGGTGTTAGTTCTATAGCTGGCTCAATTAATATGATGACTACTTTTGTTTATTGTCGTTTTGTTGATATGTTTCTTGTGCCTTTGTTTTGTTGATCTATTTTTTTAACTGCTATTTTATTGGTTTTATCTTTGCCCGTTTTAGCCGCTGGTTTAACTATGTTATTAACTGATCGTAATTTTAATACTTCTTTTTTTGAGGTTAATGGTGGTGGTGATCCTTTATTATATCAACATATTTTT	Eukaryota	Metazoa
ASV00452	ATTATCGGGTGCAATTAGTCATTCAGGGCCGGGGGTTGATTTCGCTATTTTCAGTCTTCATATTGCGGGTATTTCTTCGATTGCAGGTGCAATAAATTTTATTGTTACTATTTTATTTATGCGTTGCCGCGGTATGCGTTTATTCAAAATGCCTTTATTTGCTTGAGCGGTTCTTATAACTGCCTTTTTACTCCTATTATCATTACCTGTTTTAGCTGGTGCTATTACTATGCTTTTAACAGACCGCAATTTAAATACTACCTTCTTTGAAGTTGATGGGGGTGGTGATCCTATTTTATATCAGCACTTATTT	Eukaryota
ASV00453	ATTAAGTGCTATAGCTTCTGATGCTTCAGTGGATTTTGCTATTTTTAGTTCACATTTAGCAGGTATTTCTTCTATTTTAGGAGCTATAAATTTTATAGTTACTATTTTTAATATGAGAGTTCCTGGAATGAAAATGAATTTAATACCTTTATTTACATGAGCAGTATTAATAACAGCTTTCTTATTATTAATATCACTTCCAGTTTTAGCAGCAGGGATAACAATGTTACTTACAGATAGAAATTTTAATAGTGCTTTTTTTAATCCTTCTGGAGGAGGAGATCCCATATTATTTCAACATTTATTT	Eukaryota
ASV00454	ATTAAGTAGTATACAAAGTCATTCACCAGCAGCTGTAGATTTAGCAATATTTAGTTTACATTTAGCTGGTATATCATCTATTTTAGGTGCTATAAATTTTATTACTACTATATTAAATATGCGTGCACCTGGTTTAAGTATGCATCAATTACCTTTATTTGTATGAGCTGTATTAATTACAGCTGTTTTATTAGTATTATCTCTTCCAGTTTTAGCTGGAGGAATAACTATGTTATTAACAGATCGAAATTTTAATACAACATTTTTTGATCCAGCTGGAGGAGGAGATCCATTATTGTATCAACATTTATTT	Eukaryota
ASV00455	ACTTTCGAGTATCACTGCTCACTCTGGGGGTTCTGTTGATTTAGCTATTTTTAGTTTACACTTATCTGGTGTTTCTTCTATTGCTGGTTCAATTAATTTTATGACTACAATAATAAATATGCGTGTAAAAGGTTTGACACTTTATCGTTTACCTTTATTTATATGAGCTTTATTTTTAACAGCTTTTTTATTAGTTTTAACTTTACCTGTTTTAGCAGGTGCTATTACAATGCTTTTAACTGATAGAAATTTTAATACCACTTTTTTTGATCCGGTCGGTGGTGGTGATCCTATCCTTTATCAACATTTATTT	Eukaryota			Discosea			Flabellinia					Dactylopodida					Paramoebidae			Korotnevella
ASV00456	ATTATCATCTATTGTTGCTCACTCAGGACCAAGTGTCGATTTTGCTATTTTTTCTTTACATATAGCGGGTGCGTCTTCATTAGCTGGTGCTATTAATATGTTATGTACTATTACAGGAATGAGAACTCCAAATATGACTTTCTTTAAAATGCCTTTATTTGTTTGGTCAATATATGTAACTTCAATGTTATTATTATTAGCCTTACCAGTTTTAGCTGCAGGAATAACTATGTTATTAACTGATCGTCATTTTAATACAAGCTTTTTTGAAGCAATGGGTGGTGGAGATCCAGTTTTATATCAACATATTTTT	Eukaryota
ASV00457	TTTATCAAGTATTCAAGCACACTCTGGTGGTGCTGTAGATTTAGCTATCTTCAGCTTACACTTATCAGGTATCTCATCTTTATTAGGTGCAATTAACTTTATTACAACTATATTTAATATGAGAGCTCCTGGTATGTCAATGCATAAATTACCATTATTTGCTTGGGCTGTATTAATCACAGCATTCTTATTATTATTATCTTTACCAGTATTAGCAGGTGGTATTACAATGTTATTAACAGATAGAAACTTTAATACAACATTCTTTGATCCTGCTGGTGGTGGTGACCCAATCTTATATCAACACTTATTC	Eukaryota
ASV00458	TTTAAGTACTTTGGGTCACCCAGGAAGTAGGGTGGATTTGGCTATTTTTAGTCTTCATTGTGCTGGTGTAAGTTCTATTTTAGGTGGTATTAATTTTATGTGTACAACAAAAAATCTTCGTAGAAGTTCTATTTCTTTGGAACACATAAGTTTATTTGTTTGAACTGTGTTTGTTACTGTTTTTTTATTGGTTTTGTCTTTACCTGTCTTAGCTGGTGCTATTACTATGTTGTTAACTGATCGTAATATTAATACTTCTTTTTTTGATCCTAGAGCTGGTGGAAACCCTTTGATTTATCAACATTTATTT	Eukaryota	Metazoa		Nematoda			Chromadorea
ASV00459	TTTATCATCTGTAGAAGGAATAGGAGTTGATTGTGCTATTTTTAGTTTACATTTAGCAGGAGCAGCTTCTTTAATGGGTGCTATTAATTTTATAACAACTGTTTTTAATATGAGAGCACCAGGAATAACTATGCATACATTACCTTTATTTATATGAGCTATGTTAGTAACAGCTTTTTTATTAGCATTTTCATTACCTGTATTAGCTGCAGCAATAACAATGTTATTAACAGATAGAAATTTTAATACATCTTTCTATTCAGCAGCAGGAGGAGGTGATGCTATATTATATCAACATTTATTT	Eukaryota
ASV00460	ATTATCAGGTATACAAAGTCACAGTGGTCCTAGTGTAGATTTAGCTATCTTCGCTCTTCACCTATCAGGTATAAGTAGTCTATTAGGAGCAATGAATTTTATAACAACGATCTTAAACATGAGAAGCCCAGGGATAAGATTACACAAATTAGCTTTATTTGGTTGAGCAGTAGTGGTAACAGCTGTGTTATTACTTTTATCTTTACCTGTTTTAGCTGGTGCTATAACTATGGTTTTAACAGACCGTAATTTTAACACATCATTCTTCGAAGTAGCAGGTGGAGGAGACCCAATCTTATACCAACACCTTTTC	Eukaryota
ASV00461	GCTGAGTGGTATCGAAGCACACTCTGGCCCTGCTGTTGATTTTGGTATTTTTAGTCTTCATCTTGCAGGTATCTCTTCAATTCTTGGAGCAATTAACTTCATTGTTACCGTTGTAAACATGCGCGCACTTGGAATGACTTTTTATACTCTTCCGCTCTTTGTTTGGTCAATCTTCATTACCGCTTTTTTACTTCTTCTATCGTTACCGGTCCTAGCAGGTGCAATTACAATGTTACTAATGGATCGTAACTTCAAAACTGTTTTCTTTAATCCGGTTGGTGGTGGAGACCCCGTTCTTTATCAACATCTTTTC	Eukaryota
ASV00462	TTTGTCGGGCGCTATTAGCCACTCTGGCCCAGGGGTAGATTTTGCAATTTTTAGTTTACATATTGCCGGTATTTCATCTATCGCGGGCGCAATAAACTTTATTGTTACTATTTTATTTATGCGTTGTCGAGGCATGCGTCTATTTAAAATGCCTCTATTTGTATGAGCTGTTTTGATTACGGCATTTTTACTGTTATTATCACTACCGGTTTTAGCAGGCGCTATTACAATGTTATTAACTGATCGAAATCTTAATACGACATTCTTCGAGGTAGATGGTGGTGGGGACCCTATTTTGTACCAACATCTATTT	Eukaryota
ASV00463	TTTATCTGGTGCAATAGGGCATGCGGGTCCTTCTGTTGATTTTGCTATTTTTAGTTTACATATTGCTGGAATTTCTTCAATAGCAGGTGCTATAAATTTTATTATTACAATCTTGTTTATGCGTTGTAGAGGAATGTACCTATTTAAAATGCCTTTGTTTGTATGATCGGTTTTAATAACAGCATTTTTGTTATTATTGTCGTTACCGGTTTTAGCGGGTGCTATTACAATGTTACTAACTGATCGTAATTTTAATACAAGTTTTTTTGAAGTAGATGGTGGCGGAGATCCTATTTTGTATCAACATTTATTT	Eukaryota	Metazoa
ASV00464	ATTAAGTGGAATTGACGCGCATTCTGGACCTTCTGTTGATTTTGCAATTTTTAGTTTACATTTGTCCGGTGCATCATCAATTGCTGGTGCAATTAATTTTATTGTAACAATTATAAATATGCGAGCAATTGGGCTAACTTTTTACAGATTACCATTATTTGTTTGATCTGTTTTTATTACCGCTTTTTTATTACTTTTATCTTTACCAGTGTTAGCAGGAGCAATTACTATGTTACTTTTCGATCGTAATATAGGTACTGTATTTTTTAACCCTGCTGGAGGTGGAGATCCGGTTTTATATCAACACTTATTT	Eukaryota
ASV00465	ATTATCAAATTCTGTTTATCATTTTGGTGGATCAGTAGATTTAGCTATTTTTAGTTTACATGTTGCTGGTGTGTCTTCAATTCTAGGTGGGATTAATTTTATTACAACTTGCATAAAAGGAAAGATTAGTTATGTAATAAGATTTGAATTTTTGACTTTATTTGTATGAGCTATAATTGTAACAAGGTTCTTATTAGTATTAAGCTTACCTGTTTTAGCAGGGGGTATTACAATACTATTATTAGATCGTAATTTTGGCTCTTCTTTTTTTGATCCTAGAGGAGGAGGAAATCCTATTTTATATCAGCATTTATTT	Eukaryota	Metazoa		Rotifera			Eurotatoria	Bdelloidea
ASV00466	TCTTTCTGATGCTAAGTTTCATTCTGGTATTTCTGTAGATTTAGCTATTTTTAGATTACACTTAGCTGGGGTGTCTTCTATTCTAGGAAGAATTAATTTTTTAACAACTATTATTTGTTCTCGAACAACTAAAATGGTTTCTATGGATCGCCTACCTTTAATGATTTGAGCTTTGGCTGTGACTGCTATTTTATTGGTCACAAGATTGCCTGTTTTAGCTGGGGCTATTACTATGCTTTTAACTGACCGAAATTTTAACACTTCTTTCTTTGATCCTGCTGGTGGTGGTAATCCTGTGTTATACCAGCATTTATTT	Eukaryota	Metazoa		Rotifera			Eurotatoria	Monogononta			Pseudotrocha	Ploima
ASV00467	TTTATCTAGTATTACTGCGCATTCAGGTGGTTCTGTAGATTTAGCTATTTTTAGTTTACATTTATCAGGTGTTTCATCTATTGCTGGTGCAATTAATTTTATGACTACAATAATAAATATGCGTGTAAAAGGTATGACTTTGTACCGTTTACCTTTATTTATTTGAGCTTTATTTTTAACTGCATTTTTATTAGTTTTAACTTTACCAGTTTTAGCTGGTGCTATAACTATGCTATTAACAGATAGAAATTTTAATACTACTTTTTTTGATCCAGTTGGTGGTGGAGATCCAATACTTTATCAGCATTTGTTT	Eukaryota			Discosea			Flabellinia					Dactylopodida					Paramoebidae			Korotnevella
ASV00468	TTTAAGTTCCATTTTAGCTCATTCAGGCTGCGCTGTAGATTTAGCTATTTTTAGTTTGCATATAGCAGGTGTTTCTTCTATCGCCGGTGCTATTAATTTTATTGTTACTATTATTAATATGCGATGTCCTGGTATGTATTTTCGTCGATTACCTTTGTTTGTTTGATCTGTTTTTATTACTGCTATTTTACTTTTACTTTCTTTACCTGTTTTAGCCGGTGCAATTACGATGCTTTTAACAGATCGTAATTTAAATACCACTTTTTATGATCCGATTGGGGGCGGTGACCCTGTCCTTTTTCAGCATTTATTT	Eukaryota
ASV00469	ATTAAGTTCAATTGAAGGTCATTCTGGACCATCAGTAGATTTTGCAATATTTAGTTTACATTTATCAGGTGCATCATCAATAGCAGGAGCAATTAATTTTATCGTTACTATTGTAAATATGCGTGCACCTGGAATGGAATTTTTTAGATTACCTTTATTTGTATGATCTATTTTTATTACAGCAATATTATTATTATTATCATTACCAGTATTAGCAGGTGCAATAACTATGTTATTATTTGATAGAAATTTAGGTACTGTATTTTTTAATGCAGCTGGTGGTGGTGATCCAGTTTTATATCAACATTTATTT	Eukaryota
ASV00470	TTTATCTTCAAATATCGCTCATAGAGGAAGATCTGTCGATTTAGCTATTTTTTCTCTTCATTTAGCCGGTATTTCTTCAATTTTAGGAGCAATTAATTTTATTACGACTATTATTAATATAAAAAGAAATGGAATGTCATTTGATCGTATACCTTTATTTGTTTGAGCTGTAGGAATTACAGCTATTTTATTATTGCTATCTCTACCAGTTTTAGCAGGAGCTATTACTATATTATTAACAGATCGAAACTTAAATACTTCCTTCTTTGATCCTGCAGGAGGGGGAGATCCTATTTTATACCAACATTTATTT	Eukaryota	Metazoa		Arthropoda	Hexapoda		Insecta	Pterygota	Neoptera	Endopterygota	Amphiesmenoptera	Lepidoptera	Glossata	Neolepidoptera	Heteroneura	Yponomeutoidea	Plutellidae			Plutella				Plutella xylostella
ASV00471	TTTAAGTAGCTTAAAAGGACATGCAGGTCCATCAGTAGATTTAGCAATTTTAAGTATGCATTTAGCAGGAGCTTCTTCAATTTTAGGTTCAATTAATATGATTGTTACAATCTTTAATATGAGACCTACTGGCATGACATTATTCCGTATGCCTTTATTTATTTGATCAGTTCTTATTACGTCATTTCTATTAGTATTATCTCTACCAGTATTAGCTGGAGGTATTACAATGTTATTAACTGACCGTCAATTTAATACAGCATTTTTTGTACCAGCTGGTGGTGGAGATCCTGTGTTATTTCAACATATTTTC	Eukaryota
ASV00472	ATTATCTGGTATTCTTGCTCATACAGGTGGTGCAGTAGATTTTGCTATTTTTAGTTTACATTTAGCTGGTATTTCTTCTATTTTAGGTGCTATTAATTTTATTGTTACTATTATAAATATGCGTGTTCCTGGTTATATATGAGAATGTTACCTTTATTTGTTTGATCTGTATTTATTACAGCTTTTTTATTATTGTTATCTTTACCTGTTTTAGCAGCAGGTATTACTATGTTATTAACTGATAGAATTTTAATACATCTTTTTTTGATCCTTCAGGAGGTGGGGATGTATTTTATTTCAACACTTATTT	Eukaryota
ASV00473	ATTAAGTGGAATCGAAGCACACTCTGGACCGGCTGTAGATTTTGGTATTTTCAGCCTTCACCTTGCAGGAATGTCTTCTATCCTTGGTGCGATTAATTTCATTGTTACCATTGTAAATATACGTGCAAACGGTATAACTTTTTATACCATGCCTCTTTTTGTTTGATCCGTTCTAATTACCGCCTTTTTATTACTTCTTTCTCTGCCTGTACTAGCTGGAGCAATTACAATGCTTTTAATAGATCGTAACTTTAAAACTGTATTCTTCAACCCAGTCGGCGGAGGAGACCCTGTACTTTACCAACACTTGTTT	Eukaryota	Metazoa		Arthropoda	Hexapoda		Insecta	Pterygota	Neoptera	Endopterygota
ASV00474	GTGGGAACTGGTTGAACTGTTTGAAGAATAGCTAAAAGATTTTATTCTTTTAAAGCTATTTCCATCTTTTATAATGGGTGAAAGGAGTAAAAAAGTTTGCTGGTTTCCTCTTGAAGATGCTGTTTTAAGAGCTTCATTAGGCTTGTGGGGGATATTATTTTGATTTAAATCGCCAAGATCTGTAGCTGAAATCTGCTCATAAATTACGTTAGATATTTGTACAGAGTTGGAGCTTACAGAGACGTTTTGATTGAGATTTAACATCAAGTTTATGCTCTTTTTCGAAGCATCGAAGCGAAAACTATTACCAGAAAAATACGGAA
ASV00475	ACTATCAGCTGGTTTGGCTCATTCGGGCCCAAGTGTTGACATGGCAATTTTTAGTCTTCATATTGCAGGGTTATCTTCATTATTTGGAGCTATAAATTTTATTACTACTATAATAAATATGCGTGTGCCTGCTATGTATTGGGATAGAATGCCTCTTTTTGTTTGGGCCGTTCTAATTACCGCAGTTCTACTATTACTATCATTACCAGTTTTAGCAGCTGGTATTACTATGCTTTTGACCGATTGAAATTTTAATACTTCATTTTTTGATCCAGTAGGTGGTGGAGATCCCATTCTTTACCAACATCTATTT	Eukaryota	Metazoa
ASV00476	ATTAAGCGGTATTGAAGCACATTCAGGTCCAGCAGTTGATTTAGGTATTTTTAGTTTACATATTGCTGGTGCTTCTTCTATTTTAGGTGCAATTAATTTTATTGTTACTATTGTAAATATGAGAGCCTTAGGATTAACAATGTATTCTATACCATTATTTGTTTGGTCAGTACTAATTACTGCGATTCTTTTATTATTATCTTTACCAGTTTTAGCAGGAGCAATTACTATGTTATTATTAGATCGTAATTTTAATACTGTATTTTTCAATCCAATTGGAGGTGGTGATCCCGTTTTATATCAACATTTATTT	Eukaryota
ASV00477	TTTAGCCGGAGTTCAATCACACTCTGGCCCAGCCGTTGACCTAGCAATCTTTAGTTTACATTTGGCCGGTATTTCGTCTATTGCAGGCGCAATTAATTTTATTACAACAATTGTGAATATGCGCGCACGAGGATTAACCATGCATCGTTTACCGTTATTTGTATGATCGGTTTTTATAACCGCTATCCTTCTTCTTTTATCTCTTCCAGTACTTGCCGGAGGTATTACTATGCTTCTAACTGATCGTAATTTTAATACCTCATTTTTTGACCCTGCGGGAGGTGGTGATCCAATTTTGTATCAACATTTATTT	Eukaryota	Metazoa		Arthropoda
ASV00478	TCTTTCTAATTATATGTTTCATAGAGGAAGTTCTGTTGATTTTACCATTTTTTCTTTACATATAGCTGGAATTTCATCTATTTTAGGTGCTATTAATTTTATTTCAACTATTTTAAATATACGTTCTTCTTTTATATCTTTTGAGCGACTACCCTTGTTTGTATGATCCGTATTTATTACAGCAATTTTATTATTATTATCTTTACCTGTTTTAGCAGGGGCAATTACTATGTTATTAACAGATCGAAATTTTAATACTTCCTTTTTTGATCCTGCTGGGGGAGGTGACCCCATTTTATATCAACATTTATTT	Eukaryota	Metazoa		Arthropoda	Hexapoda		Insecta	Pterygota	Neoptera	Endopterygota
ASV00479	ACTTTCAAGTATAGTTGCTCATTCAGGTGGTGCTGTAGATTTGGCTATTTTTAGCTTACATCTAGCAGGTATTTCTTCACTCTTAGGTGCAATGAATTTTATTGTTACAATTACTTATATGCGTAACGTCAAAATGTTTGAATTACCTCTTTTTGTCTGGGCAATTTATATTACGTCTTTTTTATTGTTATTATCTTTACCTGTATTAGCTGCAGCAATAACTATGTTATTAACAGATCGAAATTTTAATACATCTTTTTATGATCCAGCCGGAGGGGGAGATCCTATTTTGTATCAACATCTTTTC	Eukaryota
ASV00480	TTTGTCTAGTATTGTTGCACATTCAGGAGGTTCAGTTGATTTAGCCATTTTTAGTCTCCATTTAGCTGGTATTTCTTCATTGTTAGGAGCAATGAATTTTATAGTTACTATTACTTATATGAGAACTGTTAAAATGTTTGAGTTACCTTTATTTGTTTGGGCTATCTATATAACTTCATTTTTACTTTTATTATCATTGCCTGTTTTAGCAGCAGCAATTACTATGTTGTTAACAGATCGAAATTTTAATACTTCGTTTTATGATCCTGCAGGTGGAGGAGATCCTATCTTATATCAACATCTTTTT	Eukaryota
ASV00481	TTTAAGTAGTATTCCTGCTCATGCTGGATCGTCTGTAGATTTTGCAATTTTAAGTTTACACTTAGCTGGAGCTTCTTCAATTGCTGGTGCAATTAATTTTATTACCACTATTTGTAACATGCAAGCAAACGGTTTATCTTTTCATCGTCTTCCTTTATTTGTTTGATCTGTTTTAATTACTGCAGTTTTACTTTTGTTATCTTTACCTGTTCTTGCTGGTGCAATTACTATGTTGTTAACTGATCGTAATTTTAATACAACTTTTTTTGATCCTGCCGGTGGTGGCGATCCTGTATTATATCAGCATTTATTT	Eukaryota
ASV00482	ATTATCTGGTGCGATCGGCCATGCTGGACCTTCAGTCGATTTTGCTATTTTTAGTTTGCATATTGCGGGTATTTCGTCAATTGCTGGTGCGATAAATTTTATTATCACTATTTTATTTATGCGTTGCCGAGGGATGTATTTATTTAAAATGCCGTTATTTGTTTGATCAGTTTTAATTACCGCTTTTTTATTATTATTATCGTTGCCTGTTTTAGCGGGAGCAATTACGATGTTATTAACAGACCGAAATTTTAATACGAGCTTTTTTGAAGTCGACGGTGGTGGAGATCCGATTTTATATCAACATTTATTT	Eukaryota	Metazoa
ASV00483	TTTAAGTGGCCCGATTGGTCATCCAGGTGCTTCTGTAGATTTAGCTATTTTTAGTTTACATTTAGCAGGTGCTGCATCAATTGCCGGTTCAATTAATTTTATTGTAACAGTTCAAAATATGCGCCATAACGGTTTAAAAATGCATCGTTTAAATTTATTTGTTTGGTCTATTTATATTACTGCATATTTATTAGTTTTATCATTACCAGTGTTAGCTGGGGGTATTACAATGCTACTGACTGATCGAAATTTTAATACAGTTTTTTATGATCCATTAAATGGTGGAGACCCTGTTTTATATCAGCATTTATTT	Eukaryota
ASV00484	TATCAGGGATAACTGCTCACTCTGGAGGTTCTGTAGATTTAGCGATTTTCAGTTTACACCTTTCTGGAGCAGCATCAATTTTAGGTGCTATTAATTTTATCTGTACTATAACAAATATGCGAGCAAAAAGTATGCCTTTTCACAGACTTTCTTTATTTGTTTGGGCAATTTTTATAACAGCGTTTTTACTATTACTTTCGTTACCTGTTTTAGCTGGCGCTATAACTATGTTACTGACAGATAGAAATTTCAATACAACATTTTTTGACCCAGCAGGAGGTGGAGATCCTGTTTTATACCAGCATTTATTT	Eukaryota			Bacillariophyta			Bacillariophyceae					Naviculales
ASV00485	TTTATCAGGATTACAAAGTCATAGTGGACCAAGTGTAGATTTAGCTATCTTTGCTTTACACTTATCAGGTATAAGTAGTTTATTAGGAGCAATAAATTTTATAACTACAGTTATAAACATGAGAACACCAGGAATTAGATTACATAAATTAGCTTTATTTGGTTGAGCTGTAGTTATTACAGCTGTATTATTATTATTATCTTTACCTGTTTTAGCTGGTGGAATAACAATGTTATTAACAGATAGAAATTTTAATACATCTTTCTTTGAAACAGCTGGTGGAGGTGATCCTTTATTATTCCAACACTTATTC	Eukaryota	Fungi	Dikarya	Ascomycota	Pezizomycotina		Sordariomycetes	Hypocreomycetidae				Glomerellales					Plectosphaerellaceae
ASV00486	TTTAAGTGCAATGGCAATTGATGGTTCAGTAGATTTCGCATTTTTAGTTTGCATTTAGCAGGTATTTCTTCTTTAATGGGTGCTATAAATTTTATAGCTACTGTATTAAATATGAGAGTACCTGGTATGAAAATGAATTACATACCTTTATTTGTATGAGCTGTTTTCATTACAGCCTTTTTATTGTTATTATCTTTACCTGTATTGGCAGCAGGTATTACAATGTTGCTAACAGATAGAATTTCAATAGTTCTTTTTTTAATCCTGCTGGAGGAGGTGATCCTATATTATATCAACATTTATTT	Eukaryota
ASV00487	ATTAAGCGGACCTATTGCTCATGCGGGGCCTTCAGTAGATTTTGCTATTTTTAGTTTACATATCGCAGGTGCTTCTTCAATTATGGGAGCTATTAATTTTATTACAACTATTATGAATATGAGACATCCAGGATGTAACTTTCATAATTTAAATTTATTTGTTTGATCAGTATTTATTACTGCTATTCTTTTATTATTATCTTTACCAGTGTTAGCTGGTGCAATCACGATGTTATTAACTGACAGAAATTTAAATACTTCATTCTTTGATGCTACTGGAGGTGGTGACCCAGTTTTATATCAACACTTATTT	Eukaryota
ASV00488	CCTGTCTTCCAATATTGCCCATGGAGGATCTTCAGTTGATTTAGCTATTTTTAGATTACATTTAGCAGGAATCTCATCAATTTTAGGTGCAGTAAATTTTATTACTACGGTTATTAATATACGATCTCCCAATCTAACATATGACCGATTACCTTTATTAGTTTGATCAGTTGCTATCACTGCTCTTCTTCTTCTTCTTTCTCTACCAGTTTTAGCAGGAGCTATTACTATACTTTTAACAGATCGAAATCTAAATACATCATTTTTTGATCCAGCAGGAGGTGGAGACCCTATTCTTTATCAACATTTATTT	Eukaryota	Metazoa		Arthropoda	Hexapoda		Insecta	Pterygota	Neoptera	Endopterygota		Coleoptera	Polyphaga	Staphyliniformia
ASV00489	ATTATCAGGTATACAAAGTCACAGTGGACCTAGTGTGGACTTAGCTATCTTCGCTCTTCACCTATCAGGGATAAGTAGTCTATTAGGAGCGATGAATTTCATAACTACCATATTAAACATGAGAAGTCCAGGAATAAGATTACACAAATTAGCCTTATTTGGATGAGCAGTAGTGGTAACAGCAGTTTTATTACTTTTATCTTTACCTGTATTAGCTGGTGCAATTACTATGGTTTTAACAGACAGAAATTTTAATACATCATTCTTCGAAGTAGCCGGAGGGGGAGACCCGATATTATACCAACATCTTTTC	Eukaryota	Fungi	Dikarya	Ascomycota	Pezizomycotina		Dothideomycetes	Dothideomycetidae				Cladosporiales					Cladosporiaceae			Cladosporium
ASV00490	ATTATCTTCAGTACAAGCGCACTCAGGGCCTTCAGTTGATTTAGCAATTTTTAGCTTTCACCTTTCAGGTACAAGTTCAATTTTAGGTTCAATTAATTTCATTGTAACTATTTTTAATATGAGAGCACCAGGACTTTTCATGCATAAATTACCACTTTTTGTATGAGCACTTTTAATTACAACATTTTTACTCTTACTCTCATTACCAGTTTTTGCTGGAGCTATTACAATGTTATTAACAGATCGTAATTTTAATACAAGCTTTTACGATCCAGCCGGAGGAGGAGATCCTGTATTATACCAACATCTCTTC	Eukaryota
ASV00491	GTTAAGCGGAATTGATGCACATTCTGGGCCATCAGTAGATTTTGCTATTTTTAGCTTACATTTGTCTGGTGCTTCTTCAATTGCTGGTGCAATTAATTTTATTGTTACAATAACTAATATGCGCGCGCAAGGATTAGCCTTTTATATTTTACCATTGTTCGGTTGATCTGTATTAGTTACAGCATTTTTATTATTATTATCATTACCTGTATTAGCTGGTGCCATTACTATGTTATTATTTGATAGAAATATTGGTACAGTATTTTTTAATCCAAGCGGAGGAGGTGATCCGGTTTTATACCAACATTTATTT	Eukaryota
ASV00492	ATTAAGTAGTGTAGAATACCATTCCGGACCATCTGTTGATCTAGCAATTTTTAGTTTACATTTAGCCGGTGTTTCCTCACTAATGGGGTCTATTAATTTTATTACAACAATTCTGAATATGCGAGTTGAGGGTCTTACTTTTATGCGTATGCCATTATTCGTTTGATCTGTTTTTTTAACTGCTATTCTACTTTTACTTTCATTACCTGTGTTAGCAGGTGGTATTACAATGTTATTGACAGATCGTAACTTTAACACAACATTTTATGATCCTGCTGGTGGAGGTGATCCTATTCTTTATCAACATTTATTC	Eukaryota	Metazoa		Arthropoda	Hexapoda		Insecta	Pterygota	Neoptera	Endopterygota		Diptera
ASV00493	TTTATCGAGTATTCAAGCTCATCCAGGTCCGGCAGTTGATTTAGCTATTTTTAGTTTACATTTGGCGGGTGCATCTTCTATTTTAGGTGCTATTAATTTTATTACTACTATTATTAATATGCGCACTCCAAATATGTTTTGGCATCGCGTCCCTTTGTTTGTTTGGTCGGTTTTTTTTACAGCAATTTTATTATTGTTGTCGTTACCTGTTTTGGCAGCCGGCATTACTATGCTTTTAACAGATCGTAATTTTAATACTACTTTTTTTGATTATGTAGGAGGTGGTGATCCTATTTTGTTTCAACATTTGTTT	Eukaryota
ASV00494	TTTATCTAGTATTACTGCGCATTCCGGGGGTTCTGTAGATTTAGCTATTTTTAGTTTACATTTATCTGGTGTTTCTTCTATTGCAGGTGCAATTAATTTTATGACTACAATAATAAATATGCGTGTTAAAGGTATGACTTTATACCGTTTACCTTTATTTATTTGAGCTTTATTCTTAACTGCATTTTTATTAGTATTAACTTTACCTGTTTTAGCTGGTGCAATTACTATGCTATTAACAGATAGAAATTTTAATACGACCTTTTTTGATCCTGTTGGTGGTGGTGATCCTATACTTTATCAACATTTATTC	Eukaryota			Discosea			Flabellinia					Dactylopodida					Paramoebidae			Korotnevella
ASV00495	ATTATCTAGTTTACAATCACATTCTGGAGCTTCAGTAGATTTAGCTATTTTTAGTTTACATTTAGCCGGAGTTTCTTCTATTTTAGGAGCAATTAATTTTATTGTAACTGTATTAAATATGAGATGTCCTGGAATGTTTATGCATAAAATTCCTTTATATGTATGAGCTGTATTTATTACAGCATTTTTATTACTATTTTCTTTACCTGTATTAGCTGGTGCAATTACAATGCTTTTAACAGACCGTAATTTCAACACAAGTTTTTTTGATCCTGCTGGAGGTGGAGATCCTGTATTATATCAACATTTATTC	Eukaryota			Oomycota
ASV00496	TTTATCAGGTGCAATAGGTCATGCTGGGCCTTCTGTAGATTTTGCTATTTTTAGTTTACATATTGCTGGGATTTCTTCAATAGCAGGCGCTATTAATTTTATTATTACAATTTTGTTTATGCGTTGTAGAGGAATGTACTTATTTAAAATGCCGTTGTTTGTCTGATCTGTTTTAATAACCGCATTTTTGTTATTATTATCATTACCCGTTTTAGCAGGCGCTATTACAATGTTGCTAACAGATCGTAATTTTAATACTAGTTTTTTTGAAGTAGATGGTGGGGGAGATCCTATTTTGTATCAACATCTATTT	Eukaryota	Metazoa
ASV00497	ATTAAGTTCTGTCTTTTCGCATTCCGGATATGCAGTAGATTTGGCTATATTTAGTTTACATTTAGCGGGTGTTTCTTCTATTGCTGGAGCTATTAATTTTTTAGTTACTATATTTAATATGAGATGTTTAGGTATGCATTTAACTATCATGCCTTTGTTTGTGTGGACAATTTTTATTACAGCTATTCTTTTATTACTTTCATTACCAGTTTTAGCCGGTGCTATTACCATGCTTTTATTTGATAGAAATTTTAATAGTAGTTTTTTTGAGCCACTAACTGGTGGAGATCCTATATTATATCAACATCTATTT	Eukaryota
ASV00498	AGATCGGAAGAGCACACGTC
ASV00499	ATTATCAGGTATACAAAGTCACAGTGGACCTAGTGTGGACTTAGCTATTTTTGCTCTTCACTTATCAGGAATAAGTAGTCTATTAGGAGCAATGAATTTTATTACAACTATCCTAAACATGAGAAGTCCAGGAATAAGATTACACAAATTGGCTTTATTTGGATGAGCTGTAGTGGTTACAGCAGTTTTATTACTTTTATCTTTACCTGTTTTAGCTGGTGCTATTACTATGGTTTTAACAGACAGAAACTTTAATACATCATTCTTCGAAGTAGCAGGTGGAGGAGACCCAATCTTATACCAACACCTTTTC	Eukaryota
ASV00500	ATTAGCCAACATGACTTATCAATCAGGCCCGTCTGTTGATTTAGCTATTTTTAGTTTGCACGTAGCGGGAGCATCTTCTATAGCTGGTTCTATAAATTATATTACAACAATTTTAAATATGCGACCTGGTGGTATGCCAATGCACCGTGTTTCATTATTTTGTTGAGGCGTAATGGTAACTGCCTTTTTATTAGTTTTTTCATTACCTGTTTTAGCTGGTGGAATAACTATGCTTTTGACAGATCGTCACTTTAATACTTCTTTTTTTTTGCCAATTGGTGGGGGTGATCCTGTTTTGTATCAACATTTATTT	Eukaryota
ASV00501	TTTATCTAGATATATATTTCATAGAGGAAGATCAGTTGATTTTACTATTTTTTCTTTACACTTAGCCGGGATTTCATCTATTTTAGGGGCTATTAATTTTATTACAACTATTATAAATATACGTTCTCCTTTTATAAGATTTGAACGAATACCTTTATTTGTCTGATCTGTTTTTATTACAGCTATTTTATTATTATTATCTTTACCTGTTTTAGCTGGTGCTATTACTATATTATTAACAGATCGAAATTTTAACACTTCTTTTTTTGATCCTGCAGGAGGGGGAGATCCAATTTTATATCAACATCTTTTT	Eukaryota	Metazoa		Arthropoda	Chelicerata		Arachnida	Acari			Acariformes	Trombidiformes	Prostigmata			Eupodoidea	Eupodidae
ASV00502	TTTATCAGCTATAGCTTCAGATGCTTCAGTTGATTTTGCTATTTTTAGTTTACATTTAGCAGGTATATCTTCTATATTAGGTGCTATAAATTTTATAGTTACAATTTTTAATATGAGAGTTCCTGGTATGAAAATGAATTTAATACCTTTATTTACATGAGCAGTTTTAATAACTGCTTTTTTATTATTAATATCTCTACCAGTTTTAGCTGCAGGTATTACTATGTTATTAACTGATAGAAATTTTAATAGTTCTTTTTTTAACCCATCAGGTGGAGGAGATCCTATATTATTTCAACATTTATTT	Eukaryota
ASV00503	TCTATCTAGTCTACAAAGCCACTCAGGTGGTTCTGTAGATCTAGCCATTTTCAGTCTACACCTAGCTGGTATTTCATCAATGCTAGGAGCTATGAACTTCATTACAACTATTCTAAACATGCGAAACCCTGGTATGACACTACATAAACTACCACTATTCTGTTGGGCTATTTTTGTAACAGCTATTCTGCTACTACTTAGTCTACCAGTACTAGCTGGTGCTATTACAATGCTACTAACAGATCGAAACTTTAATACTTCATTCTATGATCCAGCAGGAGGTGGTGATCCAATTCTATATCAACACCTATTC	Eukaryota	Fungi	Dikarya	Basidiomycota	Ustilaginomycotina
ASV00504	TTTATCTTCAAATATTGCTCATAGAGGAAGATCTGTCGATTTAGCTATTTTTTCTCTTCATTTAGCCGGTATTTCTTCAATTTTAGGGGCAATTAATTTTATTACAACTATTATTAATATAAAAAGAAATGGAATGTCATTTGATCGTATACCTTTATTTGTTTGAGCTGTAGGAATTACAGCTATTTTATTATTGCTATCTCTACCAGTTTTAGCAGGAGCTATTACTATATTATTAACAGATCGAAACTTAAATACTTCCTTCTTTGATCCTGCAGGAGGGGGAGATCCTATTTTATACCAACATTTATTT	Eukaryota	Metazoa		Arthropoda	Hexapoda		Insecta	Pterygota	Neoptera	Endopterygota	Amphiesmenoptera	Lepidoptera	Glossata	Neolepidoptera	Heteroneura	Yponomeutoidea	Plutellidae			Plutella				Plutella xylostella
ASV00505	ACTTAGTGGTATTGAGGCACATTCCGGTCCTGCAGTAGATTTTGGTATTTTTAGCCTGCATCTTGCTGGTGCATCTTCTATTATGGGTGCAATTAATTTTATTGTTACTATTATCAACATGCGAGCGTTGGGTATGACCTTTTACACCCTTCCTCTTTTCGTTTGATCCGTTCTTATTACTGCGTTTTTACTTTTACTTTCTCTGCCAGTACTAGCGGGCGCAATTACGATGCTTCTTATGGACCGTAATTTTAAAACCGTCTTTTTTAACCCTGTTGGTGGTGGTGATCCTGTTTTGTACCAACACCTTTTC	Eukaryota
ASV00506	ATTATCAAGCATTCAAAGTCATTCTGGCGGAGCAGTAGATTTAGCTATTTTTAGTTTACATTTAGCCGGAGTTTCTTCTTTATTAGGTGCGGTTAACTTTATTACAACCATTTTTAATATGCGAGCTCCAGGTGTTAAATTACATAATATGTCACTATTTGTATGATCTGTTTTAATCACCGCTTTTTTATTATTATTATCATTACCTGTTTTAGCTGGTGCTATTACTATGTTACTCACAGATCGTAATTTAAATACAACTTTCTTTGATCCGGTTGGTGGCGGAGATCCAGTTTTATACCAACATTTATTT	Eukaryota
ASV00507	ATTAGCAGGAATTCAAAGTCATTCTGGTGGTTCAGTTGATTTAGCAATTTTTAGCTTACATTTAGCTGGTGCTTCTTCTTTATTAGGTGCAATTAACTTTATTACAACAGTTATAAATATGAGAGCACCTGGTATTAAAATGCATAGAATTCCATTGTTTGTATGAGCTGTTTTCATTACTGCTTTCTTGTTATTATTATCATTACCAGTTTTAGCAGCAGCAATAACCATGTTATTAACTGATAGAAATTTTAATACTACTTTTTTTGATCCTGCAGGTGGAGGAGACCCAATTTTATATCAACATTTATTT	Eukaryota
ASV00508	TTTGAGTAGTGTAAAAGCTCATTCTGGAATATCTGTTGATTTAGCTATTTTTGCTTTACATCTAGCAGGTATATCTTCTATTTTGGGTTCTATAAATTTTTTAACTACTGTTTTTAATATGAGAGTTCCTGGTATGCATTTATTTCGTATGCCATTATTTGTATGAAGTGTTTCTATCACTGCTTTATTACTTATAGTTTCTTTACCAGTTCTTGCTGGAGGTATAACAATGTTATTAACAGATAGAAATTTTAATACAACTTCTTTTGATATTACCGGAGGAGGAGATCCAATTTTGTACCAACATTTATTT	Eukaryota	Metazoa		Arthropoda	Hexapoda		Insecta	Pterygota	Neoptera	Endopterygota
ASV00509	TTTCAACAAATTTTTCTACTAATAGTTCTGTTGATTGTGCTATTTTTGCATTACATTTAACTGGAATTTCATCTATTTTAGGATCTTTAAATTTTATAGTAACAATTTTTAATATGAGAGCTCCAGGTTTAACCTATTCTAGATTAAATTTATTTGTTTGAGCTATTTTGATAGTGTCTTTCCTTCTAATACTATCACTTCCAGTTTTAGCTGGAGCAATTACAATGTTATTAATGGATCGAAATATTGGAACTACATATTTTTATGCCCCAGCTGGTGGAGATCCAATATTATTTCAACACCTATTT	Eukaryota
ASV00510	TTAGTGGAATCAAATCACATGCGGGGGCGTCAGTTGATCTCGCGATACTTAGTATGCATTTAGCCGGCGCGTCTTCTATTATGGGTTCTATCAACATGATAGTGACAATTATTAACATGCGCCCTCAAGGCATGACCATGTTTCGTGTACCTCTTTTTGCTTGAAGTGTTCTTATTACTTCTGTACTACTAGTTGTAGCACTACCGGCACTAGCTGCGGGTATTACAATGCTACTAACTGATCGCCATTTTAATACTACATTTTTTGCTCCTGCTGGTGGCGGTGATCCGATACTATTCCAGCATATTTTT	Eukaryota
ASV00511	TTTAAGGACTTTAGGTCACCCCGGGAGAAGTGTTGATCTAGCAATCTTTAGTTTACATTGCGCTGGTTTAAGGTCAATTTTAGGTGGAATTAATTTTATGTGTACTACTAAAAATTTACGTAGTAGATCTATTTCTTTGGAACATATAAGGTTATTTGTTTGAACTGTTTTCGTTACTGTTTTTTTGTTAGTATTATCTTTACCTGTCTTAGCTGGGGCTATTACTATATTATTAACCGATCGTAATCTAAATACTTCTTTTTTTGATCCAAGGACTGGGGGAAACCCTTTAATTTATCAACATTTGTTC	Eukaryota	Metazoa		Nematoda			Chromadorea					Rhabditida	Rhabditina	Rhabditomorpha		Rhabditoidea	Rhabditidae
ASV00512	ATTAAGTGGAATTGAAGCACATTCAGGAGCGGCGGTAGATTTTGGTATCTTTAGTTTACATTTAGCTGGGGCTTCATCAATTGCAGGAGCAATAAATTTTATTGTAACGATTTATAATATGCGTGCTCATGGTCTGGCATTTCATTCTCTACCATTATTTGTATGAGCTGTCTTATTAACCGCAATTTTATTATTATTATCTTTACCAGTCTTAGCAGGGGCTATTACAATGTTATTATTAGATCGGAATTTTGATACTGTTTTCTTTACCGCGTCACATGGTGGGGATCCTGTATTATACCAACATTTATTC	Eukaryota
ASV00513	TTTATCTAGCATTACTGCTCATTCCGGAGGTTCTGTAGATTTAGCAATTTTTAGTTTACATTTATCAGGTGTTTCTTCAATAGCTGGTGCTATTAATTTTATGACTACAATAATAAATATGCGTGTAAAAGGTATGACTTTATACCGTTTACCTCTATTTATTTGAGCTTTATTTTTAACTGCCTTTTTATTAGTATTAACTTTACCTGTCTTGGCTGGTGCTATTACAATGCTTTTAACTGATAGAAATTTTAATACTACCTTTTTTGATCCTGTTGGTGGTGGTGACCCTATACTTTACCAACATTTATTT	Eukaryota			Discosea			Flabellinia					Dactylopodida					Paramoebidae			Korotnevella
ASV00514	TTTAGCAAGTATTGGTTTCCATTCTGGTGGTTCAGTAGATTTAGCTATTTTTAGCTTACATTTAGCTGGTATATCATCTATCTTAGGTACAGTAAACTTTATTACAACTGTATTTAATATGAGAGCACCTGGAATGACTATGCACAGATTACCACTTTTCGTTTGAGCAGTTTTAATCACAGCTTTCTTATTAATTTTATCTTTACCAGTATTTGCAGGTGCAATTACAATGTTATTAACAGATAGAAATTTTAATACAAGCTTTTATGACCCAGCTGGTGGAGGTGATCCTATCTTATATCAACATTTATTC	Eukaryota
ASV00515	CTTAAGGACCTTAGGTCATCCCGGGAGAAGTGTTGATCTAGCAATCTTTAGTTTACATTGCGCTGGTTTAAGATCAATTTTAGGTGGTATCAATTTTATGTGTACTACTAAAAATTTACGTAGTAGATCTATTTCTTTGGAGCATATAAGGTTATTTGTTTGAACTGTGTTCGTTACTGTTTTTTTATTAGTATTATCTTTACCTGTCTTAGCTGGAGCTATTACTATATTATTAACTGATCGTAATCTAAATACTTCTTTTTTTGATCCAAGGACCGGTGGAAATCCTTTAATTTATCAACATTTGTTC	Eukaryota	Metazoa		Nematoda			Chromadorea					Rhabditida	Rhabditina
ASV00516	GTTGTCTAGTATTCAAGCTCACCCCGGCCCCGCAGTTGATTTAGCGATTTTTAGTTTACATTTAGCCGGTGCTTCGTCTATTTTAGGAGCTATTAATTTTATTACTACTATTATTAATATGCGTACCCCTAATATGTTTTGACACCGTGTTCCATTATTTGTTTGGTCGGTTTTTTTTACAGCGATTTTGTTATTATTATCATTACCGGTTTTAGCTGCAGGTATTACTATGTTGTTAACAGACCGTAATTTTAATACAACCTTTTTTGATTATGTTGGGGGTGGTGATCCAATTTTATTTCAACATCTTTTT	Eukaryota	Metazoa
ASV00517	TTTAAGTAGTCTTGTAAGTCATTCTTCTGCAGCTGTAGATTTAGCCATTTTTAGTTTACACTTATCTGGTATATCTTCAATTTTAGGTGCAATAAACTTTATAACAACTATTTTTAATATGCGTAGTCCTGGTTTATCTATGCATCATTTACCTTTATTCGTTTGATCAGTTTTAATCACTGCTTTTTTATTACTTTTATCTTTACCAGTTTTAGCCGGTGGAATAACTATGTTATTAACAGATCGTAATTTTAATACAACTTTCTTTGATCCAGCAGGTGGAGGGGATCCTTTATTATATCAACATTTATTT	Eukaryota
ASV00518	TTTAAGTAGCATTCCTGCCCATGCTGGATCTTCGGTTGATTTTGCTATTTTAAGTTTACATTTAGCTGGAGCATCTTCTATTGCAGGTGCAATAAATTTTATAACTACTATTTGTAATATGCAAGCTAATGGTTTATCTTTCCATCGTTTACCCTTATTTGTTTGATCTGTTTTAATTACTGCTGTTTTACTTTTATTATCACTGCCTGTTTTAGCTGGTGCAATTACTATGTTGTTAACTGATCGTAATTTCAACACTACATTTTTTGATCCCGCAGGAGGCGGAGATCCTGTTTTATATCAGCATTTGTTT	Eukaryota	Metazoa
ASV00519	ATTATCAGCTGTAGAAGGTAAAGGAGTAGATTTTGCTATTTTTAGTTTGCATATAGCAGGTGCAGCTTCTTTAGCAGGTGCTATTAATTTTATTACTACAATTTTAAATATGAGATTACCTGGAATGGGAATGCATAAATTGCCATTATTTGTTTGAGCAATGTTAGTTACTTCTTTTTTATTAGTTTTCTCATTACCTACATTTGCAGCAGCAATTACTATGTTACTAACAGATAGAAATTTTAATACTTCATTTTATGCTTATGAAGGTGGAGGTGATCCAGTTTTATTTCAACATTTATTT	Eukaryota			Oomycota
ASV00520	ATTAGCAGGTATTCTAGGTCACCCATCGAGTTCTGTTGATTTCGCAATATTCAGTTTACATTTGGCGGGTATATCTTCAATTTTAGGTGCAATTAATTTTATTACCACTATTTTTAATATGAAAGCAAGAGGTATGCACTTATATCAAATGCCTCTGTTTGTATGATCCGTTTTAATTACAGCTTTTTTGTTATTACTTTCTTTACCAGTTTTAGCAGGGGCTATTACAATGTTATTAACTGATAGAAATTTTAATACCAGTTTTTTTGAGTTCCAAGGTGGTGGTGATCCTGTTTTATATCAACATCTATTT	Eukaryota
ASV00521	TTTATCCTTAAGTGCAAGTCACCCAGGTATTTCTACTGATTTAGTAATTTACTCCCTTCATTTAAGAGGAGTGTCTTCTATTTTAGGATCAATTAATTTCATTTCAACTATTTTAAATGTACGTCCTAACTATATACTTATAGATAAAATTTCTTTATTTGCCTGATCAATTTTTTTAACAACAATTCTCCTTTTACTCTCTTTACCAGTTTTAGCAGGAGGAATCACAATACTTCTATTCGATCGAAATCTAAACACTTCTTTTTATGACCCTATAGGAGGAGGAGACCCAATTTTATACCAACATTTATTT	Eukaryota	Metazoa		Arthropoda	Hexapoda		Insecta	Pterygota	Neoptera	Endopterygota		Hymenoptera	Apocrita	Parasitoida		Cynipoidea	Figitidae	Eucoilinae
ASV00522	TTTAAGTGGTATTCTAGCTCATTCTGGAGGAGCTGTTGATTTTGCTATTTTTAGTTTACATTTATCTGGTTTATCTTCAATATTAGGTGCCATAAATTTTATGGTTACTATATTAAATATGAGAGTACCTGGATATAAAATGTCAATGATACCACTATTTGTTTGAAGTATTTTCATAACAGCAATTTTATTATTATTATCATTACCAGTATTAGCGGCTGCTATTACAATGTTATTAACAGATAGAAATTTCAATACTTCGTTTTTTGATCCTTCAGGAGGTGGTGATCCTATATTATATCAACATCTTTTC	Eukaryota
ASV00523	TAAGTTCTATTCAGGCTCACTCTGGTGGCTCAGTTGATTTAGCTATATTTAGCTTACACGTTTCGGGTGTTTCATCTTTACTTGGTGCAATAAACTTTATATGTACTGTTTTTAATATGCGTGTTCCGGGGTTATATATGCATAGACTACCTCTTTTTGTTTGGGCGGTTTTAATAACGGCGTTTCTACTACTTTTGTCTCTTCCTGTTTTAGCAGGTGGTATTACAATGCTTTTGACTGATCGAAATTTTAATACCACTTTTTTTGATTCTGCGGGTGGTGGTGATCCTATATTGTATCAACATTTATTT	Eukaryota			Tubulinea			Echinamoebida													Vermamoeba				Vermamoeba vermiformis
ASV00524	GTTATCTAGTATTCAAGCTCATCCTGGTCCCGCAGTTGATTTGGCTATTTTTAGTTTACATTTAGCCGGCGCTTCATCTATTTTAGGAGCTATTAATTTTATTACTACTATTATTAATATGCGGACCCCTAATATGTTTTGACACCGTGTTCCGTTGTTTGTTTGATCAGTTTTTTTTACAGCGATTTTGTTGTTATTATCATTGCCGGTTTTAGCTGCAGGTATTACTATGTTGTTAACAGATCGTAATTTTAATACAACTTTTTTTGATTATGTTGGTGGTGGTGATCCAATTTTATTTCAACATCTTTTT	Eukaryota	Metazoa
ASV00525	TTTAAGTGATGTATTATATCATTCAGGGCCCTCTGTCGATTTTGCAATATTCAGTTTACATTTAGCTGGTGCCTCTTCTATATTAGGAGCTATTAATTTTATTACTACTATAAATAATATGCATTCTAAATATATAATTTATTCGAATTTTCCGTTGTTTGTTTGAGCCGTTTTAGTAACATCATTTTTATTATTACTTTCTTTACCTGTTTTAGCTGGTGCTATTACTATGCTTTTAACTGATAGAAATTTTAATACAACTTTTTTTGATCATATAGGGGGCGGAGATCCTGTACTATATCAACATTTATTT	Eukaryota	Metazoa		Arthropoda
ASV00526	ATTATCTAGTGTTCAAGCACACTCAGGACCTTCAGTAGATTTAGCTATTTTTAGTTTACATTTATCAGGTATTTCTTCATTATTAGGAGCAATTAATTTCTTATCAACTATTTATAATATGAGAGCTCCTGGTTTAAGTTTTCATAGATTACCTTTATTTGTTTGGGCTATATTTATTACAGCTTTCTTATTATTATTAACTTTACCTGTATTAGCTGGTGCAATTACTATGTTATTAACTGATAGAAATTTAAATACTTCATTTTATGATCCATCAGGAGGAGGAGATCCAGTATTATATCAACATTTATTT	Eukaryota			Oomycota								Lagenidiales					Lagenidiaceae			Lagenidium
ASV00527	TTTAAGTAGTATTTTAAGTCATTCTTCTGCTGCTGTTGATTTAGCTATTTTTAGTTTACATTTAGCTGGTATTTCTTCTATTCTTGGTGCTATTAATTTTATTACTACTATTTTTAATATGCGTACTCCTGGTTTAGGTATGCATCAATTACCTCTTTTTGTTTGATCTGTTTTAATTACTGCTTTTTTATTAGTTTTATCTTTACCTGTTTTAGCTGGTGCTATTACTATGTTATTAACTGATCGTAATTTTAATACTACTTTCTTTGATCCCGCAGGTGGAGGTGATCCTTTATTATATCAACATCTGTTT	Eukaryota
ASV00528	TTTAAGTGCTATAGCTTCTGATGCTTCCGTTGATTTTGCTATATTTAGTTTACATCTTGCTGGTATATCTTCTATATTAGGTGCTATAAATTTTATAGTTACTATATTTAATATGAGAGTTCCTGGTATGAAAATGAACTTAATACCTTTATTTACATGAGCTGTACTTATTACAGCTTTTTTACTTTTAATATCACTGCCTGTTCTTGCTGCAGGTATAACTATGTTACTAACAGATAGAAATTTTAATAGTGCATTTTTTAATCCTTCTGGGGGCGGTGATCCTATTTTATTTCAACATTTATTT	Eukaryota
ASV00529	ATTAAGTGGTATTTTAGCACATTCTAGTGGTGCAGTTGATTTTGCTATATTTAGTTTACATTTAGCTGGTATTTCTTCAATTTTAGGAGCTATAAATTTTATGGTAACAATATTAAATATGAGAGTTCCTGGTTTAAAAATGTCTATGATACCTTTATTTGTTTGAAGTGTTTTTATTACAGCTATTTTATTATTGTTATCTTTACCTGTATTAGCAGCAGCTATTACAATGTTATTAACAGATAGAAATTTTAATACTTCTTTTTTTGATCCTGCAGGTGGTGGAGATCCAATATTATATCAACATTTATTT	Eukaryota
ASV00530	TTTGTCAGGTGTTCAAGCGCATTCTGGCCCTGCGGTCGATTTAGCTATTTTTAGCTTACATTTAGCCGGAATTTCTTCTATTGCTGGCGCGATTAATTTTATAACAACGATTTTTAATATGCGTGCCCGAGGGTTGACAATGCACCGTTTACCGTTGTTTGTCTGGTCAGTTTTAATTACGGCGTTTTTGTTATTACTTTCTTTACCAGTGTTAGCTGGAGCAATTACCATGTTATTAACCGACCGTAATTTAAATACTACCTTTTTTGACCCTGCGGGTGGAGGAGACCCGGTTTTATATCAACATTTGTTT	Eukaryota
ASV00531	ATTAAGTACAATCGCATCTGACGCATCAGTAGATTTTGCAATTTTTAGTTTACATTTAGCAGGTATCTCATCAATATTAGGTGCTATAAATTTTATTGTTACAATTTTTAATATGCGTGTTCCAGCTATGAAAATGAATTTAGTTCCTTTATTTGCATGAGCCGTATTAATTACAGCATTTTTACTTTTAATTTCATTACCTGTTTTAGCTGCTGCTATTACAATGTTATTAACTGATAGAAATTTTAATAGTTCTTTTTTTAACCCTTCTGGTGGTGGTGATCCTATCCTTTACCAAACATCTTTTC	Eukaryota
ASV00532	TTTAGCCGGAGTTCAATCACACTCTGGCCCAGCCGTTGACCTAGCAATCTTTAGTTTACATTTGGCCGGTATTTCGTCTATTGCAGGTGCAATTAATTTTATTACAACAATTGTGAATATGCGCGCACGGGGATTAACCATGCATCGTTTACCGTTATTTGTATGGTCGGTTTTTATAACCGCTATCCTTCTTCTTTTATCTCTTCCAGTACTTGCCGGAGGTATTACTATGCTTCTAACTGATCGTAATTTTAATACCTCATTTTTTGACCCTGCGGGAGGTGGTGATCCAATTTTGTATCAACATTTATTT	Eukaryota
ASV00533	ATTATCTGGTATTTTTTCCCATTCAGGAAGTGCTGTTGATTTTGGTATTTTTAGTTTACATTTAGCAGGTATTTCTTCAATATTAGGTGCAATTAATTTTATAGTAACAATATTAAATATGCGAGTAAAAGGTATGACAATGTTTAGATTACCTTTATTTGTATGAGCTGTATTTATAACAGCGTGATTATTATTATTATCTTTACCTGTATTAGGTGCTGCTATAACAATGTTATTAACAGATAGAAATTTCAATACAACTTTTTTTGAAGTAAGTGGAGGAGGAGATCCTGTTTTATTTCAACATTTATTT	Eukaryota			Discosea								Himatismenida					Cochliopodiidae			Cochliopodium
ASV00534	GTTAAGTAATATAGAATTTCATTCAGGTCCTTCTGTAGATTTAGCTATTTTTAGTTTACATCTTGCAGGTATTTCTTCTATGTTAGGATCTATGAATTTTATAACAACTATATTTAATATGAGAGTTAATGGCTTAACTATGTTAAGGACTCCTTTATTTGTTTGATCAGTTTTATTAACTGCTTTTTTATTATTATTATCTTTACCAGTATTAGCTGGTGGAATAACTATGTTATTAACTGATCGTAATTTTAATACAACATTTTATGATCCTGCAGGTGGTGGTGATCCTATATTATATCAACATTTGTTT	Eukaryota
ASV00535	ATTATCTGCAATCGAAGGTATAGGTGTTGATTGTGCAATTTTTAGTTTACATTTAGCTGGTGCTGCATCTTTAATGGGTTCTATTAATTTTATAACTACTATTTTTAATATGAGAGCACCTGGTATTACAATGCATACATTACCATTATTTATTTGATCTATGTTAGTAACATCATTTTTATTAGCATTTTCTTTACCTGTTTTAGCAGCAGCTATTACAATGTTATTAACAGATCGTAATTTTAATACATCTTTTTATTCTCCGGCTGGAGGTGGTGACCCAATTTTATATCAACATTTATTT	Eukaryota
ASV00536	ACTTTCTTCTAATATTGCTCATAGAGGTTCTTCAGTAGATTTAGCCATTTTTTCATTACATTTAGCTGGAATTTCTTCAATTTTAGGAGCAATTAATTTTATTACAACTATTATTAATATACGTATTAGAAATATATCATTTGATCAAATACCTTTATTTGTTTGAGCTGTTGGAATTACAGCTTTACTTTTACTATTATCATTGCCAGTTCTAGCAGGAGCCATTACAATACTTTTAACAGACCGAAATTTAAATACCTCATTTTTTGACCCGGCAGGAGGAGGTGATCCAATTCTTTATCAACATTTATTT	Eukaryota	Metazoa		Arthropoda	Hexapoda		Insecta	Pterygota	Neoptera	Endopterygota	Amphiesmenoptera	Lepidoptera	Glossata	Neolepidoptera	Heteroneura	Papilionoidea	Pieridae	Pierinae	Pierini	Pieris				Pieris rapae
ASV00537	TTTATCAAGCTTACAATCTCATTCAGGGCCTTCTGTAGATTTAGCTATTTTTAGTTTACATTTAGCCGGAGTATCTTCTATTTTAGGAGCAATTAATTTTATTGTAACCGTTCTAAATATGAGATGTCCTGGAATGTTCATGCATAAAATTCCTCTATATGTTTGAGCAGTATTTATTACAGCATTCTTATTATTATTCTCTTTACCAGTATTAGCAGGAGCAATTACAATGTTATTAACAGATCGTAATTTTAATACAAGTTTCTTTGACCCTGCAGGAGGTGGAGATCCTGTATTATACCAACATTTATTC	Eukaryota
ASV00538	ATTATCAGCTATGGCATCAGATGGATCAGTGGATATAGCTATATTTAGTTTACATATAGCAGGTATATCATCAATTTTAGGAGCTATTAATTTTATAGCGACTGTTATTAATATGAGATCACCTGGTTTTAGAATTGGATTAGTACCTTTATTTGTTTGAGCTGTTTTAATAACAGCTGTATTATTATTATTATCATTACCAGTGTTAGCAGCAGGTATTACTATGTTATTAACTGATAGAAATTTTAATAGTTCTTTTTTTAATCCTTCAGGAGGAGGAGATCCTATCTTATATCAACATTTATTC	Eukaryota
ASV00539	CTTTCAGGTGCTATAAGCCACTCTGGTCCTGGAGTGGATTTTGCAATATTTAGTCTACATATTGCCGGTATTTCATCTATTGCAGGTGCTATAAATTTTATTGTTACAATTTTGTTTATGCGTTGTCGCGGTATGCGCTTGTTCACAATGCCTTTGTTCGCTTGAGCTGTCTTGATTACAGCGTTTTTATTACTACTATCATTACCTGTTTTAGCAGGCGCTATCACTATGTTATTAACAGATCGTAATCTCAACACCACGTTTTTCGAGGTTGATGGGGGTGGTGATCCTATATTATATCAACATTTATTT	Eukaryota
ASV00540	GTTGTCTTCAATTGGAGCCCACTCCGGAGGTTCTGTAGATTTAGCTATATTTTCTTTACATCTAAGTGGTATATCTAGTATGTTAGGTGCCATAAACTTTATTACTACTTTTAGTAATATGAGATGTAACGGTATGCATTTACATAAAGTACCATTATTTGCTTGGGCAGTAGTTATAACTGCTGTGTTATTATTATTAAGTTTACCGGTTTTAGCCGGAGGTATAACTATGCTATTAACCGACCGAAACTTCAACACTTCTTTCTTTGAAGCAGCTGGAGGAGGGGACCCCGTTTTATACCAACATTTATTC	Eukaryota	Metazoa		Arthropoda	Hexapoda		Insecta	Pterygota	Neoptera	Endopterygota
ASV00541	TTTAAGTGCTATAGCATCTGATGCATCAGTTGATTTTGCTATATTTAGTCTACATTTAGCTGGTATATCTTCTATATTAGGTGCTATAAATTTTATAGTTACTATATTTAACATGAGAGTACCAGGTATGAAAATGAATTTAATACCTTTATTTACATGAGCTGTGTTAATAACAGCTTTTTTATTATTAATATCATTACCTGTATTAGCTGCAGGTATAACTATGTTATTAACTGATAGAAATTTTAATAGTGCTTTTTTTAATCCTTCTGGAGGTGGAGATCCTATATTATTTCAACATCTTTTT	Eukaryota
ASV00542	TTTAAGTAGTATTCCAGCTCATGCAGGGTCGTCTGTAGATTTTGCTATTTTAAGTTTACATTTGGCAGGGGCTTCGTCAATTGCGGGTGCTATCAATTTTATAACTACAATATGTAATATGCAAGCTAATGGTTTATCTTTTCATCGTCTTCCCTTATTTGTTTGATCAGTTTTAATAACAGCTGTTTTACTTTTGTTATCTTTACCTGTTCTTGCAGGTGCTATAACAATGTTATTAACGGATCGTAATTTTAATACAACGTTTTTTGATCCAGCAGGGGGTGGCGATCCTGTTTTATATCAACATTTGTTC	Eukaryota
ASV00543	ATTAGCAAGCATTGGATTCCACTCAGGTGGTTCTGTTGACCTTGCTATCTTTAGCTTACACTTAGCTGGGATTTCTTCTATTTTAGGTACTGTTAACTTCATCACAACTATCTTCAATATGAGAGCACCAGGTATGACAATGCACAGATTACCATTATTTGTGTGAGCTATATTAATAACAGCATTCTTATTAATACTGTCATTACCAGTGTTTGCCGGAGCTATTACAATGCTATTAACAGATAGAAACTTCAACACAAGCTTCTACGACCCAGCTGGAGGAGGAGATCCTATCTTATATCAACACTTATTC	Eukaryota
ASV00544	ATTAAGTGCTATGGCTACAGATGGTTCAGTAGATTTTGCTATTTTTAGTTTACATTTAGCTGGAGTTTCATCATTAATGGGTGCTATTAATTTTATTGCTACTGTTTTAAATATGCGTGTTCCTGGTTTGAAAATGAATTTGATTCCTTTATTTGTTTGATCTGTTTTTTTAACTGCTTTTTTGTTGTTGTTGTCTTTGCCTGTATTAGCAGCAGGTATTACTATGCTTTTAACAGATCGTAATTTTAATAGTTCTTTTTTTAATCCTGCGGGAGGTGGTGATCCTTTATTATATCAACATCTTTTC	Eukaryota
ASV00545	TTTATCTGCTTTTGAAGGTGATGGTGTTGATTTAGCTATTTTTAGTTTACATTTAGCTGGTGCTGCTTCATTAATGGGTTCAATCAATTTTATTACAACTATTTTTAATATGAGAGTAGCTGGTATGGGTATGCATTCATTACCATTATTAATATGATCTATGTTAATTACAGCATTTTTATTGGTCTTTTCTTTACCTGTATTAGCTGCTGCAATTACAATGTTATTAACAGATCGTAATTTTAATACTACTTTTTATTCTCCTGCTGGTGGTGGTGATCCAATTTTATATCAACATTTATTT	Eukaryota			Oomycota								Peronosporales					Peronosporaceae
ASV00546	TTTGAGCTCGGTTCCAGGTCATACTGGTCCCGCAGTCGATCTCGCAATTTTTAGCTTGCATATTGCTGGTGCCTCTTCTATTGCAGGTGCAATTAACTTTATCGTTACCATTATGAACATGCGTTCTCCTAAAATGACCTACGATCGTATGCCTCTTTTTGTATGGTCAGTCTTTATTACCGCCTTCCTTCTCTTGCTCTCCCTGCCGGTCCTCGCTGGTGGTATTACAATGCTCCTTACCGACCGTAATTTTAATACTAGTTTTTTTGACCCAATCGGAGGTGGTGATCCAGTGCTGTACCAGCATCTTTTT	Eukaryota
ASV00547	TTTATCTAGATATATATTTCATAGAGGAAGATCAGTTGATTTTACTATTTTTTCTTTACACTTAGCCGGGATTTCATCTATTTTAGGGGCTATTAATTTCATTTCAACTATTATAAATATACGTTCTCCTTTTATAAGATTTGAACGAATACCTTTATTTGTCTGATCTGTTTTTATTACAGCTATTTTACTATTATTATCTTTACCTGTTTTAGCTGGTGCTATTACTATATTATTAACAGATCGAAATTTTAACACTTCTTTTTTTGACCCTGCAGGAGGGGGAGATCCAATTTTATATCAACATCTTTTT	Eukaryota	Metazoa		Arthropoda	Chelicerata		Arachnida	Acari			Acariformes	Trombidiformes	Prostigmata			Eupodoidea	Eupodidae
ASV00548	TTTATCTGGAATAATAGCACATTCTGGTGGTTCTGTTGATTTAGCTATATTTAGTTTACATTTAGCTGGTGTGTCTTCTTTATTAGGTGCTATTAATTTTATTACTACTGTATTTAATATGAGAGCTAGTGAAATGAGTATTTATGAAATACCTTTATTTTGTTGAGCTATTTTAATTACAGCTTTTTTATTATTATTATCATTACCTGTATTAGCTGGTGCTATTACTATGTTATTAACAGATCGTAATTTTAATACAACTTTTTTTGATCCTGCTGGTGGAGGTGATCCTATATTATATAATCATTTATTT	Eukaryota			Discosea
ASV00549	TCTTTCCTATAGTTCCTCTCATCCTAGTGAAGGTGTAGACTTAGCTATTTTTTCTTTACATTTAGCAGGAGCTAGTTCCATTCTTGGGGCAATTAATTTTATTACTACTTTTTTTAACTTATGAGTGGCTAAAAAAAATTTAGAATTAGCTAGACTTTATTCATGAGCTGTAGCTATTACTGCAATTTTGTTGCTTTTATCCTTACCTGTGTTAGCAGGAGCAATCACTATACTTCTATTCGATCGTAATCTAAATACTTCTTTCTTTGAACCTTCAGGTGGGGGGGATCCTATTCTTTATCAGCATTTATTT	Eukaryota	Metazoa		Arthropoda	Hexapoda		Insecta	Pterygota	Neoptera	Paraneoptera	Psocodea	Psocoptera	Troctomorpha				Liposcelididae			Liposcelis
ASV00550	TTTATCGTCTATCGTAGGGCATAGCTCAGCTGCTGTAGACTTAGCAATTTTAAGTTTACATGTAGCTGGTGTTAGCTCTTTGTTAGGTGCTATAAATTTTATAACAACGATTTACATCATGCGACCTACACCTTATTGGTTGGATCTACCTCTTTTTGTCTGGTCTATTCTTGTTACGGCTTTCTTACTTGTACTAAGTTTGCCTGTGCTAGCGGGAGCTTTAACTATGTTACTAACTGATAGAAATTTCAATACAACTTTTTTCGATCCAACTGGAGGAGGTGATCCGGTACTATATCAACATCTTTTT	Eukaryota
ASV00551	CTTATCGGCTTTAATTGGTCATGGTGATATGGCGATGGACTTTTTAATTTTATCACTTCATATTGCAGGGATATCCTCTCTTGTCGGATCGATCAATTTTATTACAACAATTTTTAATATGCGCTGCCCGGGGATGCATTTTCATAAAATGCCCTTATTTGTTTGGGGGATGTTGATCACGTCCTTCCTTCTTTTACTTTCGATCCCTGTACTTGCTGGTGGACTGACAATGCTGCTCACGGATCGAAACTTTGGCACCAGTTTTTTTGAACCTGAAAAGGGTGGGGATCCCGTTCTCTTTCAGCATTTATTT	Eukaryota	Metazoa
ASV00552	ATTATCAAGTGTACAAGCTCACTCTGGTCCTTCTGTAGACTTAGCTATTTTTAGTTTACACGTTTCTGGTGCTTCATCTATTATGGGTGCAATTAACTTTATTACTACTGTAATTAATATGCGTGCACCAGGTTTATATTTTCATAGATTACCTTTATTTGTTTGGTCTGTATTTGTAACTGCTTTCTTACTTTTATTATCATTACCTGTTTTTGCAGGGGCAATTACTATGTTATTAACAGATCGTAATTTTAATACAACTTTTTATGATCCTGCTGGTGGTGGTGATCCTGTACTTTACCAACACTTATTT	Eukaryota			Oomycota
ASV00553	TTTATCAGGTATCCAAAGTCATAGTGGACCAAGTGTAGACTTAGCTATATTTGGTTTACATTTATCAGGTGTAAGTAGTTTATTAGGTGCAATGAATTTTATTACAACAATACTTAATATGAGAAGTCCTGGTATAAGATTACATAAATTGGCTTTATTTGGTTGAGCTGTAGTAGTTACAGCTGTTTTATTATTATTATCTCTTCCTGTATTGGCTGGAGGAATTACAATGGTATTAACTGATAGAAACTTTAATACATCTTTTTTTGAAACGGCTGGAGGTGGTGACCCTATATTATATCAACATCTATTT	Eukaryota	Fungi	Dikarya	Ascomycota	Pezizomycotina
ASV00554	ATTATCAGGTATAGAAAGTCATTCTGGAGGTTCAGTCGATTTAGCAATATTTAGTTTACATTTAGCAGGTGCATCTTCTATTTTAGGAGCTATGAATTTTATTACCACAATAATAAATATGAGAGCTCCTGGTTTAAAAATGCATAGACTACCTTTATTTGTTTGAGCTGTATTTATAACAGCATTTTTATTATTATTATCTCTACCTGTATTAGCTGGTGCTATAACAATGTTATTGACTGATAGAAATTTCAATACTACTTTCTTTGATCCTGCAGGAGGTGGAGATCCTATTTTATATCAACATTTATTT	Eukaryota
ASV00555	TCTTTCTAGTATTCAAGCTCATCCTGGCCCTGCTGTTGATTTGGCTATTTTTAGTTTACATTTAGCAGGTGCTTCGTCTATCTTAGGGGCTATTAACTTTATTACTACAATTATTAATATGCGTACTCCTAATATGTTTTGACACAGAGTACCACTTTTTGTTTGGTCTGTTTTTTTTACTGCTATTTTGTTGTTATTGTCTTTACCAGTTTTGGCTGCTGGAATTACTATGCTTTTAACTGATCGAAACTTTAACACAACATTTTTTGATTATGTTGGTGGTGGTGATCCCATTTTATTTCAACATCTTTTT	Eukaryota
ASV00556	ACTTTCGAGTATCACTTCACATTCGGGGGGTTCTGTTGATTTAGCTATTTTTAGTTTACATTTATCTGGTGTTTCTTCGATTGCTGGTGCTATTAATTTTATGACTACAATCATAAACATGCGTGTTAAAGGTTTAACTTTATATCGTTTACCTTTATTTATTTGATCTCTATTTTTAACCGCTTTTCTTCTTGTAATGACATTACCTGTTTTGGCTGGTGCTATTACCATGCTTTTGACAGATAGAAATTTTAATACTACTTTTTTTGATCCAGTTGGTGGTGGTGATCCAATTCTTTATCAACATTTATTT	Eukaryota			Discosea			Flabellinia					Dactylopodida					Paramoebidae			Korotnevella
ASV00557	ATTAAGCTCAGTTTTAGCACATTCAGGGGCTTCAGTAGACTTAGCAATATTTAGTTTACATTTAGCAGGTGTATCATCTATAGCAGGTGCTATAAATTTTATAGTTACAGTAATAAACATGAGATGTCCAGGAATGCGTTTAAAACGATTACCATTATTCGTTTGATCAGTTTTAATAACTGCAATATTACTTTTATTATCCCTACCTGTACTTGCTGGGGCTATTACGATGCTTTTAACTGATAGAAATTTAAATACCTCTTTTTACGATCCTATAGGTGGTGGGGATCCTGTTCTATACCAACATCTTTTT	Eukaryota
ASV00558	TTTATCAAGTGTACAAGCACATTCAGGTCCTTCTGTTGATTTAGCAATTTTTAGTTTACATTTAGCCGGAATTTCTTCTTTATTAGGTGCAATTAATTTTCTTTCAACTATATATAATATGAGAGCCCCTGGTTTAAGTTTTCATAGATTACCTTTATTCGTTTGGGCTGTTTTTATTACAGCTTTTTTATTATTATTAACTTTACCTGTTTTAGCAGGAGCTATTACAATGCTTTTAACAGATAGAAATTTAAATACATCTTTTTATGATCCTTCTGGTGGAGGTGACCCTGTATTATATCAACATTTATTT	Eukaryota			Oomycota
ASV00559	TTTATCTAGTATTACTGCGCATTCAGGTGGTTCTGTAGATTTAGCTATTTTTAGTTTACATTTATCAGGTGTTTCATCTATTGCTGGTGCAATTAATTTTATGACTACAATAATAAATATGCGTGTAAAAGGTATGACTTTGTACCGTTTACCTTTATTTATTTGAGCTTTATTTTTAACTGCATTTTTATTAGTTTTAACTTTACCTGTTTTAGCCGGTGCTATAACTATGCTATTAACAGATAGAAATTTTAATACTACTTTTTTTGATCCAGTTGGTGGTGGAGATCCAATACTTTATCAGCATTTGTTT	Eukaryota			Discosea			Flabellinia					Dactylopodida					Paramoebidae			Korotnevella
ASV00560	ACTATCAGCTGGTTTGGCTCATTCGGGCCCAAGTGTTGACATGGCAATTTTTAGTCTTCATATTGCAGGGCTATCTTCATTATTTGGAGCTATAAATTTTATTACTACTATAATAAATATGCGTGTGCCTGCTATGTATTGGGATAGAATGCCTCTTTTTGTTTGGGCCGTTCTAATTACCGCAGTTCTACTATTACTATCATTACCAGTTTTAGCAGCTGGTATTACTATGCTTTTGACCGATTGAAATTTTAATACTTCATTTTTTGATCCAGTAGGTGGTGGAGATCCCATTCTTTACCAACATCTATTT	Eukaryota
ASV00561	ATTAGCCAACATGACTTATCAATCAGGCCCGTCTGTTGATTTAGCTATTTTTAGTTTGCACGTAGCCGGAGCATCTTCTATAGCTGGTTCTATAAATTATATTACAACAATTTTAAATATGCGACCCGGTGGTATGCCAATGCACCGTGTTTCATTATTTTGTTGAGGCGTAATGGTAACCGCTTTTTTATTAGTTTTTTCATTACCTGTTTTAGCTGGTGGAATAACTATGCTTTTGACAGATCGTCACTTTAATACTTCTTTTTTTTTGCCAATTGGTGGAGGTGATCCTGTTTTGTATCAACATTTATTT	Eukaryota
ASV00562	TTTAAGTTCTATTTTAGCTCATTCTGGATGTGCCGTGGATTTGGCTATTTTTAGCTTACATATAGCTGGTATCTCTTCTATAGCGGGAGCTATTAATTTTATAGTAACTATCATTAATATGCGATGCCCTGGTTTATATCTGCGTAGATTGCCTTTGTTTGTTTGGGCTGTTTTGATTACTGCTATTTTATTACTTTTATCTCTTCCCGTATTGGCTGGTGCTATTACAATGCTTTTAACTGATAGAAATTTAAATACAACATTTTATGACCCTATCGGTGGAGGTGATCCTGTATTATATGAGCATTTATTT	Eukaryota			Oomycota
ASV00563	TTTAAGTGCTATAGCATCTGATGCTTCTGTAGATTTTGCAATTTTTAGTTTACATTTAGCGGGTATTTCATCTATATTAGGAGCAATAAATTTTATTGTAACTATATTTAATATGAGAGTTCCTGGTATGAAGATGAATTTAATACCATTATTTACATGAGCTGTATTAATAACAGCTTTTCTTTTATTAATATCTTTACCTGTATTAGCTGCAGGTATAACAATGCTTCTAACAGATAGAAATTTTATAGTGCTTTTTTTAATCCTTCTGGAGGTGGAGATCCTATATTATTTCAACATTTATTT	Eukaryota
ASV00564	ATTATCAGCAATTGAAGGTCCTGGTGTCGATTTTGCTATTTTTAGTTTACATTTAGCTGGTGTATCATCATTATTAGGTGCAATTAATTTTATTACAACGATATTTAATATGCGTGCACCGGGTATGTTTATGCATCATATACCTTTATTTGTTTGATCAGTATTATTTACAGCGTTTTTATTATTATTATCGTTACCAGTTTTAGCAGCGGCAATTACAATGTTATTAACTGATCGTAATTTTAATACATCGTTTTATTCTCCAGCAGGTGGTGGTGATCCAATTTTATATCAACATTTATTT	Eukaryota
ASV00565	CTTAGCCTCAGGCATTGCTCACGCTGGAGCATCTGTTGATTTATCTATTTTTAGACTTCATTTAGCAGGTGCTTCATCAATTTTAGGTGCTGTAAATTTTATTACAACTATTATTAATATACGAACACCTGGTATGTCTTGAGACCAAACTCCTTTGTTTGTTTGGTCAGTATTTTTAACTGCTATTCTTTTACTTCTTTCTCTTCCTGTTTTAGCAGGTGCTATCACTATACTATTAACAGATCGTAACTTAAATACAGCTTTCTTTGACCCAGCTGGGGGTGGGGATCCCATTCTTTACCAGCATTTATTT	Eukaryota	Metazoa		Arthropoda	Hexapoda		Collembola					Entomobryomorpha				Entomobryoidea	Entomobryidae
ASV00566	ATTATCAGGATTACAAAGTCATAGTGGTCCTAGTGTAGATTTAGCTATATTTGCATTACATCTTTCAGGTGTTAGTAGTTTATTAGGTGCAATGAACTTTATTACTACTATAGTAAATATGAGAACTCCTGGTATAAGATTACATAAATTAACTTTATTTGGTTGAGCTGTAATTATTACTGCTATATTATTATTATTATCTTTACCTGTATTAGCAGGAGGAATTACTATGATTCTTACAGATAGAAATTTTAATACTTCTTTCTTTGAAGTAGCTGGAGGAGGAGATCCTATCTTATTCCAACATTTATTT	Eukaryota	Fungi	Dikarya	Ascomycota	Pezizomycotina		Sordariomycetes	Hypocreomycetidae				Hypocreales
ASV00567	ACTTTCTAGTATTCAAGCTCACCCAGGTCCGGCTGTTGATTTAGCTATTTTTAGTTTACATTTGGCTGGGGCTTCGTCTATTTTAGGGGCTATTAATTTTATTACAACAATTATTAATATGCGGACTCCAAATATGTTTTGGCATCGCGTACCACTTTTTGTTTGATCAGTTTTTTTTACAGCAATTTTATTATTATTGTCGTTACCTGTTTTAGCTGCTGGAATTACTATGCTTTTAACTGATCGTAATTTTAATACAACTTTTTTTGATTATGTAGGTGGTGGTGATCCAATTTTATTTCAACATTTATTT	Eukaryota
ASV00568	ATTAAGTGGCATATTAGCGCATTCAGGAGGAGCAGTTGATTTTGCTATATTTAGTTTACATTTAGCAGGTATTTCATCTATTTTAGGAGCTATAAATTTTATGGTTACTATTTTAAATATGAGAGTACCTGGATTAAAAATGTCTATGATACCACTTTTTGTTTGAAGTGTTTTTATTACTGCTGTTTTATTATTATTATCTTTACCTGTATTAGCCGCAGCTATTACAATGCTTTTAACAGATAGAAATTTTAATACGTCTTTTTTTGATCCTTCTGGTGGAGGTGATCCTATATTATATCAACATTTATTT	Eukaryota
ASV00569	CTTATCTGGTATTTTAGCACATACAGGAGGAGCTGTTGATTTTGCTATTTTCAGTTACATTTAGCTGGTATTTCTTCTATTTTAGGTGCTATTAATTTTATAGTTACAATTATTAATATGCGTGTTCCTGGATATATATGAGAATGCTTCCTTTATTTGTTTGATCTGTTTTTATTACAGCTTTTTTATTATTATTATCTCTTCCTGTTTTAGCAGCGGGTATTACTATGTTATTAACAGATAGAATTTTAATACTTCTTTTTTTGATCCTTCAGGAGGAGGAGATGTATTTTATTTCAACATTTATTT	Eukaryota	Metazoa
ASV00570	ATTAGCAGGTGTTATTGCACATGCTGGTCCAGCTGTAGATTTGTTAATTTTTAGTTTACATATGGCTGGAATTTCTTCAATTTTAGGTTCTATAAATTTTATTGTTACTATTTTATTTTTTAGATTTGAAGGTTTAACAATGTTTCGTTTACCTTTATTTGTTTGATCGGTATTAATAACTGCTTTTTTATTGTTATTGTCTGTTCCTGTATTAGCTGGTGGAATTACTATGCTTTTAACTGATAGAAATTTAAATACTTCTTTTTTTGATCCTGCAGGTGGTGGTGATCCTGTTTTATATCAACATTTATTT	Eukaryota
ASV00571	TTTATCAAGTGTACAAGCTCACTCAGGACCTTCAGTAGATTTAGCTATTTTTAGTTTACACTTATCAGGTATCTCATCTTTATTAGGTGCTATTAATTTCTTATCAACTATTTATAACATGAGAGCTCCTGGTTTAAGCTTCCACAGATTACCATTATTCGTTTGGTCTGTATTCATTACAGCTTTCTTATTATTATTAACATTACCAGTATTAGCTGGTGCTATTACAATGTTATTAACAGATAGAAACTTAAATACATCTTTCTATGATCCATCAGGTGGAGGTGATCCAGTATTATATCAACATTTATTT	Eukaryota			Oomycota								Pythiales					Pythiaceae			Pythium
ASV00572	TTTAAGCTCTGTATTAGCTCATTCTGGAGCTTCCGTAGATTTAGCAATATTTAGCTTACATTTAGCCGGAGTTTCATCTATTGCAGGAGCTATTAATTTTATAGTTACAGTAATTAATATGAGATGCCCAGGAATGCGTTTAAAACGATTACCTTTATTTGTATGATCTGTTTTAATAACAGCAATATTGCTTCTATTATCCTTACCAGTACTTGCGGGAGCTATTACAATGCTTTTAACTGATCGAAATCTAAATACTTCTTTTTATGATCCTGTAGGTGGAGGAGACCCTGTTTTATATCAGCATCTTTTT	Eukaryota	Metazoa		Arthropoda	Hexapoda		Insecta	Pterygota	Neoptera	Endopterygota
ASV00573	TTTAAGTGGTATTGAAGCGCATTCTGGTGGAGCTGTTGATTTTGGTATCTTTAGCTTACATATTGCAGGGGCAGCATCTATTCTTGGGGCAATGAATTTTATTGTTACTATCTATAATATGCGCGCGTCTGGGTTGGCTTTTCATTCAAATCCACTATTCTCTTGAGCAGTATTAATTACCGCATTTTTATTATTGTTGTCGTTACCAGTATTAGCAGGTGCTATAACAATGTTATTATTTGATCGAAATTTTGATACAGTATTTTTTAATGCTAGCTTTGGTGGAGATCCTGTATTATATCAACATTTATTT	Eukaryota
ASV00574	TTTATCTAGTATTACTGCTCATTCGGGAGGTTCTGTAGATTTAGCGATTTTTAGTTTACATTTATCTGGTGTTTCTTCAATAGCTGGTGCTATTAATTTTATGACTACAATAATAAATATGCGTGTAAAAGGTATGACTTTATATCGTTTACCTCTTTTTATTTGAGCTTTGTTCTTAACTGCCTTTTTATTAGTATTAACTTTACCTGTTTTGGCTGGTGCTATTACCATGCTTTTAACAGATAGAAATTTCAATACTACTTTTTTTGATCCTGTAGGTGGTGGTGATCCTATACTTTATCAACATTTATTT	Eukaryota			Discosea			Flabellinia					Dactylopodida					Paramoebidae			Korotnevella
ASV00575	TGGCAGGACTACAAAGTCATTCAGGAGGATCAATTGATCTAGCTATCTTTAGTCTTCACCTATCAGGTATCTCATCTATGCTAGGTGCTATGAACTTCATGGTAACTATCCTAAATATGCGAGCTTCAGGTATGACAATGTACAAAATGCCACTATTTGTATGGGCAGTATTTGTAACATCAATTCTACTTATTACTACACTACCTGTACTAGCAGGAGCTATTACAATGCTACTAACTGACCGTAACTTTAACACATCATTCTATGATCCAGCAGGAGGTGGTGATCCAGTACTATATCAACATCTATTC	Eukaryota
ASV00576	TTTATCAAGTGTTGTTTCACATTCAGGAGGTTCTGTTGATTTAGCCATTTTCAGTTTACATTTAGCTGGAGCTTCGTCTTTATTAGGGGCTATAAATTTTATAACAACAGTATTTAATATGCGTGTCCCTGAAATGGCATTTCATAGAATGCCTTTATTTGTCTGAGCTGTTTTTATAACGGCATGATTATTATTATTATCACTTCCTGTTCTAGCTGGCGCTATCACTATGTTGTTAACAGATCGTAATTTTAATACGTCATTTTTTGATCCAGCAGGTGGAGGTGATCCTGTTTTGTATCAGCATTTATTT	Eukaryota
ASV00577	TTTATCTTCAGGAATTGCCCATGGAGGAGCTTCTGTTGATTAAGCAATTTTTTCTTTACATTTAGCTGGTATTTCTTCAATTTTAGGGGCCGTATATTTTATTACAACAGTAATTAATATACGATCTTCTGGAATTACATTAGACCGGATACCTTTATTTGTATGATCTGTTGTAATTACAGCTGTATTATTATTATTATCATTGCCAGTTTTAGCAGGAGCAATTACTATACTATTAACAGATCGAAATCTTAAAACTTCATTTTTTGACCCTGCCGGAGAAGGAGACCCAATTTTATACCAACATTTATTT	Eukaryota	Metazoa		Arthropoda	Hexapoda		Insecta	Pterygota	Neoptera	Endopterygota		Diptera	Brachycera	Muscomorpha		Ephydroidea	Drosophilidae	Drosophilinae	Drosophilini	Scaptomyza	Parascaptomyza			Scaptomyza pallida
ASV00578	TTTATCGTCGATAGATTTTCATTCCGGAGCATCTGTTGATTTAGCTATATTTAGTTTACATTTGGCAGTATTTCTTCATTGTTAGGTGCAATTAATTTTATTACTACTATTATAAATATGCGAACACCAAAAATGAAATGGAATCATTACCTTTATTTGTTTGGGCCGTTTTTATTACAGCTTTTTTATTATTGTTATCTCTTCCAGTTTTAGCAGGGGGAATTACTATGTTATTAACGGATAGAAACTTTAATACATCTTTTTTTGATCCTTTAGGGGGGGGAGATCCTATTTTATATCAACATTTATTT	Eukaryota
ASV00579	TTTCTAGTATTACTGCACATTCCGGTGGATCCGTTGATCTAGCTATATTTAGTTTACATCTATCTGGTGTATCCTCAATCGCTGGTGCTATAAATTTTATGACCACAATAATAAATATGCGTGTAAAAGGTTTAACATTATATCGTTTACCTTTATTTATTTGAGCTTTATTTTTAACTGCATTTCTATTAGTGTTAACTTTACCTGTTTTAGCTGGTGCTATTACAATGCTTTTAACTGATAGAAATTTCAATACCACTTTTTTTGATCCAGTTGGTGGTGGTGATCCTATACTTTATCAACATTTATTT	Eukaryota			Discosea			Flabellinia					Dactylopodida					Paramoebidae			Korotnevella
ASV00580	TTTATCAGGATTACAAAGTCATAGTGGACCTAGTGTAGATTTAGCTATATTTGCTTTACATTTATCAGGTATAAGTAGTTTATTAGGAGCAGTAAATTTTATAACTACAGTAATAAATATGAGAACACCGGGAATAAGATTACATAAATTAGCCTTATTTGGATGAGCGGTAGTTATAACTGCAGTATTATTATTATTATCTTTACCTGTGTTAGCCGGTGGAATAACAATGTTATTAACTGATAGAAACTTTAATACATCTTTCTTTGAAACAGCTGGTGGAGGAGATCCTTTATTATTCCAACACTTATTC	Eukaryota	Fungi	Dikarya	Ascomycota	Pezizomycotina		Sordariomycetes	Hypocreomycetidae				Glomerellales					Plectosphaerellaceae
ASV00581	ATTAAGCGGAATTCAAGCCCACTCTGGACCAGCTGTTGATTTGGCAATTTTTAGTTTACATATAGCAGGTGCTTCTTCAATTTTAGGTGCAATTAATTTTATAGTAACTATTATAAATATGCGTGCCCGTGGATTAACGTTTCACCGTTTACCTTTATTTGTATGATCTGTTTTTATTACCGCTTTTTTACTTTTATTATCGTTACCTGTACTAGCCGGTGCAATAACTATGTTATTAACAGATAGAAATTTTAATACATCATTTTTTGTCCCAATAGGAGGAGGCGATCCAGTTCTATATCAACATTTATTT	Eukaryota
ASV00582	ATTATCAAGCATTGTCGCTCATTCTGGTGGTGCAGTTGATTTAGCAATTTTTAGTCTACATTTGGCTGGTATTTCTTCTTTGTTGGGTGCTATGAATTTTATTACTACTATATTCAACATGCGTGTACCTGGCTTAACTATGTATAAAATACCTTTATTTGTCTGATCTGTATTGATTACAGCATTTTTATTACTATTATCTCTACCAGTTTTAGCAGGAGGAATTACAATGTTGTTAACAGATAGGAATTTTAACACAAGTTTTTTTGATCCTGCAGGTGGTGGTGATCCTATTCTATATCAGCATTTATT	Eukaryota			Discosea
ASV00583	TTTATCTAGTATTACAGCACATTCTGGTGGTTCAGTGGATTTAGCAATTTTTAGTTTACATTTATCTGGTGTCTCTTCAATTGCTGGTGCTATTAATTTTATGACCACTATAATAAATATGCGTGTAAAAGGTATGACTTTATACCGATTACCTCTTTTTATTTGAGCTTTATTTTTAACTGCTTTTTTATTGGTATTAACATTACCTGTTTTAGCTGGTGCTATTACCATGCTTTTAACCGATAGAAATTTTAATACTACTTTTTTTGATCCGGTTGGTGGGGGTGATCCTATACTCTATCAACATTTATTT	Eukaryota			Discosea			Flabellinia					Dactylopodida					Paramoebidae			Korotnevella
ASV00584	TTTGTCTGATTCTAAGTATCATAGGGGCATTTCGGTTGATCTGGCTATTTTTAGGCTTCACTTAGCAGGTATTTCTTCTATTTTAGGAAGGATTAATTTTCTGACAACTATTTTAGTGTCTCGCATGGACTCCTTAATGAGTCTTTCTCGTTTGCCTTTATTTCTTTGGTCTGTTGCTATTACGGCTGTTCTCTTAATTGTTAGATTGCCTGTTCTTGCCGGAGCTATCACTATACTTTTAACAGACCGTAATATTAATACGTCTTTTTTTGACCCTGCAGGAGGCGGTAATCCGGTTTTATACCAACACTTATTT	Eukaryota	Metazoa		Rotifera			Eurotatoria	Monogononta			Pseudotrocha	Ploima
ASV00585	ATTAGCAAGTATTAAAGCGCATTCAGGAGCATCGGTTGATTTAGCTATTTTTAGTTTACATATTGCAGGTGCTTCTTCTATTTTAGGTGCAATTAATTTTATTACTACAATAATTAATATGAGAGCTCCGGGTATGAGATTTTCAAGAAATACCTTATTTGTTTGGTCTGTATTTTTAACTGCTATTTTACTATTGGTTTCTTTACCGGTATTAGCAGGTGCTATTACTATGTTATTAACCGATAGAAATTTTAATACAACATTCTATGATCCAGCTGGTGGTGGAGATCCTATTTTATATCAACATTTGTTT	Eukaryota
ASV00586	ATTATCATCTATAGAAGGAATAGGAGTAGATTGTGCTATTTTTAGTTTACATTTAGCAGGAGCTGCTTCTTTAATGGGTGCTATTAATTTTATAACAACTGTTTTCAATATGAGAGCACCTGGAATAACTATGCATACATTGCCTTTATTTATATGAGCTATGTTAGTAACAGCTTTTTTATTAGCATTTTCATTACCTGTATTAGCTGCAGCAATAACAATGTTATTAACAGATAGAAATTTTAACACATCCTTTTATTCAGCAGCAGGAGGAGGTGATGCTATATTATATCAACATTTATTT	Eukaryota
ASV00587	GCTAAGTTTAATTAAATTTCAACCTGGCTCGGCGGTAGATTTGGCAATTTTAAGTATGCACTTATCTGTGGCTTCGTCTATTTTGGGCGCTTTAAATATGATTGTTACTATAGTTAATATGAGGCCGTACGGGATGTCATTATTTCGTTTACCTTTATTTGTGTGGAGCGTTTTGATAACATCTGTGTTGTTGTTAGCGGCTTTACCTGCCTTAGCCGCGGGGATTACAATGATTTTAACGGATCGTCATTTTAATACAACATTTTTTGTAGCCTTGGGCGGAGGTGATCCTATCTTATTTCAACATATTTTT	Eukaryota
ASV00588	TTTAAGTAGTATTCAAAGTCATTCTTCTGCTGCTGTAGATATTGCTATTTTTAGTTTACATTTAGCAGGTATTTCTTCTATTTTAGGTGCTTTAAATTTTATAACAACTATTTTTAATATGCGTGCTCCTGGTTTAAGTATGCATCATTTACCTCTTTTTGTTTGAGCTGTATTAATTACTGCTTTTCTTTTAATTTTATCTTTACCTGTTCTTGCTGGTGCAATTACTATGTTATTAACTGATCGTAATTTTAATACAACTTCTTTTGATCCAGCTGGTGGTGGTGATCCTATTTTATATCAACATTTATTT	Eukaryota
ASV00589	ACTAAGCGGACCTATTGCTCATGCGGGCCCTTCTGTAGATTTTGCTATTTTTAGTTTACATATTGCAGGTGCGTCATCAATTATGGGAGCGATTAATTTTATCACAACAATTATTAATATGAGACATCCCGGTTGTGATTTTCATAATTTAAATTTATTTGTATGGTCAGTTTTTATTACCGCTATTCTTTTATTATTATCTTTACCTGTGTTAGCAGGTGCGATTACAATGTTATTAACAGACAGAAATTTAAATACCTCCTTTTTTGATGCAACTGGTGGTGGAGATCCTGTTTTATACCAACATTTATTC	Eukaryota
ASV00590	ACTTTCAAGTATTACTGCGCATTCTGGTGGTTCTGTTGATTTAGCTATTTTTAGTTTACATTTATCAGGTGTTTCTTCAATTGCTGGTGCTATTAATTTCATGACCACAATAATAAATATGCGTGTTAAAGGTTTGACTTTATATCGTTTACCTTTATTTATTTGATCTTTATTTTTGACTGCTTTCCTTCTTGTAATGACTTTACCTGTTTTAGCTGGTGCTATCACTATGCTTTTAACAGATCGAAATTTTAATACAACCTTTTTTGATCCTGTCGGGGGGGGTGATCCAATTCTTTATCAACATTTATTT	Eukaryota			Discosea			Flabellinia					Dactylopodida					Paramoebidae			Korotnevella
ASV00591	GCTGAGTGGTATCGAAGCACACTCTGGCCCTGCTGTTGATTTTGGTATTTTTAGTCTTCATCTTGCAGGTATCTCTTCAATTCTTGGAGCAATTAACTTCATTGTTACCGTTGTAAACATGCGCGCACTTGGAATGACTTTTTATACTCTTCCGCTCTTTGTTTGGTCAATCTTCATTACCGCTTTTTTACTTCTTCTATCGTTACCGGTCCTAGCAGGTGCAATTACAATGTTACTAATGGATCGTAACTTCAAAACTGTTTTTTTTAATCCGGTTGGTGGTGGAGACCCCGTTCTTTATCAACATCTTTTC	Eukaryota
ASV00592	ATTAAGTGGATTAGAAGGTCATCCAGGAGCAAGTGTAGACTTGGGTATTTTTAGTTTACATATTGCAGGGATATCATCGATACTGGGAGCAATTAATTTCATAGTAACAATAGTGAATATGCGTTTACCAGCATTATATTTACACGAGGCACCACTGTTTGTTTGATCTGTTTTAATAACAGCAGTTTTATTGTTATTATCGCTTCCTGTACTTGCGGGAGCAATAACAATGTTATTATTAGATCGAAACTTTCGTACAGTATTTTTTAATGCCAATGGTGGCGGTGATTCTGTGTTGTACCAACATTTATTT	Eukaryota
ASV00593	ATTATCTAGTGTACAGGCCCATTCTGGAGCTTCAGTAGATTTAGCAATTTTTAGTTTACATTTAGCAGGGATTTCTTCATTATTAGGAGCAATTAATTTTATTGTAACTATTTGAAATATGAGATGTCCTGGAATGTTTATGCATAAATTACCTTTATACGGTTGAGCTATTTTTATTACAGCTTTATTATTATTATTCTCATTACCTGTATTAGCCGGAGCGATTACGATGCTTTTAACGGATCGCAATTTCAACACCGCTTTTTTTGATCCGGCGGGCGGTGGCGACCCCGTTTTATATCAACACCTATTT	Eukaryota			Oomycota
ASV00594	TCTTTCTAGTATCACTGCACACTCAGGTGGTTCAGTTGATTTAGCTATTTTTAGTTTACACCTGTCTGGTGTCTCTTCTATTGCTGGTGCTATTAATTTTATGACAACAATAATAAATATGCGTGTAAAAGGTTTAACTTTATACCGTTTACCTTTATTTATTTGAGCTTTATTTTTAACTGCTTTTTTATTAGTATTGACCCTACCTGTTTTAGCTGGCGCTATTACCATGCTTTTAACTGATAGAAATTTCAATACAACTTTTTTTGATCCAGTTGGTGGTGGTGATCCTATTCTTTATCAGCATTTATTC	Eukaryota			Discosea			Flabellinia					Dactylopodida					Paramoebidae			Korotnevella
ASV00595	ATTATCTGGTATAGTAGCACATTCAGGACCAGCAGTAGATTTAGCCATATTTAGTTTACATATTGCTGGAGCTTCCTCAATAATGGGAGCTATAAATTTTATAGTAACAATAACGAACATGCGTTCACGAGGAGTAACAATGTTTATGTTACCTCTTTTTGTTTGATCCGTTTTAATAACAGCTTTTTTATTATTATTATCTTTACCAGTATTAGCTGGTGGAACAACAATGCTTTTAACAGATAGAAATTTTAATACAAGTTTTTTTATATCCAATGGAGGAGGAGACCCTGTACTATTTCAACATTTATTC	Eukaryota
ASV00596	ATTAAGTGCTATAGCTTCTGATGCTTCAGTGGATTTCGCTATTTTTAGTTCACATTTAGCAGGTATTTCTTCTATTTTAGGAGCTATAAATTTTATAGTTACTATTTTTAATATGAGAGTTCCTGGTATGAAAATGAATTTAATACCTTTATTTACATGAGCAGTATTAATAACAGCTTTCTTATTATTAATATCACTTCCAGTTTTAGCAGCAGGGATAACAATGTTACTTACAGATAGAAATTTTAATAGTGCTTTTTTTAACCCTTCTGGTGGAGGAGATCCTATATTATTTCAACATTTATTT	Eukaryota
ASV00597	ATTATCAAATTCTGTTTATCATTTTGGTGGGTCAGTAGATTTAGCTATTTTTAGTTTACATGTTGCTGGTGTGTCTTCAATTTTAGGTGGAATTAATTTTATTACAACTTGTATAAAAGGAAAGATTAGTTATGTAATAAGATTTGAATTTTTGACTTTATTTGTATGAGCTATAATTGTAACAAGGTTCTTATTAGTATTAAGCTTACCTGTTTTAGCAGGTGGTATTACAATATTATTATTAGATCGTAATTTTGGCTCTTCTTTTTTTGATCCTAGAGGAGGAGGAAACCCTATTTTATATCAGCATTTATTT	Eukaryota	Metazoa		Rotifera			Eurotatoria	Bdelloidea
ASV00598	TTTAAGTAGCGTAGAATATCATTCAGGGCCTTCTGTAGATTTAGCAATTTTTAGTTTACACCTAGCAGGTGTTTCTTCATTAATGGGTTCTATCAATTTCATTACAACAATTTTGAACATGCGAGTTGAAGGCTTAACTTTTATGCGAATGCCTTTATTCGTTTGATCAGTTTTCTTAACTGCTATTTTACTACTATTATCGTTGCCTGTTTTAGCCGGTGGCATTACGATGCTTTTAACTGATCGTAATTTTAACACTACATTTTACGATCCGGCTGGTGGTGGTGATCCAATTCTTTACCAACATTTATTT	Eukaryota
ASV00599	TTTATCATCTGGAATTGCTCATAGAGGAGCTTCAGTAGATTTAGCAATTTTTAGTTTACATTTAGCTGGAGTTTCATCAATTTTAGGTGCAGTAAATTTTATTACTACAATTATTAATATACGATCAGTAGGAATAACATTTGATCGAATACCATTATTTGTTTGATCAGTAGGAATTACTGCATTACTTTTACTTTTATCATTACCAGTATTAGCAGGTGCTATTACTATACTATTAACAGATCGAAATTTAAATACTTCTTTTTTCGATCCTGCAGGAGGAGGTGATCCTATTTTATATCAACATTTATTT	Eukaryota	Metazoa		Arthropoda	Hexapoda		Insecta	Pterygota	Neoptera	Endopterygota		Coleoptera	Adephaga			Caraboidea	Carabidae	Harpalinae	Harpalini	Harpalus
ASV00600	TTTGTCTGCTTTTGAAGGTGATGGTGTTGATTTAGCTATTTTTAGTTTACATTTAGCTGGTGCTGCTTCATTAATGGGTTCAATTAATTTTATTACAACTATTTTTAATATGAGAGTAGCTGGTATGGGTATGCATTCATTACCATTATTAATATGATCTATGTTAATTACAGCATTTTTATTAGTTTTTTCTTTACCTGTATTAGCTGCTGCAATTACAATGTTATTAACAGATCGTAATTTTAATACTACTTTTTACTCTCCTGCTGGTGGTGGTGATCCAATTTTATATCAACATTTGTTT	Eukaryota			Oomycota								Peronosporales					Peronosporaceae
ASV00601	TTTAAGTGCTATAGCTTCTGATGCTTCTGTTGATTTTGCTATATTTAGTTCACATCTTGCAGGTATATCTTCTATATTAGGTGCTATAAATTTTATAGTTACTATATTTAATATGAGAGTTCCTGGTATGAAAATGAATTTAATACCTTTATTTACATGAGCTGTGCTAATCACAGCTTTTTTACTTTTAATATCATTACCTGTTTTAGCTGCTGGTATCACAATGTTATTAACTGATAGAAATTTTAATAGTGCATTTTTTAACCCATCTGGTGGTGGTGACCCTATATTATTCCAACATCTTTTT	Eukaryota
ASV00602	TTGCATCTATAGAATACCATTCAGGAGCAGCGGTTGATCTAGCAATATTTAGTTTACATTTAGCTGGGTTTCATCATTATTAGGAGCTATTAATTTTATTACAACAGTAATTAATATGCGAACTCCAAAACTAAAATGGAATCGTTACCTTTATTTGTTTGGGCTGTTTTTATTACTGCATTTTTATTATTATTATCATTACCTGTTCTTGCAGGAGGAATAACTATGTTATTAACTGATAGAAATTTTAATACAAGTTTTTTTGACCCATTAGGCGGGGTGATCCTATATTATATCAACATTTGTTT	Eukaryota
ASV00603	TTTAAGTGGAATTATTGGACATCCAGGTCCTTCTGTAGATTTAGCTATTTTTAGTTTGCATTTAGCTGGTATTTCATCTATTTTAGGTGCCATTAATTTTATTGTTACAATTTATAATATGCGTTGTAATGGTATGACAATGGTACGTGTTCCTTTGTTTGTGTGGTCAGTTTTAATTACTGCTTTTTTATTATTACTTTCTTTACCAACTTTTGCTGCGGCAATTACAATGTTGTTAACAGATCGTAATTTTAATACCTCGTTTTTTGAAGCTAAAATGGGTGGTGATCCGGTATTGTATCAACATTTATTT	Eukaryota	Metazoa
ASV00604	ATTATCAGCTATGGCATCAGATGGATCAGTAGATATAGCTATTTTTAGTTTACATATTGCAGGTATATCATCAATTTTAGGTGCTATTAATTTTATAGCAACTGTTATTAATATGAGATCACCTGGTTTTAGAATGGGTTTAGTACCTTTATTTGTTTGAGCTGTATTAATAACTGCAGTATTATTATTATTATCATTACCTGTTTTAGCTGCAGGTATTACTATGTTATTAACTGATAGGAATTTTAATAGTTCTTTTTTTAATCCTTCAGGAGGAGGTGATCCTATTTTATATCAACATTTATTC	Eukaryota
ASV00605	GCTTAGTTCATCTTTATTTCATTCGGGTGGTTCTGTTGATCTAGCGATATTTAGTTTACATATTTCTGGTACTTCGTCATTATTAGGTGCGATTAATTTTATTGTCACTTCTTTAAATATGCGTACGAAAGGTATGAGTTTACAGAATATGCCTTTGTTTGTTTGAGCTGTTTTAATTACGGCTGTGTTGTTATTATTATCGTTACCTGTATTGGCAGGAGCGATTACCATGTTATTAACTGATCGAAACTTTAATACCTCTTTTTTTAATTCATTAGGAGGTGGGGATCCGATTTTATACCAACATTTATTT	Eukaryota
ASV00606	TTTAAGTAATTCAGAATATCATTCTGGTCCTTCGGTTGATTTAGCTATTTTTAGTTTACATTTAGCTGGTGTTTCTTCATTAATGGGTGCTATTAATTTTATTACCACTATTTTTAATATGCGTATTCCTGGAATGTCTATGTTAAAAATTCCATTATTTGTTTGAAGTGTTTTAGTAACTGCATTTTTATTATTATTATCTTTACCAGTATTAGCCGGTGGTATTACTATGTTATTAACTGATCGTAATTTTAATACAACTTTTTTTGATCCAGCTGGTGGTGGTGATCCTATATTATATCAACATTTGTTT	Eukaryota
ASV00607	ATTATCAAGTGTACAAGCTCACTCCGGTCCTTCTGTAGACTTAGCTATTTTTAGTTTACACGTTTCTGGTGCTTCATCTATTATGGGTGCAATTAACTTTATTACGACTGTAATTAATATGCGTGCGCCAGGTTTATATTTTCATAGATTACCTTTATTTGTTTGGTCTGTATTTGTAACTGCTTTCTTACTTTTATTATCATTACCTGTTTTTGCAGGGGCAATTACTATGTTATTAACAGATCGTAATTTTAATACAACTTTTTATGATCCTGCTGGTGGTGGTGATCCTGTACTTTACCAACACTTATTT	Eukaryota			Oomycota
ASV00608	ACTAGCAGGAATAGAAGCTCACTCAGGGCCAGCCGTCGATTTCGGTATCTTCAGCCTTCACCTAGCTGGAGTTTCGTCTTTACTAGGAGCAATTAACTTTATTGCAACAATTCTAAACATGCGTGGATTAGGACTGACTATGTATACTCTACCATTATTTTGCTGATCTGTTCTAATTACCGCAGTATTACTACTACTATCATTACCAGTGTTAGCTGGGGCAATAACAATGCTCCTGATGGATCGTAACTTCGAAACTGTATTTTTCAATGCAGCAGGGGGAGGAGATCCGGTTTTATATCAGCACCTTTTT	Eukaryota
ASV00609	TTTATCTGGATTACAAAGTCATAGTGGACCTAGCGTCGATTTAGCTATATTTGCTTTACATCTTTCTGGTATAAGTAGTTTATTAGGTGCTGTTAATTTTATTACTACTGTAGTAAATATGAGAACACCTGGTATAAGATTACATAAACTAGCTTTATTTGGATGAGCTGTAGTAATAACAGCTGTGTTATTATTATTATCTTTACCTGTATTAGCTGGTGGTATAACTATGTTATTAACAGATAGAAACTTTAATACTTCATTCTTCGAAACAGCAGGAGGAGGTGATCCATTATTATTCCAACATTTATTC	Eukaryota	Fungi	Dikarya	Ascomycota	Pezizomycotina
ASV00610	ATTATCAGGTATACAAAGCCACAGTGGGCCAAGTGTAGATCTAGCTATATTTGCCCTTCACTTATCAGGGATAAGTAGTCTGTTAGGAGCTATGAATTTCATAACAACAATACTGAATATGAGAAGCCCAGGAATTAGACTACACAAATTAGCCTTATTCGGGTGAGCTGTTGTGGTTACAGCAGTATTATTACTTTTATCTTTACCTGTTTTAGCTGGAGCTATAACAATGGTCTTAACAGATCGTAATTTTAATACATCATTCTTTGAAGTAGCAGGAGGTGGAGATCCAATCTTATACCAACACCTATTC	Eukaryota
ASV00611	TTTAGCTATTATAGAAGAAAAAGGAGTTGATTTTGCTATTTTTAGTTTACATTTAGCTGGTATTTCTTCTTTATTAGGTGCTATAAATTTTATAAGTACTATAATTAATATGCGTCATGCTGGTTTAAATTTTCATATTACACCTTTATTTGTATGAGCTGTTTTAGTTACAGCTTTTTTATTATTATTATCTTTACCTGTTTTAGCAGGTGGTATTACTATGCTTTTAACTGATAGAAATTTAAATACTACTTTTTTTAATCCAGCTGGTGGTGGTGATCCTATTTTATATCAACATCTTTTT	Eukaryota
ASV00612	TTTAGCTATTATAGAAGAGAAGGGAGTTGATTTTGCTATTTTTAGTTTACATTTAGCTGGTATTTCTTCTTTATTAGGTGCTATAAATTTTATAAGTACTATAATTAATATGCGCCATGCTGGTTTAAATTTTCATATTACTCCTTTATTTGTATGAGCTGTTTTAGTTACAGCTTTTTTATTATTATTATCTTTACCTGTTTTAGCTGGTGGTATTACTATGCTTTTAACTGATAGAAATTTAAATACTACTTTTTTTAATCCAGCTGGTGGTGGTGATCCTATTTTATATCAACATCTTTTT	Eukaryota
ASV00613	ACTGTCTTCCACTTTATCTCATTCAGGAGCATCAGTAGACTTAACTATTTTTAGTTTACATTTAGCAGGTGTCTCATCTATTCTTGGGGCTGTTAACTTCATCTCCACAATTTTTAATATACGTTCACCAGGAATAGAATGAGATCAAACTCCTCTTTTTGTTTGATCAGTTTTAATTACAGCAGTTCTTCTTCTCTTATCTCTCCCAGTACTAGCAGGAGCAATTACTATATTATTAACTGATCGTAACTTAAATACAACCTTTTTTGACCCATCGGGAGGAGGAGATCCAATCTTGTATCAACATTTATTT	Eukaryota	Metazoa		Arthropoda	Hexapoda		Collembola					Symphypleona					Katiannidae			Sminthurinus
ASV00614	ATTAAGTTCAATTCAAGCTCATGCAGGTCCATCAGTAGATTTAGCCATATTTAGTTTACATTTAGCAGGTGTAAGTAGTTTATTAGGTGCCATAAATTTTATAACAACAATATTTAATATGCGTATACCAGGATTATGATTACGTAGATTACCATTATTTGTATGAGCATTATTAATAACAGCCTTTTTATTATTATTAAGTTTACCAGTATTAGCAGGAGCAATAACAATGTTATTAACAGATCGTAATTTTAATACAACATTTTATGATCCAGCCGGAGGAGGAGATCCAATATTATATCAACATTTATTT	Eukaryota			Oomycota
ASV00615	TTTATCTAGAAATTTATCGCATAGAGGCGCATCAGTAGATTTAGCTATTTTTTCATTACACTTAGCAGGTGTTTCATCAATTCTAGGTGCAGTAAATTTCATTTCAACCATTATTAATATACGCCCTGCAGGGATAACTCCTGAACGAATTCCCTTATTTGTTTGATCTGTTGGAATTACAGCATTATTATTATTATTGTCATTACCTGTATTAGCAGGAGCTATCACTATATTATTAACTGATCGAAATTTTAATACATCCTTCTTTGACCCTTCAGGAGGGGGAGATCCTATTCTATATCAACATTTATTT	Eukaryota	Metazoa		Arthropoda	Hexapoda		Insecta	Pterygota	Neoptera	Paraneoptera		Hemiptera	Heteroptera	Pentatomomorpha		Pentatomoidea	Pentatomidae	Pentatominae		Eurydema				Eurydema gebleri
ASV00616	ATTAGCAGGTGTTATTGCACATGCTGGTCCAGCTGTAGATTTGTTAATTTTTAGTTTACATATGGCTGGAATTTCTTCAATTTTAGGTTCTATAAATTTTATTGTTACTATTTTATTTTTTAGATTTGAAGGGTTAACAATGTTTCGTTTACCTTTATTTGTTTGATCGGTATTAATAACTGCTTTTTTATTGTTATTGTCTGTTCCTGTATTAGCTGGTGGAATTACTATGCTTTTAACAGATAGAAACTTAAATACTTCTTTTTTTGATCCTGCAGGTGGTGGTGATCCTGTTTTATATCAACATTTATTT	Eukaryota
ASV00617	TTTATCTAGTATTACAGCACATTCTGGTGGTTCAGTGGATTTAGCAATTTTTAGTTTACATTTATCTGGTGTCTCTTCAATTGCTGGTGCTATTAATTTTATGACCACTATAATAAATATGCGTGTAAAAGGTATGACTTTATACCGTTTACCTCTTTTTATTTGAGCTTTATTTTTAACTGCTTTTTTATTGGTATTAACATTACCTGTTTTAGCTGGTGCTATTACCATGCTTTTAACCGATAGAAATTTTAATACTACTTTTTTTGATCCGGTTGGTGGGGGTGATCCTATACTTTATCAACATTTATTT	Eukaryota			Discosea			Flabellinia					Dactylopodida					Paramoebidae			Korotnevella
ASV00618	TTTAAGTTCTTTATTATCGCATTCAGGTTATTCTGTTGATTTCGCAATTTTTAGTTTACATTTAGCTGGAGTTTCTTCGATAGCGGGTGCCATAAATTTTTTAGTTACTATTTATAATATGCGTTGCTTAGGCTTATATTTAACTATTATGCCTTTATTTGTTTGAACTATTTTAGTTACTGCGTTACTATTATTATTATCTTTACCTGTTTTAGCGGGAGCTATTACCATGTTATTATTTGATAGAAATTTCAATAGTAGTTTTTTCGAACCTTTTACCGGAGGTGATCCTATATTATATCAACATTTGTTT	Eukaryota			Oomycota
ASV00619	ATTAAGTACATCAGCTTTTCATTCTGGTGGTGCCGTTGACTTAGCTATTTTTAGTTTACATATTTCAGGTACTTCATCGTTGTTGGGTGCGATAAATTTTATAGTCACGTCTTTGAATATGCGTACTTATGGTATGAGCATGCAGAATATGCCTTTATTTGTTTGAGCTGTTTTAGTTACAGCAATTTTACTCTTATTGTCATTACCTGTTTTAGCTGGGGCTATTACAATGCTGTTAACAGATCGTAACTTTAATACCTCCTTTTTTAACTCTTTAGGGGGTGGGGATCCTATTTTATATCAACACTTGTTT	Eukaryota
ASV00620	TTTATCAGGATTACAAAGTCATAGTGGACCAAGTGTAGATCTTGCAATCTTTGCATTACATTTATCAGGTATAAGTAGTTTATTAGGTGCAATAAACTTTATAACTACAATAGCTAATATGAGAACACCAGGAATAAGATTACACAAATTAACATTATTTGGATGAGCTGTAGTTATAACAGCCATATTATTATTATTATCATTACCCGTGTTAGCTGGTGGAATAACAATGATATTAACAGATAGAAACTTTAATACATCTTTCTTTGAAGTAGCTGGAGGTGGTGATCCTATATTATTTCAACATCTTTTC	Eukaryota	Fungi	Dikarya	Ascomycota	Pezizomycotina		Sordariomycetes	Hypocreomycetidae				Hypocreales
ASV00621	TTAGTGGAATCAAATCACATGCGGGGGCGTCAGTTGATCTCGCCATACTTAGTATGCATTTAGCCGGCGCGTCTTCTATTATGGGTTCTATCAACATGATAGTGACAATTATTAACATGCGCCCTCAAGGCATGACCATGTTTCGTGTACCCCTTTTTGCTTGAAGTGTTCTTATTACTTCTGTACTACTAGTTGTAGCACTACCGGCACTAGCTGCGGGTATTACAATGCTACTAACTGATCGCCATTTTAATACTACATTTTTTGCTCCTGCTGGTGGCGGTGACCCAATACTATTCCAGCATATTTTT	Eukaryota
ASV00622	TTTATCGACAATTGCTTCTGATTGTTCAGTAGATATGGCTATATTTAGTTTACATTTAGCAGGTTTATCTTCTATATTAGGTGCTATTAATTTTATGGCAACTATAATAAATATGAGATCACCTGGTTTTAAATGAAATATAATACCTTTATTTGTTTGATCTTTATTTATTACAGCAATATTATTATTATTATCTTTACCTGTACTTGCAGCAGGTATTACAATGTTATTAACAGATAGAAATTTTATAGTTCTTTTTTTAATCCATCTGGTGGTGGTGATCCTATATTATATCAACATCTTTTT	Eukaryota			Oomycota
ASV00623	TTTATCAGCTATAGTACCTGATAGTTCAGTTGATTTTGCAATATTTAGTTTACATTTAGCTGGTATTTCTTCAATTTTAGGTGCTATTATTTTATGGTTACAGTATTAAATATGAGAGTACCTGGTTTTTCAATGCATATGATACCTTTATTTGTTTGAAGTGTATTTATTACGGCTTTATTATTATTATTATCTTTACCAGTATTAGCGGCAGGTATAACTATGTTATTAACAGATAGAAATTTTAATAGTAGTTTTTTTAACCCTTCAGGAGGAGGAGATCCTGTATTATATCAACATTTATTT	Eukaryota
ASV00624	TTTAGCTTCTTTTGAAGGTGATGGTGTTGATTTAGCTATTTTTAGTTCACATTTAGCTGGTGTTGCTTCTTTATTAGGTTCTATTAATTTCATAACAACAATATTTAATATGAGAGTTGCTGGTATGAATATGCATTTATTACCATTATTTATTTGAGCTATGTTATTAACTGCATTTTTATTGGTTTTTTCATTGCCTGTATTTGCTGCTGCTATTACTATGTTGTTAACTGATCGTAATTTTAATACTAGTTTTTATTCTCCTGCTGGTGGTGGTGATCCTATATTATATCAACATCTATTT	Eukaryota
ASV00625	TTTGTCTAATTCAGTGTATCATTTTGGTGGATCAGTAGATTTAGCTATTTTTAGTTTACATGTGGCGGGGGTTTCTTCAATTTTGGGTGGTATTAATTTTATTACAACTTGTATAAAGGGTAAGATTAGATATGTAATAAGATTTGAATTTTTAACTTCGTTTGTTTGAGCAATAATTGTTACAAGATTTTTATTAGTATTAAGACTTCCTGTTTTAGCAGGTGGTATTACTATATTATTATTAGATCGTAATTTTGGGTCTTCATTTTTTGATCCTAGAGGTGGTGGAAATCCAGTTTTATATCAGCATTTGTTT	Eukaryota	Metazoa		Rotifera			Eurotatoria	Bdelloidea
ASV00626	ATTATCAGGATTACAAAGTCACAGTGGACCAAGTGTAGATCTTGCAATATTTACTTTACATTTAACTGGGGTAAGTAGTTTATTAGGATCAATAAATTTTATAACAACAATTGTGAACATGAGAACACCAGGAATAAGATTACATAAATTAGCCTTATTCGGATGAGCCGTAGTTATAACAGCAGTATTACTTTTATTATCATTACCTGTATTAGCTGGTGGAATTACTATGGTGTTAACAGATAGAAATTTTAATACATCATTCTTTGAAGTAGCAGGTGGAGGAGATCCTATATTATTCCAACATCTTTTC	Eukaryota	Fungi	Dikarya	Ascomycota	Pezizomycotina		Sordariomycetes	Hypocreomycetidae				Hypocreales					Nectriaceae			Fusarium		Fusarium fujikuroi species complex
ASV00627	TTTATCTGGAATTTTTTCCCATTCAGGGAGTGCAGTTGATTTTGGTATTTTTAGTTTGCATTTAGCAGGTATTTCATCGATTTTAGGTTCTATAAATTTTATTGTTACAATTTTAAATATGAGAATAAAAGGAATGACAATGTTTAGATTACCATTATTTGTATGAGCTGTGTTTATAACAGCATGATTATTATTATTATCTTTACCAGTTTTAGGAGCAGGTATAACTATGTTATTAACTGATAGAAATTTTAATACTGCATTTTTTGAAGTTAGTGGGGGAGGTGATCCAATATTATTTCAACATTTATTT	Eukaryota			Discosea								Himatismenida					Cochliopodiidae			Cochliopodium
ASV00628	ATTAAGTGGAATTGATGCACATTCAGGTCCATCTGTTGATTTTGCAATTTTTAGCTTACATTTATCTGGTGCATCATCAATTGCTGGTGCAATTAATTTTATTGTAACAATTATAAATATGCGGGCAATTGGTTTAACTTTTTATAGATTGCCATTATTTGTTTGATCTGTTTTTATTACTGCTTTTTTATTACTTTTATCTTTACCAGTTTTAGCCGGAGCAATTACAATGTTACTTTTTGATCGTAATATTGGTACAGTATTTTTTAATCCTGCTGGAGGTGGTGATCCAGTTTTATATCAACACTTATTT	Eukaryota
ASV00629	ACTTTCTAGTATCACAGCTCATTCTGGTGGTTCTGTTGATTTAGCAATTTTTAGTTTACACTTATCTGGTGTTTCGTCTATTGCTGGTTCAATTAATTTTATGACAACTATTATTAATATGCGTGTAAAAGGTTTAACATTATATCGTTTACCTTTATTTATATGAGCTTTATTTTTAACAGCTTTTCTATTGGTTTTGACTTTACCTGTTTTAGCTGGTGCTATTACAATGCTTTTAACTGATAGAAATTTTAATACAACTTTTTTTGATCCTGTTGGTGGTGGCGATCCCATACTTTATCAACATTTATTT	Eukaryota			Discosea			Flabellinia					Dactylopodida					Paramoebidae			Korotnevella
ASV00630	ATTATCAAGTGTTCAAGCACACTCAGGTCCTTCTGTTGATTTAGCTATTTTTAGTTTACACTTATCTGGTATTTCATCATTATTAGGTGCTATTAATTTTTTATCTACTATTTATAATATGAGGGCTCCAGGTTTAAGTTTTCACAGATTACCTTTATTTGTGTGGGCTATTTTCATTACAGCTTTCTTATTATTATTAACTTTACCTGTATTAGCTGGAGCAATTACAATGCTTTTAACAGATAGAAATTTAAATACTTCATTCTATGATCCATCAGGTGGAGGAGATCCTGTATTATATCAACATTTATTC	Eukaryota			Oomycota								Pythiales					Pythiaceae
ASV00631	TTTAGCAAGTATCGGTTTCCATTCTGGTGGTTCAGTAGATTTAGCTATTTTTAGCTTACATTTAGCTGGTATATCATCTATTTTAGGTACAGTAAACTTTATTACAACTGTATTTAATATGAGAGCACCTGGAATGACTATGCACAGATTACCACTTTTCGTTTGAGCAGTTTTAATCACAGCTTTCTTATTAATTTTATCTTTACCAGTATTTGCCGGTGCAATTACAATGTTATTAACAGATAGAAATTTTAATACAAGCTTTTATGACCCAGCCGGTGGAGGTGATCCTATCTTATATCAACATCTATTC	Eukaryota
ASV00632	TTTATCTGCAGTTGAAGGTAAAGGAGTTGATTTTGCTATTTTTAGTTTACATATAGCAGGTGCAGCTTCTTTAGCGGGTGCAATAAATTTTATTACAACAATTTTTAATATGAGAGCTCCTGGTTTAGGAATGCATATTTTACCTTTATTTGTATGATCATTATTAATTACAGCTTTTTTATTGGTATTTTCTTTACCAACATTAGCAGCTGCGATTACAATGTTATTAACGGATAGAAATTTTAATACATCATTTTATGTTGCTGAAGGAGGAGGAGATCCTGTTTTATATCAACATTTATTT	Eukaryota			Oomycota
ASV00633	TTTAAGTGGTATTTTAGCGCATTCAAGTGCAGCTGTTGATTTTGCTATTTTTAGTTTACATTTAGCAGGTATATCATCAATTTTAGGTGCTATTAATTTTATGGTTACTATATTAAATATGAGAGTTCCAGGCTTAAAAATGTCAATGGTACCTTTATTTGTATGAAGTGTTTTTATTACAGCCATTTTATTATTATTAGCATTACCAGTATTAGCAGCAGCTATTACAATGTTATTAACAGATAGAAATTTTAATACATCTTTTTTTGACCCTTCAGGAGGTGGTGATCCTATATTATATCAACATTTATTT	Eukaryota
ASV00634	CTTAGCCTCAGGCATTGCCCACGCTGGAGCATCTGTTGACTTATCTATTTTTAGACTTCATTTAGCAGGTGCTTCATCAATTTTAGGTGCTGTAAATTTTATTACAACTATTATTAATATACGAACACCTGGTATGTCTTGAGACCAAACTCCTTTGTTTGTCTGGTCAGTATTTTTAACTGCTATTCTTTTACTTCTTTCTCTTCCTGTTTTAGCAGGTGCTATCACTATACTATTAACAGATCGTAATTTAAATACAGCTTTCTTTGACCCAGCCGGGGGTGGGGATCCCATTCTTTACCAGCATTTATTT	Eukaryota	Metazoa		Arthropoda	Hexapoda		Collembola					Entomobryomorpha				Entomobryoidea	Entomobryidae
ASV00635	TTTATCAAGTATTGAAAGTCATTCAGGAGGTTCTGTAGACCTTGTTATTTTTAGTTTACATTTGGCAGGGTTTCTTCTTTATTAGGTGCTATTAATTTTATAACAACAATATTAAATATGAGAGTAAACCATATGACTTTTAGTCGTATTCCTCTTTTTGTTTGGGCAGTCTTTATTACAGCGTTTTTGTTATTATTATCTCTTCCAGTTTTGGCAGGAGTATTACAATGTTATTAACCGATAGAAATTTTAATACGACATTTTTTGATCCAGTTGGAGGAGGTGATCCTATTTTATTTCAACATTTATTT	Eukaryota
ASV00636	TTTAAGCAGCATAGAATATCATTCAGGTCCTTCTGTTGATTTAGCAATTTTCAGTTTACATATAGCTGGGGTGTCTTCTTTAATGGGTGCCATTAATTTCATTACCACTATTTTTAACATGCGTGTTGCTGGTATGACGTTACTTCGTATGCCTTTATTTGTATGATCTGTTTTAATTACTGCGTTTCTATTGCTTCTATCTTTACCTGTATTGGCTGGAGGTATTACAATGTTATTAACTGATCGAAACTTTAATACCACGTTTTACGATCCTGCTGGTGGTGGTGATCCTATTTTATATCAACATTTATTT	Eukaryota
ASV00637	ATTAGCTAGTATTTCAAGTCATTCTGGAAGTTCAGTAGATTTAGCAATTTTTAGTTTGCATCTTGCAGGTATTTCTTCTTTATTAGGTGCTATTAATTTTATTACAACAATTATTAATATGCGATGTGAAAAAGCAGAATGGCATCGATTGTCTTTATTTGTTTGGGCTGTTTTTTTTACTGCGATTTTATTATTATTATCATTACCAGTATTAGCTGGTGCAATTACTATGTTATTAACTGATCGTAATTTTAATACAACATTTTATGATCCAGAAGGTGGTGGAGATCCTATTTTATATCAACATTTATTT	Eukaryota	Metazoa		Arthropoda	Hexapoda		Insecta	Pterygota	Neoptera
ASV00638	GTTAGCAAATATGACTTATCAGTCAGGCCCCTCTGTTGATTTAGCTATTTTTAGTTTGCATGTAGCCGGAGCTTCTTCGATAGCTGGTTCTATAAATTACATTACAACAATTTTAAATATGCGACCTGGAGGTATGCCAATGCATCGTGTTTCTTTATTCTGCTGAGGTGTTATGGTGACTGCCTTTTTGTTAGTTTTTTCATTACCTGTTTTAGCTGGCGGAATAACTATGCTTTTAACAGATCGCCATTTTAATACCTCTTTTTTTTTGCCGATTGGTGGTGGTGACCCTGTTTTATATCAACATTTATTT	Eukaryota
ASV00639	TTTATCTGGTATTGTTGCTCATTCAGGTGGTTCTGTTGATATAGCTATTTTTAGTTTACATTTAGCTGGTGCATCTTCTATTGCTGGTTCTATAAATTTTATGACAACAATAATAAATATGAGAGTTAATGGTTTGAATATGTACAGATTGCCTCTTTTTATTTGATCTGTTTTTTTAACTGCTTTCCTATTGATACTTACTTTACCTGTATTAGCTGGTGCAATAACAATGTTATTAACTGATCGTAATTTTAATACAACTTTTTTTGATCCTGCAGGTGGTGGTGATCCGATTTTATTTCAACATTTGTTT	Eukaryota
ASV00640	TTTAAGTTCCATTTTAGCTCATTCAGGCTGCGCTGTAGATTTAGCTATTTTTAGTTTGCATATAGCAGGTGTTTCTTCTATCGCGGGTGCTATTAATTTTATTGTTACTATTATTAATATGCGATGTCCTGGTATGTATTTTCGTCGATTACCTTTATTTGTCTGATCTGTTTTTATTACTGCTATTTTACTTTTGCTTTCTTTACCTGTTTTAGCTGGTGCTATTACGATGCTTTTAACCGATCGTAATTTAAATACAACCTTTTATGATCCAATTGGGGGCGGTGACCCTGTCCTTTTTCAGCATCTATTT	Eukaryota
ASV00641	TTTAAGCTCTATTCAAGCTCATTCAGGTGGTTCTGTTGATTTAGCTATTTTTAGTCTACATATTGCAGGTGCTTCATCAATTTTAGGTGCTATTAATTTTATAGTAACAATATTAAATATGAGAACTCCGGGTATGACAATGCATAAATTACCTTTATTTGTTTGAACAGTTTTTGTAACAGCTATTTTATTGTTATTATCACTACCTGTTTTAGCTGCTGGAATAACTATGTTATTAACTGATCGTAATTTTAATACAACATTTTTTGACCCTGCTGGTGGTGGAGATCCAATATTATACCAGCATATTTTT	Eukaryota
ASV00642	TTTAAGTGCAATTAAACAACATGAAGGTCCTTCGGTTGATTTAGCTATTTTTAGTTTACATTTATCGGGGGCAGCATCAATTTTAGGTGCGATTAACTTTATCACTACAGTTATTAATATGCGATTACCAGGAATGACTATGTATCGACTTCCTTTATATGTATGAGCGTTATTTATTACTTCTTTTTTACTTTTAATCTCTCTTCCTGTGTTCGCTGGAGCAATTACTATGCTATTAACTGATAGAAATTTTAACACAAGTTTTTATGACCCTGCTGGTGGTGGTGACCCTGTGTTATATCAACATTTATTT	Eukaryota						Phaeophyceae
ASV00643	TTTCAGCAACTGAAGGTAAAGGTGTAGATTTTGCAATTTTTAGTTTACATATAGCAGGTGCTGCATCATTAGCAGGTGCTATAAATTTTATAACAACTATTTTTAATATGAGAGTTCCTGGTATGGGAATGCATAAATTACAATTATTTGTATGAGCAATGTTAGTTACTTCTTTTTTATTAGTTTTTTCATTACCAACATTTGCTGCGGCAATAACAATGTTATTAACTGATAGAAATTTTAATACATCATTTTATGCTTATGAAGGTGGTGGTGATCCAGTATTATTTCAACATTTATTT	Eukaryota
ASV00644	TCTATCTGGTTTACAAAGTCATAGTGGACCAAGTGTAGATTTAGCTATTTTTGCTTTACATTTATCAGGGGTAAGTAGTTTATTAGGTGCAATAAACTTTATAACTACTATTGCTAATATGAGAACTCCAGGTATAAGATTACATAAATTAACATTATTTGGATGAGCAGTTGTAATAACAGCTATATTATTATTATTATCATTACCTGTATTAGCAGGAGGTATAACTATGATTCTTACAGATAGAAACTTTAATACTTCTTTCTTTGAAGTAGCAGGAGGTGGAGATCCTATATTATTTCAACACCTGTTC	Eukaryota
ASV00645	TAAGTTCTATACAAGCTCATTCGGGTGGTTCTGTTGACTTAGCAATTTTTAGTCTTCATGTTTCGGGGGTTTCTTCTTTATTGGGTGCAATAAACTTTATTTGTACTGTTTTTAATATGAGAGTCCCGGGTTTGTACATGCATAGATTGCCTCTTTTTGTTTGAGCTGTATTAATAACTGCTTTTTTACTACTTTTGTCTCTTCCTGTATTGGCTGGTGGTATAACTATGCTTTTAACTGATCGTAATTTTAACACTACATTTTTTGATTCTGCTGGTGGTGGGGATCCTATATTGTATCAACATTTATTT	Eukaryota			Tubulinea			Echinamoebida													Vermamoeba				Vermamoeba vermiformis
ASV00646	TTTCATTATCTTTTTATCATCCTGGGGCTAGTGTTGATTTCTTAATTTTTTCACTACATTTAGCAGGGTTATCTTCTATTTTAGGTGCAATTAATTATCTTGTTACATTTATCAACATGAGGGTTGTACGCCTATTTGACACATCTTTATTTGTTTGGTCAATTGTTGTTACTTCTTTTCTTATTATCTTGGCTGTTCCAGTTTTAGCTGCCGGTTTAACTATGTTGTTAACCGACAGGCATTTTGGGACAGGTTTTTTTGATGCTATAGCTGGAGGTGATCCTGTGCTGTTTCAGCATATTTTT	Eukaryota	Metazoa
ASV00647	CTATCGGGCGCAATAAGCCATTCTGGGCCCGGTGTTGATTTTGCGATTTTTAGTTTGCATATTGCTGGTATTTCATCAATTGCGGGTGCAATAAATTTTATTGTTACAATTCTTTTCATGCGGTGTCGTGGAATGCGTTTATTTAGCATGCCTTTATTTGCTTGGGCTGTTTTAATTACAGCGTTTTTGCTTCTGTTATCATTACCGGTCTTAGCGGGTGCGATTACTATGCTATTAACAGATCGTAATTTAAATACTACATTCTTTGAAGTTGATGGTGGTGGAGATCCTATTTTATACCAACATTTGTTT	Eukaryota	Metazoa
ASV00648	TTTATCAGGATTACAAAGTCATAGTGGACCTAGTGTGGATTTAGCAATTTTTGCTTTACACTTATCAGGTATAAGTAGTTTATTAGGAGCTATAAATTTCATTACTACAGTAGTAAATATGAGAACACCAGGTATAAGATTACACAAATTAGCCTTATTTGGTTGAGCCGTAGTAATAACAGCTGTGTTATTACTATTATCTTTACCTGTATTAGCAGGAGCTATAACAATGTTATTAACAGATAGAAATTTTAACACTTCATTCTTTGAAACAGCAGGAGGAGGTGATCCTATTTTATTCCAACATTTATTC	Eukaryota	Fungi	Dikarya	Ascomycota	Pezizomycotina		Sordariomycetes	Hypocreomycetidae
ASV00649	ATTAGCTGGGATTATCGCACATTCTGGTGGTTCTGTTGATTTAGCTATTTTTAGTTTACATTTAGCTGGTGTTTCTTCTTTATTAGGTGCTATTAATTTTATAACAACTGTATTTAATATGAGAGCTAGCTCTATGAGTATTTATGAAATACCTTTATTTTGCTGAGCTGTGTTAATTACAGCCTTTTTATTATTATTATCATTACCTGTATTAGCAGGAGCTATTACTATGTTATTAACTGATCGTAATTTTAATACAACATTTTTTGATCCGGCTGGCGGTGGTGATCCAATTTTATATAATCATTTATTT	Eukaryota			Discosea			Flabellinia					Dactylopodida					Vexilliferidae			Vexillifera
ASV00650	ATTATCAGGTATTACAGGTCATTCGGGTCCATCTGTTGATCTTGCTATTTTTAGTTTACATATTGCTGGTGCATCATCTATAATGGGTGCTATTAATTTTATTGTAACAATCTTAAATATGCGTGCTCGTGGAATTACTTTTTTTAAGTTACCTCTTTTTGTATGATCTGTTTTAATTACTGCTTTTTTATTATTACTTTCATTACCTGTATTAGCTGGTGGTATTACTATGTTATTAACTGATCGTAATTTTAATACTTCTTTTTTTACTGCAGGTAGTGGTGGTGATCCGGTCTTGTTTCAACATTTATTT	Eukaryota	Metazoa
ASV00651	TTTGAGTGGAATTGAAGCTCATTCGGGTGCAGCAGTAGATTTTGGTATTTTCAGTTTACATTTGGCAGGTGCCTCATCAATATTAGGTGCCATTAATTTTATAGTAACTATTTGAAATATGCGTGCGCCAGGTTTAGCTTTTCATGCCATTCCTTTATTTGTCTGATCTGTTTTAATTACTGCCATTCTATTATTACTTTCTCTACCTGTATTAGCTGGGGCGATTACCATGTTATTACTTGATCGTAATTTTGATACCGTCTTTTTTAATTCAGTAGGTGGTGGTGATCCTGTATTGTACCAACATTTATTT	Eukaryota			Oomycota
ASV00652	ACTATCTGGAAATGTTTCTCACGCAGGACCAGCTGTAGATTGTGCTATTTTCTCTCTTCATTTAGCTGGTGCTTCATCTATTATAAGATCAATTAATTTCATTACTACAATTGCTTATTTCCGAGGAGATAAAGTAACGTGAGAAAGAACAAGATTGTTCGTATGAGCAGTTTTAATTACTGTATTCTTACTTCTTCTAAGACTACCTGTTTTAGCTGGAGGTATTACAATATTATTAACTGATCGTAATTTAAATACATCATTCTTCGACCCAGCTGGGGGAGGAGATCCTATTCTTTATCAACATCTATTC	Eukaryota	Metazoa		Platyhelminthes			Catenulida										Stenostomidae			Stenostomum
ASV00653	ATTATCAGGAATTCAAAGTCATAGTGGGCCAAGTGTAGATCTAGCAATATTTGGTTTACATTTATCAGGAGTAAGTAGTCTATTAGGTGCTATAAACTTTATAACAACAATCTTGAACATGAGAAGTCCTGGAATAAGATTACACAAATTAGCATTATTTGGTTGAGCAGTTTTAGTTACTGCTGTTTTATTATTATTATCTTTACCTGTCTTAGCTGGTGGAATTACTATGATATTAACAGATAGAAACTTTAATACTTCATTCTTTGAAGTAGCTGGTGGTGGTGATCCTATATTATACCAACATTTATTC	Eukaryota	Fungi	Dikarya	Ascomycota	Pezizomycotina
ASV00654	ATTATCAAGCATTGGATTCCACTCAGGTGGTTCTGTAGACCTTGCTATCTTTAGCTTACACTTAGCTGGGGTTTCTTCTATTTTAGGTACTGTTAACTTCATCACAACTATCTTCAATATGAGAGCACCAGGTATGACAATGCACAGATTACCACTATTTGTGTGAGCTATGCTAATTACAGCATTCTTATTAATACTGTCATTACCAGTGTTTGCCGGAGCTATTACAATGCTATTAACAGATAGAAACTTCAACACAAGCTTCTACGACCCAGCTGGAGGAGGAGATCCTATCTTATATCAACACTTATTC	Eukaryota
ASV00655	ATTATCTGGTATTCTTGCGCATACAGGCGGAGCTGTAGATTTTGCTATTTTTAGTTTGCACCTAGCTGGTGTTTCTTCTATTTTAGGTGCTATTAATTTTATTGTTACAATTATTAATATGCGCGTTCCTGGTTATATATGAGAATGCTTCCTTTATTTGTTTGGTCTATTTTTATTACTGCTTTTTTGTTACTACTATCATTACCGGTTTTAGCTGCTGGTATTACTATGTTATTAACTGATAGAATTTTAATACTTCTTTTTTTGATCCTTCAGGCGGAGAGATGTTATTTTGTTTCAACATTTATTT	Eukaryota	Metazoa		Arthropoda	Chelicerata		Arachnida					Araneae
ASV00656	ATTAAGTAGTACTCCTTTTCATGATAGTCCAGCAGTTGATATGGCTATTTTTAGTTTACATTTAGCAGGTGCTTCTTCAATTGCAAGTTCAATTAATTTTATTACAACAATTTTATTATTAAGAACACCAGGTGTTGGATTATTAAAAATGCCATTATTTGTTTGGTCTATTTTATTAGTTGCAATTTTATTACTATTATCATTACCAGTTTTAGCGGGTGGATTAACAATGTTATTAACAGATCGTTTAATTCGTACTGCATTTTTTGATCCAATTGGTGGTGGAGATCCAATTTTATATCAACATTTATTT	Eukaryota	Metazoa
ASV00657	ATTATCAGGAATATTTTCACATTCAGGAAGTGCTGTTGATTTTGGTATATTTAGTTTACATTTAGCAGGTATATCATCAATTTTAGGTTCAATAAATTTTATTGTTACAATTTTAAATATGAGAATAAAAGGATTAACTATGTTTAGATTACCTTTATTTGTATGAGCTGTTTTTATAACAGCATGATTATTATTATTATCATTACCTGTATTAGGTGCTGGTATTACTATGTTATTAACTGATAGAAATTTTAATACTGCATTTTTTGAAGTTAGTGGAGGAGGAGATCCTATATTATTTCAACATTTATTT	Eukaryota			Discosea								Himatismenida					Cochliopodiidae			Cochliopodium
ASV00658	TTTATCTTCTTTTGAAGGTGATGGTGTTGATTTAGCAATTTTTAGTTTACATTTAGCTGGTGTTGCTTCTTTATTAGGTTCTATAAATTTTATAACAACAATATTTAATATGAGAGTTGCAGGTATGAATATGCATTTATTACCATTATTTATTTGAGCTATGTTATTAACAGCTTTTTTATTAGTCTTCTCATTACCAGTTTTTGCAGCTGCTATTACTATGTTGTTGACAGATCGTAATTTTAATACTAGTTTTTATTCTCCTGCAGGTGGTGGTGATCCAATATTATATCAACATTTGTTT	Eukaryota
ASV00659	GTTAAGTTCAGTTATTGCGCATTCTGGATCTTCTGTAGACATAGCTATTTTTAGCTTGCATATAGCGGGTGTATCTTCTATAGCGGGTGCAATTAATTTTATAGTGACTATAATAAATATGAGATGTCCTGGATTATATTTCAGAAGATTGCCGTTATTTGTATGAGCAGTTTTTATTACCGCTTTTTTATTATTATTGTCTTTACCTGTGTTAGCTGGCGCGATAACAATGTTACTAACGGATCGTAATTTAAATACATCATTTTATGAACCTACAGAAGGGGGTGATCCTGTCCTGTTTCAGCATTTATTT	Eukaryota			Oomycota
ASV00660	TTTAAGTGGTCCGATTGGTCATCCAGGTGCGTCTGTAGATTTAGCTATCTTTAGTTTACATTTAGCAGGTGCAGCGTCAATTGCCGGCTCAATTAATTTTATTGTAACAGTTCAAAATATGCGTCATAATGGTTTAAAAATGCATCGTTTAAATTTATTTGTTTGGTCTATTTATATTACCGCGTATTTATTAGTTTTATCATTACCAGTTTTAGCTGGTGGAATTACAATGTTACTTACTGATCGAAATTTTAATACAGTTTTTTATGATCCATTAAATGGTGGGGATCCAGTTTTATACCAACATTTATTT	Eukaryota
ASV00661	ATTAAGTAGCGTCCCTTTCCATGATGGTCCTGCAGTTGATATGGCTATTTTTAGTTTACATTTAGCTGGTGCTTCTTCAATTGCTAGCTCAATTAATTTTATTACTACAATTATTTTATTACGTACTCCGGGTATGGGTATGTTAAAAATGCCTTTATTCGCGTGGTCTATCTTTTTAGTTTCTATTTTATTATTATTATCATTACCTGTTTTAGCTGGTGGTTTAACTATGTTATTAACTGATCGTATGATTCGTACTGCTTTTTTTGACCCTATGGGTGGTGGTGATCCAATTTTATATCAACACTTATTT	Eukaryota
ASV00662	TTTATCAAGCATTACTGCGCATTCTGGAGGTTCTGTAGATTTAGCAATATTTAGTCTACATTTATCTGGTGTTTCTTCTATTGCAGGTGCAATTAATTTTATGACTACAATAATAAATATGCGTGTTAAAGGTATGACTTTATACCGTTTACCTTTGTTTATTTGAGCTTTGTTTTTAACTGCGTTTTTATTAGTATTAACATTACCTGTTTTAGCTGGTGCAATTACCATGTTATTAACAGATAGAAATTTTAATACAACTTTTTTTGATCCTGTTGGTGGTGGTGATCCTATACTATATCAACACTTATTT	Eukaryota			Discosea			Flabellinia					Dactylopodida					Paramoebidae			Korotnevella
ASV00663	TTTATCTGGAATTGAAAGTCATTCTGGAGGTTCTGTAGATTTAGCAATTTTTAGTTTACATTTAGCAGGTATTTCTTCTTTATTAGGAGCAATTAATTTTATTACAACTGTTATTAATATGAAAAGTCCAGGCAAATCTTGGCATCATTTACCTTTATTTGTATGGTCTGTTTTTATTACAGCTATATTATTATTATTATCTTTACCTGTTTTAGCTGGAGCAATTACAATGTTGTTAACAGATAGAAATTTTTGTACAACTTTTTTTGATCCAGCAGGAGGTGGTGATCCTATTTTATATCAACATCTTTTT	Eukaryota
ASV00664	GTTAAGTTCTGTTTTAGCACATTCGGGAGGCTCCGTTGATTTAGCCATTTTTAGTCTCCATATAGCAGGTGTTTCTTCCATAGCTGGTGCTATAAACTTTATAGTTACTATAATTAACATGAGATGTCCGGGTTTATATTTTAGAAGACTACCTTTGTTCGTATGATCTGTATTTATTACCGCAATTTTATTATTATTGTCTTTGCCGGTACTCGCGGGCGCAATAACTATGTTGTTGACTGATCGTAATTTGAATACGAGCTTTTATGACCCTATAGGAGGCGGCGATCCTGTATTATATCAACATTTGTTT	Eukaryota			Oomycota
ASV00665	ATTATCAAATAATATTGCTCATACTACTATTTCAGTAGATTTAACAATTTTCTCATTACATTTAGCAGGAATTTCTTCAATTTTAGGAGCAATCAATTTTATCAGAACTATTATAAATATAATACCTAATAATCTTAAATTAAATCAAATTCCATTATTTCCATGATCAATCTTAATTACTGCATTATTACTAATTCTATCTTTACCTGTATTAGCAGGTGCAATTACAATACTTTTAACTGATCGAAATTTAAATACTTCATTTTTTGATCCATCAGGAGGAGGTGACCCTATTTTATATCAACATTTATTT	Eukaryota	Metazoa		Arthropoda	Hexapoda		Insecta	Pterygota	Neoptera	Paraneoptera		Hemiptera	Sternorrhyncha	Aphidomorpha		Aphidoidea	Pemphigidae	Eriosomatinae	Tetraneurini	Tetraneura
ASV00666	GTTATCAGGAATTTTTTCACATTCTGGAAGTGCAGTTGATTTTGGTATTTTTAGTTTACATTTAGCAGGTATTTCATCAATTTTAGGGTCTATAAATTTTATTGTTACAATTTTAAACATGAGAATAAAAGGAATGACAATGTTTAGATTACCTTTATTTGTATGAGCTGTGTTTATAACAGCATGATTACTATTATTATCTTTACCAGTTTTAGGAGCAGGTATAACTATGTTATTAACTGATAGAAATTTCAATACTGCATTTTTTGAAGTTAGTGGAGGAGGTGATCCAATATTATTTCAACATTTATTT	Eukaryota			Discosea								Himatismenida					Cochliopodiidae			Cochliopodium
ASV00667	ATTATCAGGAATACAATCTCACAGTGGACCTAGTGTAGATTTAGCCATATTTGGTTTACATTTAAGTGGTATTAGTAGTATGTTAGGTGCTATGAATTTTATAACTACTATCTTAAATATGAGAAGTCCTGGTATACGTTTACATAAATTAGCTTTATTTGGATGAGCTGTTATTATTACAGCTGTGTTATTATTATTATCATTACCAGTGTTAGCTGGTGGTATTACTATGGTTTTAACTGATAGAAACTTCAATACATCTTTCTTTGAAGTAGCTGGTGGTGGTGATCCTATTTTATTCCAACATTTATTC	Eukaryota	Fungi	Dikarya	Ascomycota	Pezizomycotina		Eurotiomycetes	Eurotiomycetidae				Eurotiales					Aspergillaceae			Penicillium
ASV00668	ATTATCCAGCATAGTTGCACATTCAGGAGGTGCTGTTGACTTAGCTATATTTAGCTTGCATTTAGCAGGTATATCATCACTACTGGGTGCTATGAACTTTATTACAACTATATTTAATATGCGTGTTCCGGGTATGAATATGTATTCAATGCCTTTATTTGTCTGAGCCGTTCTTATTACAGCATTTTTATTATTATTATCACTGCCAGTATTAGCAGGAGCTATAACTATGCTATTAACTGATCGTAATTTTAATACAAGTTTTTTTGATCCAGCTGGAGGAGGTGATCCAGTTTTATATCAACACTTATTT	Eukaryota
ASV00669	ATTAAGCGGTATTGATGCACATTCAGGACCTGCTGTAGATTTCGCAATTTTTAGTTTACATTTATCAGGTGCATCATCAATTGCAGGAGCTATCAATTTTATAGTAACTATTGTAAATATGAGAGCTCGCGGTTTAAAATTTAATATTTTACCATTATTTGGTTGATCAGTTCTTGTGACGGCATTTTTATTATTGTTATCATTACCTGTATTAGCTGGCGCTATTACTATGTTATTGTTTGACAGAAATATTGGTACTTTATTCTTTAACCCAATTGGTGGAGGTGATCCAGTATTATACCAACATTTATTT	Eukaryota			Oomycota
ASV00670	ATTAAGTACAGTGCCGTATCATTCTGGAGGTCGGTCGATTTGGCTATTTTTAGTTTACACGTAGCAGGGTATCATCGTTAGCGGGGGCTATTAATTTTATTACTACAGTTTTTAATATGAGAACACCTGTATGTTTATGCATCGATTACCTTTATTTGTTTGATCTGTTTTGATTACTGCATTTTTACTTTTATTATCGTTACCAGTATTTGCGGGTGCATTACAATGTTATTAACAGATAGAAATTTTAATACGTCATTTTATGCACCAGCTGGTGGGGTGATCCTATTTTGTATCAGCATTTATTC	Eukaryota
ASV00671	TTTAGCATCTATTGAATTTCATGCAGGTACTTCTATTGAATTTGCTATTTTTAGTTTACATATTGCAGGAGCTTCTTCTATTTTAGGAGCAATTAACTTTATATCTACAATTTTAAACATGCGTGCTATAGGTTTAACTTTGCATAGAATGCCATTATTTGTTTGGGCAGTTATTATTACAGCATTATTACTTTTATTATCTTTACCTGTATTAGCTGGTGCTATTACTATGTTATTAACAGATCGTTCTTTTGGTACAATGTTTTATGTTCCTGGAGGTGGTGGAGATCCTGTACTTTATCAACATTTATTT	Eukaryota
ASV00672	ATTATCAGGTATCGTTGCACATTCAGGACCAGCTGTTGATTTAGCAATTTTTAGTTTACATATTGCAGGAGCTTCTTCAATAATGGGTGCTATTAATTTTATTGTTACAATAACTAATATGCGTGCGCGCGGTTTAACATATTTTAGAATGCCACTATTTGTTTGATCAGTACTAATTACTGCATTTTTACTATTACTATCTTTACCTGTTTTAGCTGCAGCAATTACAATGTTATTAACAGATCGTAATTTTAATACTGGATTTTTCGTTGTACAAGCAGGAGGTGATCCGGTTTTGTTTCAACATTTATTT	Eukaryota
ASV00673	TTTGAGTGGAATTGAAGCTCATTCCGGCGCAGCGGTAGATTTTGGTATTTTCAGTCTACATTTGGCAGGTGCATCATCAATATTGGGTGCTATTAATTTCATAGTAACTATTTGAAATATGCGCGCACCAGGTTTAGCTTTTCACGCCATTCCTTTATTTGTTTGATCTGTTTTAATTACTGCCATTTTATTATTACTTTCTCTACCTGTATTAGCTGGGGCGATTACTATGTTATTACTTGATCGTAATTTCGATACCGTCTTTTTTAATTCAGTGGGTGGTGGTGATCCTGTCTTGTACCAACATTTATTT	Eukaryota
ASV00674	TCTCAGGAGAACTATTGGTCATCCATCCTCGGCCGTGGATCTAGTTATTTTTAGGCTTCACTTAGCTGGTGTAAGGTCTATTCTTGGTGGTATTAACTTTATTTGTACTTTTAGAAATGGTCGTTCTTACGCTATTTCACTGGCTGGGGCTTCTCTCTTTGTGTGAAGGGTTGTAGTGACTAGTTTTTTGCTTGTTCTTTCACTTCCAGTACTTGCTGGAGGTATTACAATATTGCTTTTAGATCGTAATTTTAACACTGCATTTTTTGACCCAAGTGGTGGTGGTGATCCTATTTTGTTTCAACATTTGTTT	Eukaryota	Metazoa
ASV00675	GTTAAGCGGAATTGATGCACATTCTGGGCCATCAGTAGATTTTGCTATTTTTAGCTTACATTTGTCTGGTGCTTCTTCAATTGCTGGTGCAATTAATTTTATTGTTACAATAACTAATATGCGCGCGCAAGGATTAGCCTTTTATATTTTACCATTGTTCGGTTGATCTGTATTAGTTACAGCATTTTTATTATTATTATCATTACCTGTATTAGCTGGCGCCATTACTATGTTATTATTTGATAGAAATATTGGTACAGTATTTTTTAATCCAAGCGGAGGAGGTGATCCGGTTTTATACCAACATTTATTT	Eukaryota
ASV00676	GCTTAGTGATATTTTATATCATCCGGGGCCTTCTGTAGATTTTGCTATATTTAGTTTACATTTAGCTGGAGCTTCTTCTTTATTAGGGGCTATTAATTTTATAACTACAATTATTAATATGAGGTCTAAGTTTATTACTTACTCGCGGCTGCCTTTATTTGTTTGAGCGGTTTTTGTAACTTCATTTTTATTGTTATTATCGCTACCAGTTTTGGCAGGCGCGATAACAATGTTACTTACTGATAGAAATTTTAATACAAGTTTTTTTGATCACATTGGTGGTGGAGATCCTATTTTATATCAACATCTTTTT	Eukaryota
ASV00677	TTTAAGTAGTATTCCCGCCCATGCTGGTTCTTCTGTGGATTTTGCTATTTTAAGTTTACATTTAGCTGGTGCTTCTTCAATAGCCGGTGCTATTAATTTTATAACTACTATTTGTAACATGCAAGCTAATGGGTTATCTTTTCACCGTCTTCCTCTTTTTGTTTGATCAGTGTTAATTACTGCTGTTTTGCTTTTGTTATCATTACCTGTCCTTGCTGGAGCAATTACTATGTTGCTAACTGATCGTAATTTTAATACCACATTTTTTGATCCTGCTGGCGGTGGCGACCCTGTTTTGTATCAACATTTATTT	Eukaryota	Metazoa
ASV00678	TTTAGCCGGTGTTATTGCTCATGCTGGGCCCGCTGTAGATTTATTAATTTTTAGTTTACATATGGCAGGTATTTCTTCAATTTTGGGGTCAATTAATTTTATTGTTACTATTTTATTCTTTAGATTCGAGGGTTTGACTATGTTTCGTTTACCGTTATTTGTTTGATCGGTTTTGATTACTGCTTTTTTATTATTATTGTCCGTTCCAGTTTTAGCCGGTGGTATTACTATGTTGTTAACAGATAGAAATTTAAATACTTCTTTTTTTGATCCTGCTGGTGGTGGTGATCCTGTCTTATACCAACATTTATTT	Eukaryota
ASV00679	TAAGTGGTATCGAAGCTCACTCAGGGCCAGCGGTTGATTTTGGTATTTTTAGTTTACACCTAGCTGGTATTTCCTCCATCTTAGGTGCAATTAATTTTATCGTAACGATTGTTAACATGCGGGCCCTAGGTATGACGTTTTACACGTTACCGCTGTTTGTATGATCCGTTCTTATTACAGCTTTTCTTTTACTCCTATCGCTTCCGGTTCTTGCAGGGGCGATTACGATGCTTCTAATGGATCGTAATTTTAAAACTGTTTTTTTCAATCCGACTGGTGGTGGTGATCCTGTTTTATACCAACATTTATTC	Eukaryota
ASV00680	GTTGGCAAATATGACTTATCAATCAGGCCCATCTGTTGATTTAGCTATTTTTAGTTTGCATGTAGCCGGGGCTTCTTCTATAGCTGGTTCTATAAATTACATTACAACAATTTTAAATATGCGACCTGGTGGTATGCCAATGCATCGTGTTTCTTTATTCTGTTGAGGTGTGATGGTGACTGCTTTTTTGTTAGTTTTTTCATTACCTGTTTTAGCTGGTGGAATAACTATGCTTTTGACAGATCGTCATTTTAATACCTCTTTTTTTTTGCCAATTGGTGGTGGTGACCCTGTTTTATATCAACACTTATTT	Eukaryota
ASV00681	TTTAAGTGGCCCGATTGCACATGCGGGGCCGTCTGTTGATTTTGCCATTTTTAGTTTACATATTGCGGGAGCTTCGTCAATCATGGGTGCAATTAATTTTATTACAACTATCGTCAATATGAGACACCCAGGTTGTGAGTTTCATAACATGAATTTATTTGTTTGATCTGTACTTATCACGGCAGTTTTATTATTATTATCTTTACCAGTTTTAGCAGGAGCTATTACCATGTTATTAACGGATAGAAATTTAAATACTTCATTTTTCGACGCCAGTGGTGGAGGAGATCCTGTTTTATACCAACATTTATTT	Eukaryota
ASV00682	ATTATCAGGGATTTTTTCACATTCAGGTAGTGCTGTAGATTTCGGTATTTTTAGTTTACATTTAGCAGGTATTTCATCTATATTAGGTGCAATTAATTTTATAGTAACTATATTAAACATGAGGGTAAAGGGAATGACTATGTTTAGATTACCTTTATTTGTATGAGCTGTATTTATAACAGCATGATTATTATTATTATCTTTACCTGTTTTAGGTGCTGCTATAACAATGTTATTAACAGATAGAAATTTTAATACAACATTTTTTGAAGTAAGTGGTGGTGGAGATCCAGTATTGTTTCAACATTTATTC	Eukaryota			Discosea								Himatismenida					Cochliopodiidae			Cochliopodium
ASV00683	TTTAAGTGCATTAGCTTCTGATGGTTCTGTTGATTTTGCGATTTTTAGTTTGCATCTAGCAGGTATTTCTTCTTTATTAGGAGCTATTAATTTTATTGCTACTGTATTAAATATGCGAGTGCCTGGATTAAAAATGAATTTAATTCCGTTATTTGTTTGAAGTGTTTTTATTACAGCATTTTTATTATTATTATCTTTGCCTGTACTTGCAGCAGGTATAACTATGTTATTAACTGATAGAATTTTAATAGTTCATTTTTTAATCCTTCTGGAGGAGGAGATCCTATATTATATCAGCATTTATTT	Eukaryota
ASV00684	ATTAAGTTCTATAATTGCACATTCTGGTGCATCTGTCGATTTAGCTATATTTAGTTTACATTTAGCAGGGGTTTCTTCTTTATTAGGTGCAATTAATTTTATTACTACTATTTTTAATATGAGAACACCTGGTTTAATTATGCATAAATTACCTTTATTTGTTTGATCTGTATTAATTACTGCATTTTTATTATTACTTTCTTTACCAGTATTAGCAGGTGCTATTACAATGTTATTAACAGATCGTAATTTTAATACTAGTTTTTTTGATCCATCTGGAGGAGGTGATCCTATATTATATCAACATTTATTT	Eukaryota			Discosea								Longamoebia					Acanthamoebidae			Acanthamoeba
ASV00685	TTTATCTAATTCTGTTTATCATTTTGGAGGTTCTGTAGATTTAGCAATTTTTAGATTACATGTTGCTGGTGTATCTTCTATTTTAGGTGGAATTAATTTTATTACTACTTGTATAAAGGGTAAAATTAGGTATGTAATAAGATTCGAATTTTTAACTTTGTTTGTGTGAGCTATAATTGTTACAAGGTTTTTATTAGTTTTAAGTTTACCTGTGTTAGCAGGAGGAATTACCATATTATTATTAGATCGTAATTTTGGTTCTTCGTTTTTTGACCCTAGGGGGGGAGGTAATCCTATTTTATATCAACATTTATTT	Eukaryota	Metazoa		Rotifera			Eurotatoria	Bdelloidea
ASV00686	TTTATCTAGTGTTCAAGCTCACTCAGGACCATCTGTAGATTTAGCTATTTTTAGTTTACACTTATCAGGTATATCATCTTTATTAGGAGCTATTAATTTTTTATCTACTATTTATAATATGAGAGCTCCTGGTTTAAGTTTTCATAGATTACCTTTATTTGTATGGGCTATTTTTATTACAGCTTTTTTATTATTATTAACATTACCAGTATTAGCTGGAGCTATTACTATGTTATTAACTGATAGAAATTTAAATACATCTTTTTATGATCCTTCAGGAGGAGGTGATCCTGTATTATATCAACATTTATTT	Eukaryota			Oomycota								Pythiales					Pythiaceae
ASV00687	TTTATCTGGTATTTTTGCACATTCAGGTAGTGCTGTTGATTTTGGTATTTTTAGTTTACATTTAGCAGGTATTTCATCAATTTTAGGTTCAATAAATTTTATTGTTACAATTTTAAATATGAGAATAAAAGGAATGACAATGTTTAGATTACCTTTATTTGTATGAGCTGTATTTATAACAGCATGATTATTATTATTATCATTACCGGTGTTAGGAGCAGGTATAACTATGTTATTAACTGATAGAAATTTTAATACAGCCTTTTTTGAAGTTAGTGGAGGAGGGGATCCTATATTATTTCAGCATTTATTT	Eukaryota			Discosea								Himatismenida					Cochliopodiidae			Cochliopodium
ASV00688	TCTTTCTAATGGTATTTTTCATAGTGGCCCTGCTGTTGATTTTGGTATCTTAAGTCTTCACATTGCTGGTGTATCTTCTATTTTAGGCGCTATCAATTTTATTGTTACTATTTTTAATATAAAAATTGTTGGCATACTTTGATCAAACGTTCCTTTGTTTGTTTGGTCTGTTCTTATTACTTCTTTTCTATTATCTTTTTCCCTTCCTGTTTTAGCTGCTGCTTTGACTATACTATTAACAGATCGAAATTTTAACACTACTTTTTTTGATCCAATTGGAGGGGGGGATCCTATTCTATATCAACATTTGTTT	Eukaryota	Metazoa		Arthropoda	Chelicerata		Arachnida	Acari			Acariformes	Sarcoptiformes	Astigmata			Acaroidea	Acaridae	Tyrophaginae		Tyrophagus				Tyrophagus putrescentiae
ASV00689	TTTAAGTAGTATACAAGCACATTCTGGACCTGCTGTTGACTTAGCTATTTTTAGTTTACACTTATCCGGAGCTGCTTCTATTTTAGGATCTATTAATTTTATTACTACTATTATTAATATGAGATCACCTTACATTAGTATGCATCGTATGCCATTATATGTTTGAGCTATTTTAATTACTTCTGTTTTATTATTATTATCTTTACCTGTTTTAGGAGGTGCAATAACAATGTTGTTAACAGATAGAAATTTTAATACAACATTTTTTGATCCTGCTGGAGGAGGAGATCCTATTTTATATCAACATTTATTT	Eukaryota						Chrysophyceae					Chromulinales
ASV00690	TCTTTCTAGTCTAATCTCTCATGGGGGCCCTTCTGTAGATTTAGCTATTTTTTCTCTTCATTTAGCTGGAATTTCATCTATTTTAGGGGCCGTAAATTTTATTACAACAATTATTAATATACGATCAATTGGAATTACTTTCGAACGAATACCTTTATTTGTTTGATCAGTTCTTATTACTGCTGTATTATTATTATTATCTTTACCAGTTTTAGCTGGAGCAATTACTATACTTTTAACAGATCGAAATTTAAATACTTCTTTCTTTGATCCGGCTGGTGGTGGAGACCCTATTTTATATCAACATTTATTT	Eukaryota	Metazoa		Arthropoda	Hexapoda		Insecta	Pterygota	Neoptera	Endopterygota		Diptera	Nematocera	Psychodomorpha		Psychodoidea	Psychodidae	Psychodinae		Psychoda
ASV00691	GTTATCAGGAATTTTTTCTCATTCAGGTAGTGCTGTTGATTTTGGTATTTTTAGTTTACATTTAGCAGGTATTTCTTCAATATTAGGTGCTATAAATTTCATAGTAACTGTTATAAATATGAGAGTTAAAGGTATGGTAATGTTTAGATTACCTTTATTTGTTTGAGCTGTATTTATTACTGCATGATTATTATTATTATCATTACCCGTTTTAGGAGCAGGTATTACTATGTTATTAACTGATAGAAATTTTAATACTTCTTTTTTTGAAGTTAGTGGAGGAGGTGATCCTGTATTATTTCAACATTTATTT	Eukaryota			Discosea								Himatismenida					Cochliopodiidae			Cochliopodium
ASV00692	ACTTTCAAGTATTACTGCTCATTCTGGTGGTTCTGTAGATTTAGCTATTTTTAGTTTGCATTTATCAGGTGTTTCTTCAATTGCTGGTGCTATTAATTTTATGACCACAATAATAAATATGCGTGTTAAAGGTTTGACTTTATATCGTTTACCTTTATTTATTTGATCTTTATTTTTAACTGCTTTTCTTCTTGTAATGACTTTACCTGTCTTAGCTGGTGCTATTACTATGCTTTTGACAGATCGAAATTTTAACACCACTTTTTTTGATCCTGTTGGTGGAGGTGATCCAATTCTTTATCAACATTTATTT	Eukaryota			Discosea			Flabellinia					Dactylopodida					Paramoebidae			Korotnevella
ASV00693	ATTATCTGGTATTGTAGCTCATTCTGGACCCGCAGTAGACTTAGCAATATTCAGTCTACATATTGCTGGAGCTTCATCAATAATGGGAGCCATAAATTTTATTGTAACAATAACAAATATGCGTGCACGTGGAGTAACTATGTTTATGTTACCACTTTTCGTATGATCCGTTTTAATAACTGCATTTTTATTATTATTATCTTTACCAGTATTAGCAGGAGGAACAACAATGCTTTTAACAGATCGAAACTTTAATACAAGCTTTTTTATATCAAATGGTGGTGGAGATCCTGTTTTATTTCAACATTTATTC	Eukaryota
ASV00694	ACTTTCGAGTATTACTTCACATTCGGGGGGTTCTGTTGATTTAGCTATTTTTAGTTTACATTTATCTGGTGTTTCTTCGATTGCTGGTGCTATTAATTTTATGACTACAATCATAAACATGCGTGTTAAAGGTTTAACTTTATATCGTTTACCTTTATTTATTTGATCTCTATTTTTAACCGCTTTTCTTCTTGTAATGACATTACCTGTTTTAGCTGGTGCTATTACCATGCTTTTGACAGATAGAAATTTTAATACCACTTTTTTTGATCCAGTTGGTGGTGGTGATCCAATTCTTTATCAACATTTATTT	Eukaryota			Discosea			Flabellinia					Dactylopodida					Paramoebidae			Korotnevella
ASV00695	TTTATCTTCTATTCAAAGTCATTCTGGTGGTGCTGTTGATTTAGCTATTTTTAGTTTACATTTAGCAGGTGCATCTTCTATTTTAGGTGCTATGAATTTTATTACTACTGCTATAAATATGAGAACAGCAAAATTTAAGATGCATAAATTAACATTATTTAATTGAGCTGTTTTTATAACAGCTATATTATTATTATTATCTTTGCCTGTATTAGCTGGGGCTATAACTATGTTATTAACTGATAGAAATTTTAATACAAGTTTCTTTGATCCTGCTGGTGGTGGTGATCCTATTTTATATCAACATTTATTT	Eukaryota
ASV00696	ATTAAGTGGAATCGAGGCACATTCAGGGCCAGCTGTTGATTTTGGTATTTTTAGTTTACATATTGCTGGGGCATCGTCAATTTTAGGTGCTATAAATTTTATTGTTACAATTTTAAATATGCGGGCTAGGGGGTTAACAATGTATTCGCTTCCGCTTTTTGTATGGTCTGTTCTTATTACTGCTGTATTGTTGTTATTATCATTACCAGTTTTAGCTGGTGCTATTACTATGTTATTACTGGATCGTAATTTTAAAACAGTATTTTTTAATCCCACAGGCGGGGGTGATCCTGTTTTATATCAACATCTTTTT	Eukaryota
ASV00697	ATTGTCTGCAATTGAAGGTATTGGTGTTGATTGTGCTATTTTTAGTTTACATTTAGCTGGTGCTGCATCTTTAATGGGAGCAATCAATTTTATAACAACTATTTTTAATATGAGAAGTCCAGGTATTACTATGCATATGTTACCTTTATTTATATGATCAATGTTAGTAACTGCTATTTTATTAGCTTTTTCATTACCTGTTTTAGCCGCTGCAATTACAATGTTATTAACAGATAGAAATTTTAATACATCATTTTATTCACCTGCAGGAGGAGGTGACCCAATTTTATATCAACATTTATTT	Eukaryota
ASV00698	TTTAAGTGCATTAGCTTTTGATGGATCTGTAGATTTTGCAATTTTTAGTTTACATATTGCTGGATTATCTTCTATTTTTGGAGCTATTAATTTTATAGTTACTGTATTAAATATGAGAGTTCCTGGTTTTAAATTACATTTAATACCTTTATTTGTTTGAGCGTTTTTATTACAGCATTTTTATTATTATTATCTTTACCTGTTTTAGCTGCTGGTATTACTATGTTACTTACAGATCGTAATTTTAATAGTTCTTTTTTTAATCCTTCAGGAGGTGGTGATCCTATATTATATCAACATTTATTT	Eukaryota			Tubulinea			Elardia					Euamoebida					Hartmannellidae
ASV00699	TTTATCAAGTATTGAAAGTCATTCTGGAGGTTCTGTAGATCTTGTTATTTTTAGTTTACATTTAGCAGGGTTTCTTCTTTATTAGGTGCTATTAATTTTATAACAACTATATTAAATATGAGAGTAAATCATATGACTTTTAGTCGTATACCACTTTTTGTTTGGGCAGTTTTTATTACAGCATTTTTATTATTGTTGTCTCTTCCAGTTTTAGCAGGAGTATAACAATGTTATTAACTGATAGAAATTTTAATACAACATTTTTTGATCCAGTTGGAGGAGGTGATCCAATTTTATTTCAACATTTATTT	Eukaryota
ASV00700	TTTAAGTAGTGTAGAATATCATTCAGGGCCTTCTGTAGATTTAGCAATTTTTAGTTTACACCTAGCAGGTGTTTCTTCATTAATGGGTTCTATCAATTTCATTACAACAATTTTGAACATGCGAGTTGAAGGCTTAACTTTTATGCGAATGCCTTTATTCGTTTGATCAGTTTTCTTAACTGCTATTTTACTACTATTATCGTTGCCTGTTTTAGCCGGTGGCATTACGATGCTTTTAACTGATCGTAATTTTAACACTACATTTTACGATCCGGCTGGTGGTGGTGATCCAATTCTTTACCAACATTTATTT	Eukaryota
ASV00701	TTTAAGTGCGATGGCTATTGATGGTTCTGTAGATTTTGCATTTTTAGTCTTCATTTAGCGGGAGTTTCTTCATTAATGGGTGCTATAAATTTCATAGCTACTGTATTAAATATGAGAGTTCCTGGGTTAAAAATGAATTATATACCTTTATTTGTATGATCAGTATTTATTACAGCTTTTTTATTACTTTTATCATTGCCTGTATTAGCAGCGGGAATTACCATGTTATTAACGGATCGTATTTTAATAGTTCTTTTTTTAACCCTGCAGGTGGTGGAGATCCTATATTATATCAGCATTTGTTT	Eukaryota
ASV00702	ATTATCTGGTATTATTGCACATTCTGGAGGTTCTGTTGATTTAGCTATTTTTAGTTTACATTTAGCTGGAGTTTCTTCATTATTAGGAGCAATTAATTTTATTACTACTATTTTTAATATGAGAATAAGTACTATGAGTTTATATGAAATACCTTTATTTTGTTGAGCTATTTTAATAACAGCTTTTTTATTATTATTATCATTACCTGTATTAGCTGGTGCTATTACTATGTTATTAACAGATCGTAATTTTAATACAACTTTTTTTGATCCAGCGGGTGGTGGTGATCCTATATTATATAATCATTTATTT	Eukaryota			Discosea			Flabellinia					Dactylopodida					Vexilliferidae			Vexillifera
ASV00703	ATTATCAGGTATAGAAAGTCATTCTGGAGGTTCAGTCGATTTAGCAATATTTAGTTTACATTTAGCAGGTGCATCTTCTATTTTAGGAGCTATGAATTTTATTACCACAATAATAAATATGAGAGCTCCGGGTTTAAAAATGCATAGACTACCTTTATTTGTTTGAGCTGTATTTATAACAGCATTTTTATTATTATTATCGCTACCTGTATTAGCTGGTGCTATAACAATGTTATTGACTGATAGAAATTTTAATACTACTTTCTTTGATCCTGCAGGAGGTGGAGATCCTATTTTATATCAACATTTATTT	Eukaryota
ASV00704	TTTGAGTGGAATTGAAGCTCATTCGGGTGCAGCAGTAGATTTTGGTATTTTCAGTTTACATTTGGCAGGTGCCTCATCAATATTAGGTGCCATTAATTTTATAGTAACTATTTGAAATATGCGTGCGCCAGGTTTAGCTTTTCATGCCATTCCTTTATTTGTCTGATCTGTTTTAATTACTGCCATTTTATTATTACTTTCTCTACCTGTATTAGCTGGGGCGATTACCATGTTATTACTTGATCGTAATTTTGATACCGTCTTTTTTAATTCAGTAGGTGGTGGTGATCCTGTATTGTACCAACATTTATTT	Eukaryota			Oomycota
ASV00705	ATTATCAGATATACAAAGCCATTCAGGGCCTTCTGTAGATTTGGCAATTTTTAGTCTACATTTAGCAGGCTTGTCTTCAATATTGTCTTCATTAAATTTTATTAGTACTGTATTAAATATGAGATTGCCTAACTGTACTTGAGGTAGAGTTCCTTTATTCGTGTGATCTATATTGCTTACTGCAATTTTATTATTATTATCATTGCCTGTATTGGCGGGTGGTATTACAATGTTACTAGCAGATAGAAATTTTCATACTAGTTTTTTTGATCCTGCAGGTGGCGGTGATCCTATATTATATCAACATTTGTTT	Eukaryota
ASV00706	ATTATCTACAATTGCTTCAGATTGTTCTGTAGATATGGCTATTTTTAGTTTACATTTAGCTGGTTTATCATCAATATTAGGTGCTATTAATTTTATGGCAACTGTTATTAATATGAGATCACCTGGTTTTAAATGAAATATTGTGCCTTTATTTGTTTGATCTTTATTTATTACAGCTATTTTATTATTGTTATCTTTACCTGTATTAGCAGCAGGTATAACAATGTTATTAACAGATAGAAATTTTAATAGTTCATTTTTCAATCCATCTGGTGGTGGTGATCCTATTTTATATCAACATTTATTT	Eukaryota
ASV00707	TTTATCTAGTATTACGGCGCATTCTGGTGGTTCTGTAGATTTAGCTATTTTTAGTTTACATTTATCTGGTGTTTCTTCTATTGCAGGTGCAATTAATTTTATGACTACAATAATAAATATGCGTGTTAAAGGTATGACTTTATACCGTTTACCTTTATTTATTTGAGCTTTATTTTTAACTGCATTTTTATTAGTATTAACTTTACCTGTTTTAGCTGGTGCAATTACTATGCTATTAACAGATAGAAATTTTAATACGACCTTTTTTGATCCTGTTGGTGGTGGTGATCCTATACTTTATCAACATTTATTC	Eukaryota			Discosea			Flabellinia					Dactylopodida					Paramoebidae			Korotnevella
ASV00708	TCTTAGGAGGACAATTGGACATCCTTCATCAGCTGTTGATTTAGTTATTTTTAGACTTCATTTAGCTGGTGTAAGGTCTATTTTAGGTGGTATTAATTTTATTTGTACTTTTAGTAATGGACGTTCTTATGCTGTATCTTTAGCGGGAGCATCTTTGTTTGTTTGAAGGGTGGTGGTTACTAGGTTTCTTCTGGTACTTTCTTTGCCAGTTTTGGCTGGGGGTATTACTATGCTTCTTTTGGATCGTAATTTAAATACTGCGTTTTTTGATCCTAGGGGGGGTGGTGACCCTATTTTATTTCAGCATTTGTTT	Eukaryota	Metazoa
ASV00709	TCTTAGTTCAATATTAGCCCATTCAGGCTGTGCTGTAGATCTAGCTATTTTTAGTTTACATATAGCAGGTATTTCTTCGATAGCAGGAGCTATTAATTTTATAGTAACTATAATTAATATGAGGTGTCCTGGAATGTATTTAAGACGATTACCTTTATTTGTATGAGCTGTTTTAATAACAGCTGTTTTATTATTGCTCTCACTTCCGGTATTAGCAGGTGCTATAACGATGTTATTAACCGATCGTAATTTAAATACTACTTTTTATGATCCTATAGGTGGTGGTGATCCTGTGTTATATGAGCATTTATTC	Eukaryota
ASV00710	TTTATCTGCAGTTGAAGGTAAAGGAGTTGATTTTGCTATTTTTAGTTTACATATAGCAGGTGCAGCTTCTTTAGCGGGTGCAATAAATTTTATTACAACAATTTTTAATATGAGAGCCCCTGGTTTAGGAATGCATATTTTACCTTTATTTGTATGATCATTATTAATTACAGCTTTTTTATTGGTATTTTCTTTACCAACATTAGCAGCTGCAATTACAATGTTATTAACAGATAGAAATTTTAATACATCATTTTATGTTGCTGAAGGAGGAGGAGATCCTGTTTTATATCAACATTTATTT	Eukaryota			Oomycota
ASV00711	TTTCTGCTACTTTAGGGCATTTTGGTAGTTCTGTGGATTTTGCTATTTTTTCACTCCATTTGGCTGGGCTTTCTTCATTACTTGGGTCTATAAACATGATTGTTACTATATTTAATATGCGAGCCCCCGGTTTAACAATGCATAGAATGAATTTATTTGTATGGTCTATTCTTATAACCTCATTTTTACTACTATTATCATTACCTGTTCTAGCAGGTGCTATAACTATGTTATTAACTGATAGAATTTCTTGTACATCTTTTTATGATCCAAATTTTGGTGGTGATCCAGTATTATATCAACATTTATTT	Eukaryota
ASV00712	TCTTTCTGGGTTGGTTGGTCATAATAATAACTCTGTAGATTTCACTATTTTTTCTTTACATTTAGCCGGTGTATCTTCCATTCTAGGTGCTGTTAATTTTATTACCACTATCCTAAATATACGTAGAAGTGGTCTCACTCTTGAAAAAACTCCTTTATTTGTCTGATCAGTTTTTGTCACTGCAGTTTTACTACTATTATCCCTTCCGGTGCTCGCAGGGGCTATCACTATACTATTAACTGACCGAAATTTTAATACCAGTTTTTTTGATCCTGCTGGAGGTGGTGACCCTATTTTATACCAACATTTATTT	Eukaryota	Metazoa		Arthropoda
ASV00713	TTTAAGTGGTTTAGAAGGGCATCCTGGTGCAAGCGTTGATTTAGGTATTTTTAGCTTACACATCGCTGGTATTTCTTCAATTTTAGGAGCAATCAATTTTATAGTTACAATAATAAATATGCGCGTTCCTGGATTATTTTTACATGAAGCACCTCTCTTTGTTTGATCTGTTTTAATTACTGCTGTATTATTACTTTTATCATTACCAGTATTGGCAGGAGCTATTACTATGTTATTACTAGATCGAAATTTTCGTACTGTTTTTTTTAATGCAAATGGTGGTGGTGATTCTGTTTTATATCAACATTTATTT	Eukaryota	Metazoa		Arthropoda
ASV00714	TTAGTGGAATCAAATCACATGCGGGGGCGTCAGTTGATCTTGCCATACTTAGTATGCATTTAGCCGGCGCGTCTTCTATCATGGGTTCTATTAACATGATAGTGACAATTATTAACATGCGCCCTCAAGGCATGACCATGTTTCGTGTGCCTCTTTTTGCTTGAAGCGTTCTTATTACCTCTGTATTACTAGTTGTAGCTCTACCGGCATTAGCTGCAGGTATTACAATGCTTCTAACTGATCGTCATTTTAATACTACTTTTTTTGCTCCTGCTGGTGGGGGTGATCCAATACTATTTCAGCATATTTTT	Eukaryota
ASV00715	TTTATCTAGAAATTTATCGCATAGAGGCGCATCAGTAGATTTAGCTATTTTTTCATTACACTTAGCAGGTGTTTCATCAATTCTAGGTGCAGTAAATTTCATTTCAACCATTATTAATATACGCCCTGCAGGGATAACTCCTGAACGAATTCCCTTATTTGTTTGATCTGTTGGAATTACAGCATTATTATTATTATTATCATTACCTGTATTAGCAGGAGCTATCACTATATTATTAACTGATCGAAATTTTAATACATCCTTCTTTGATCCTTCAGGAGGAGGAGATCCTATTCTATATCAACATTTATTT	Eukaryota	Metazoa		Arthropoda	Hexapoda		Insecta	Pterygota	Neoptera	Paraneoptera		Hemiptera	Heteroptera	Pentatomomorpha		Pentatomoidea	Pentatomidae	Pentatominae		Eurydema				Eurydema gebleri
ASV00716	TTTAAGTAATTCAGAATATCATTCTGGTCCTTCGGTTGATTTAGCTATTTTTAGTTTACATTTAGCTGGTGTTTCTTCATTAATGGGTGCTATTAATTTTATTACCACTATTTTTAATATGCGTATTCCTGGAATGTCTATGTTAAAAATTCCATTATTTGTTTGAAGTGTTTTAGTAACTGCATTTTTATTATTATTATCTTTACCAGTATTAGCTGGTGGTATTACTATGTTATTAACTGATCGTAATTTTAATACAACTTTTTTTGATCCAGCTGGTGGTGGTGATCCTATATTATATCAACATTTGTTT	Eukaryota
ASV00717	TTTATCAGGTATTGAAGCTCATTCTGGGGGAGCAGTAGATTTTGCAATATTTAGTTTACATTTAGCGGGTATTTCTTCATTATTGGGTGCTATAAATTTTATAGTCACTGTTTTAAATATGAAATTACCTGGGATGTATATGCATAATTTACCTTTATTTATTTGAGCTTTATGAGTTACCGCAATTTTACTATTATTATCTTTACCTGTTTTAGCAGCAGCTATTACAATGTTATTGACAGATAGAAATTTAAATACAGCCTTCTTTGATCCAGCAGCAGGGGGTGATCCTATCCTTTATCAACATTTATTT	Eukaryota
ASV00718	ATTATCTAGTGTGCAAGCGCATTCTGGAGCTTCTGTAGATTTAGCAATTTTTAGTTTACATTTAGCAGGTATTTCTTCATTATTAGGAGCAATTAATTTTATCGTAACTATTTGAAATATGAGATGTCCTGGAATGTTTATGCATAAATTACCTTTATATGGTTGAGCTATTTTCATTACAGCTTTATTATTATTATTTTCATTACCTGTATTAGCCGGAGCGATTACGATGCTTTTAACGGATCGCAATTTCAACACCGCATTTTTTGATCCGGCGGGCGGTGGCGACCCTGTATTATATCAACATCTGTTT	Eukaryota			Oomycota
ASV00719	GCTTTCAGAAATACAAAGTCATAGTGGACCTAGTGTAGATTTAGCTATATTTGCTTTACACTTATCAGGTATAAGTAGTTTATTAGGAGCATTAAACTTTATAACTACTATATTTAATATGAGAACTCCAGGTATAAGATTACATAAATTAGCTCTATTTGGATGAGCTGTTGTAATTACAGCTGTATTATTGTTATTATCTTTACCTGTACTTGCCGGTGCAATTACAATGATATTAACAGATAGAAACTTTAATACATCATTCTTTGAAACAGCAGGTGGTGGTGATCCTATATTATACCAGCATTTGTTT	Eukaryota	Fungi	Dikarya	Ascomycota	Pezizomycotina		Leotiomycetes
ASV00720	ATTATCGGCAATAACAGCTCATTCAGGAGCATCTGTAGATTTAGCTATATTTAGCTTACATTTAGCAGGTGTATCATCATTACTAGGAGCAATAAATTTTGTAACAACAATATTTAATATGAGAGTATCATTTTTAGGATTTCATCAAATGTCATTGTATGTATGGTCTATATTAATAACAGCATTTTTATTAATATTATCATTACCAGTGTTTGCAGGAGCAATAACTATGTTGTTAACAGATAGAAATTTTAATACCTCTTTTTTTGAAGTATCTGGTGGGGGAGATCCAATATTATATCAGCATTTATTT	Eukaryota
ASV00721	TATCGGGCGCAATAAGCCATTCTGGGCCCGGTGTTGATTTTGCGATTTTTAGTTTGCATATTGCTGGTATTTCATCAATCGCGGGTGCAATAAATTTTATTGTTACAATTCTTTTCATGCGGTGTCGTGGAATGCGTTTATTTAGCATGCCTTTATTTGCTTGGGCTGTTTTAATTACAGCGTTTTTGCTTCTGTTATCATTACCAGTCTTAGCGGGTGCGATTACTATGCTATTAACAGATCGTAATTTAAATACTACATTCTTTGAAGTCGATGGTGGTGGAGATCCTATTTTATACCAACATTTGTTT	Eukaryota	Metazoa
ASV00722	ATTATCATCTATGGAATTTCATAATGGTGCTGCTGTAGATTTTGCGATTTTTAGTTTACATTTAGCTGGTATAGCTTCGTTACTAGTGCAATAAATTTTTTAGTTACTGTTACAAATATGAGAGTGCCTGGTTTAAGGATTACTTATATGCCATTATTTGTATGGTCTGTCATTATTACAGCAGTTTTACTTTTATTATCATTGCCTGTGCTTGCTGCAGCTATTACTATGTTGTTAACCGATAGAAATTTTAATACATCTTTTTTTGATCCTTCAGGTGGTGGTGATCCTATACTTTATCAACACTTTTT	Eukaryota			Oomycota
ASV00723	GTTAAGTGCTATAGCCTCCGACGGTTCTGTAGATTTTGCCATATTTAGTTTACATTTAGCAGGTATTTCGTCATTAATGGGTGCTATTAATTTTATAGCTACTGTAATTAATATGAGAACTCCTGGTTATAAAATGAATTTAATACCATTATTTGTTTGATCTGTATTAATTACAGCTTTTTTATTATTATTGTCATTACCAGTATTAGCAGCAGGTATTACAATGCTTCTAACAGATCGTAATTTCAATAGTTCATTTTTTAATCCAGCTGGTGGGGGTGATCCTATATTATATCAACATTTATTT	Eukaryota
ASV00724	CTATCGGGCGCAATAAGCCATTCTGGGCCCGGTGTTGATTTTGCGATTTTTAGTTTGCATATTGCTGGTATTTCATCAATCGCGGGTGCAATAAATTTTATTGTTACAATTCTTTTCATGCGGTGTCGTGGAATGCGTTTATTTAGCATGCCTTTATTTGCTTGGGCGGTTTTAATTACAGCGTTTTTGCTTCTGTTATCATTACCGGTCTTAGCGGGTGCGATTACTATGCTATTAACAGATCGTAATTTAAATACTACATTCTTTGAAGTCGATGGTGGTGGAGATCCTATTTTATACCAACATTTGTTT	Eukaryota	Metazoa
ASV00725	TTTAAGTGCAGTAGCATCTGATGCATCTGTTGATTTTGCTATTTTTAGTTTACATTTAGCAGGTATTTCTTCAATATTAGGTGCTATAAATTTTATAGTGACAATATTTAATATGCGTACACCTGGAATGAAAATGAATTTAATAACTTTATTTGTATGATCAGTATTAATAACAGCTTTTTTATTACTAATATCATTACCAGTATTAGCTGCTGCTATTACAATGTTATTAACTGATCGTAATTTTAATAGTTCATTTTTTAATCCTGGTGGAGGAGGAGATCCTATATTATATCAACATTTATTT	Eukaryota	Metazoa
ASV00726	TTTAAGTTCTATTCAAGCTCATTCAGGTGGTTCCGTTGATTTAGCAATTTTTAGTTTACATATTGCAGGGGCGTCATCTATTCTTGGAGCGATTAATTTTATTACAACTATTTTAAATATGCGTACTCCTGGCATGACAATGCATAAATTGCCTTTATTTGTTTGAACAATTTTTGTAACGGCTATTTTATTACTGTTATCATTGCCTGTACTTGCTGCAGCTATAACTATGCTTTTAACTGATCGTAATTTTAATACTACTTTCTTTGACCCATCAGGGGGTGGTGATCCTATATTATATCAACATTTATTT	Eukaryota
ASV00727	ATTATCAGGTATCCAAAGTCATAGTGGACCAAGTGTAGATTTAGCTATATTTGGTTTACATTTATCAGGTATAAGTAGTTTACTTGGTGCAGTTAATTTTATAACAACAATACTAAATATGAGAAGCCCTGGAATAAGATTACATAAATTAGCATTATTTGGTTGAGCAGTAATAGTTACTGCTGTTTTACTATTATTATCTTTACCTGTTCTTGCAGGTGCTATTACAATGGTGCTAACAGATAGAAATTTTAATACTTCTTTCTTTGAAGCAGCTGGAGGTGGTGATCCTATATTATACCAACATCTTTTC	Eukaryota	Fungi	Dikarya	Ascomycota	Pezizomycotina		Leotiomycetes													Leohumicola
ASV00728	GTTATCTAATTCTGTTTATCATTTTGGAGGGTCTGTAGATTTAGCAATTTTTAGATTACATGTTGCTGGTGTATCTTCTATTTTAGGTGGAATTAATTTTATTACTACTTGTATAAAGGGTAAAATTAGGTATGTAATAAGATTCGAATTTTTAACTTTGTTTGTGTGAGCTATAATTGTTACAAGGTTTTTATTAGTTTTAAGTTTACCTGTTTTAGCAGGAGGAATTACTATATTATTATTAGATCGTAATTTTGGTTCTTCGTTTTTTGACCCCAGGGGGGGAGGTAATCCTATTTTATATCAACATTTATTT	Eukaryota	Metazoa		Rotifera			Eurotatoria	Bdelloidea
ASV00729	TTTATCAACATTTTATCATTCAGGACCTTCAGTAGACTTAACAATTTTTTCTTTACACCTTGCAGGGATTTCTTCAATTTTGGGTGCCTTAAATTTTATTACTACAATTATTAATCTTAAAGCAAAAAACCTTTCAGCAGAAAAAATTAGACTATTTGTCTGATCAGTTATTTTAACAGCTATTCTCCTTCTTTTATCTCTGCCAGTGTTAGCAGGAGCTATCACAATACTTTTAACTGACCGAAATTTAAATACTTCTTTTTTTGACCCTAGGGGGGGAGGAGACCCTGTCTTATATCAACACCTTTTT	Eukaryota	Metazoa		Arthropoda	Hexapoda		Insecta	Pterygota	Neoptera	Paraneoptera		Thysanoptera	Terebrantia			Thripoidea	Thripidae	Thripinae		Thrips				Thrips tabaci
ASV00730	TTTAAGTGCTTTACAAGCGCATCCTACAGCTGGTGTTGAATTAGCTATTTTTAGTTTACATATAGCAGGGATTTCCTCATTAGCGGGTGCTATTAATTTTATTGTAACTTTTTGTAATATAAGAGTACCGGCTTATAATCAAGTACAACGTACTCCTTTATTTGCTTGATCTGTTTTTATTACTTCGATTTTATTATTATTATCTTTACCAGTATTAGCTGCAGCTATTACTATATTATTAACAGATCGTAATTTTGGTACATCTTTTTATGATCCTATTGGTGGTGGAGATCCTGTATTATATCAACATTTATTT	Eukaryota
ASV00731	AGAATAGCCGGCAGTGTTGGCGTATAATATGTACTTAAACGTCTTGCACTTCGAACCAGTCTTCTTCTCTTTGGGCTAGTTGAAATTTGAAAATTCGATTGAAAACATTTCGATACAGCTTTTTTCACACGTTTTTCTGACGCCTCACCGTTAATGACGGCAACGTCCCTCTTTCTGAAAGTGCTGCAAATATTAATGATTATTATCATGGTGCACGAGCCTGTTGATTAATTAAGAAAAAACCATTAAGTGTGTGTATTGGTGGGAAATGAAGAGCCACTGGAGAATACTGCCTAATACTGAATTGCAA
ASV00732	TTTAAGTGCATTAGCTTTTGATGGATCTGTAGATTTTGCAATTTTTAGTTTACATATTGCTGGATTATCTTCTATTTTTGGAGCTATTAATTTTATAGTTACAGTTTTAAATATGAGAGTTCCTGGTTTTAAATTACATTTAATTCCTTTATTCGTTTGAGCGTTTTTATTACAGCGTTTTTATTATTATTATCTTTGCCTGTTTTAGCTGCTGGTATTACTATGTTACTTACAGATCGTAATTTTAATAGTTCTTTTTTTAATCCTTCAGGGGGAGGTGATCCTATATTATATCAACATTTATTT	Eukaryota			Tubulinea			Elardia					Euamoebida					Hartmannellidae
ASV00733	ATTATCCAGTATAACAGCTCATTCTGGAGGTGCCGTTGATTTAGCTATTTTTAGTTTACATTTATCTGGAGCGGCGTCTATTTTAGGTGCAATTAATTTTATTTGTACTATTACTAACATGAGAGCAAAAAGTCTTCCATTCCATCGACTTCCTTTATTTGCTTGGGCAATTTTTTTAACAGCATTTTTATTATTATTATCTTTACCAGTATTAGCAGGGGCTATTACTATGCTATTAACTGATAGAAATTTTAATACAACTTTTTTTGATCCTGCTGGAGGAGGAGACCCTGTGTTATATCAGCATCTATTT	Eukaryota			Bacillariophyta			Bacillariophyceae					Naviculales					Naviculaceae			Mayamaea				Mayamaea permitis
ASV00734	TTTAGCTGGAATTGAAGCTCATTCAGGTGCTTCTGTAGATTTAGCTATATTCAGTTTGCATTTAGCAGGTGTTTCTTCTTTATTAGGTGCAATAAATTTTATCGCAACAATTTTAAATATGAGAGCTCCTGGAATCACTTTATTTCGTATGCCTTTATTTGTTTGGTCTGTTTTAATAACCGCAGTACTTTTATTATTATCTCTACCTGTATTAGCAGGTGGTATTACAATGTTATTAACTGATCGTAATTTTAATACATCTTTTTTTGATCCTATAGGCGGCGGGGATCCCATCTTATATCAACATTTATTT	Eukaryota
ASV00735	TTTAAGTGGAATTCAAGCCCATTCTGGAGCAGCAGTTGATTTTGGTATATTTAGTTTACATTTAGCAGGAGCATCTTCTATTATGGGTGCGATAAATTTTATTGTAACTATTTTAAATATGCGTTGCAGAGGTTTAGCTATGCATTCTTTACCATTATTTGTTTGAGCTGTCTTAATTACTGCTGTTTTATTATTGTTATCTTTACCAGTTTTAGCGGGCGCAATAACGATGCTATTAATGGATCGTAACTTTGATACGTCTTTTTTTGAAGCTTCGCAAGGAGGAGATCCTGTATTATACCAACATTTATTT	Eukaryota
ASV00736	TTTAAGTTCAGTAGTTGCTCATTCTGGATGTTCTGTTGATTTGGCTATTTTTAGTCTTCATTTAGCTGGTGTTTCATCAATAGCAGGAGCTATTAATTTTATAGTTACAATTATAAATATGAGATGCCCAGGACTTACTTTTCGAAGACTTCCTTTATTTGTTTGATCTGTTTTCATAACAGCTTTTTTGTTGCTTTTATCTTTACCGGTTTTAGCAGGTGCGATTACTATGCTTTTAACAGATAGAAATTTAAATACAACTTTTTATGATCCTATAGGTGGTGGTGATCCTATTTTGTATCAGCATTTGTTT	Eukaryota	Metazoa
ASV00737	ATTAGCTGGAATACAATCTCATAGTGGTGGTAGTGTAGATTTAGCTATATTTAGTTTACATTTAGCTGGTGTTTCTTCATTATTAGGAGCTATAAATTTTATAAGTACTACTTTAAATATGAGAACAAATGGTATGTCTTTACATAAATTACCTTTATTTGTATGAGCCATATTTATAACAGCTATATTATTATTATTATCTTTACCTGTATTAGCCGGTGCTATAACTATGTTATTAACAGATAGAAACTTTAATACTAGTTTTTATGATCCAGCTGGTGGAGGTGATCCAATCTTATATCAACACTTATTT	Eukaryota	Fungi	Dikarya	Basidiomycota	Agaricomycotina		Agaricomycetes	Agaricomycetidae				Agaricales
ASV00738	CTTTCTTCAGGAATTGCTCATGCTGGATCTTCTGTTGATTTATCAATTTTTAGTCTTCATTTAGCTGGAGCTAGATCAATTCTAGGGGCTGTAAATTTTATTACAACTATTATTAATATGCGAACTATTGGTATGACATGAGATCGAACCCCTCTCTTCGTCTGATCAGTATTTTTAACAGCCATTCTCCTTCTTCTATCCTTACCAGTATTAGCCGGTGCTATTACTATACTTTTAACTGATCGAAATCTTAATACTACATTTTTTGACCCTGCTGGAGGAGGGGATCCTATTTTATATCAACATTTATTT	Eukaryota	Metazoa		Arthropoda	Hexapoda		Collembola					Entomobryomorpha				Isotomoidea	Isotomidae	Isotominae		Desoria
ASV00739	ATTATCAGGATTACAAAGTCACAGTGGACCAAGTGTTGATATGGCTATATTTGCATTACATCTATCAGGTATAAGTAGTTTATTAGGTGCTATAAACTTTATAACTACTATAGCTAATATGAGAACTCCAGGAATAAGATTACATAAATTAACATTATTTGGTTGAGCAGTAGTTATAACAGCTATATTATTATTATTATCTTTACCAGTATTAGCCGGTGGTATTACTATGGTATTAACTGATAGAAACTTTAATACATCTTTCTTTGAAGTAGCTGGAGGTGGGGATCCTATATTATTCCAACACTTATTC	Eukaryota	Fungi	Dikarya	Ascomycota	Pezizomycotina		Sordariomycetes	Hypocreomycetidae				Hypocreales
ASV00740	TTTATCTAGCATCACTGCACATTCGGGTGGTTCTGTAGATTTAGCAATCTTTAGTTTACACTTATCTGGTGTTTCTTCTATTGCGGGTGCAATTAATTTTATGACTACTATTATAAATATGCGTGTAAAAGGTATGACACTTTATCGTTTACCTTTATTTATTTGAGCATTATTTTTAACTGCTTTCTTATTAGTATTGACTTTACCTGTTTTAGCTGGCGCTATCACAATGTTATTGACAGATAGAAATTTTAACACTACATTTTTTGATCCAGTTGGTGGAGGTGATCCTATACTTTATCAACATTTATTT	Eukaryota			Discosea			Flabellinia					Dactylopodida					Paramoebidae			Korotnevella
ASV00741	TTTATCTTCTTTACAAACACATTCTAGTGCATCTATTGATTTTTTAATATTAAGTTTTCATTTAGCAGGTGTCTCTTCTATTGTTGCTTCAATAAATTTTATTTGTACAGTATTATATTTTAAAAGTGAGTCAATGTATTTAAAAGATATGCCATTATTTGTATGGTCTGTTTTTATTACATCATTTTTATTACTTCTTGCTATTCCAGTACTTGCTGCAGCAATTACTTTATTATTATTTGATCGTAATTTTAATACAAGCTTTTTTGACCCTTCTGGAGGTGGAGATGTAGTTTTATACCAACATTTATTC	Eukaryota
ASV00742	TTTATCTAGTATTACTGCACATTCAGGAGGTTCTGTAGATTTAGCAATTTTCAGTTTACATCTATCTGGTGTTTCTTCTATTGCAGGTGCAATTAATTTTATGACAACTATTATAAATATGCGTGTAAAAGGTATGACACTTTATCGTTTACCTTTATTTATTTGAGCATTATTTTTAACTGCTTTTTTATTGGTATTAACTTTACCTGTTTTAGCCGGTGCTATTACGATGTTATTAACAGATAGAAACTTTAACACTACATTTTTTGATCCGGTTGGTGGAGGCGACCCTATACTTTATCAACATTTATTT	Eukaryota			Discosea			Flabellinia					Dactylopodida					Paramoebidae			Korotnevella
ASV00743	ACTTTCTTCTAATATTGCTCATAGAGGTTCTTCAGTAGATTTAGCCATTTTTTCATTACATTTAGCTGGAATTTCTTCAATTTTAGGAGCAATTAATTTTATTACAACTATTATTAATATACGTATTAGAAATATATCATTTGATCAAATACCTTTATTTGTTTGAGCTGTTGGAATTACAGCTTTACTTTTACTATTATCATTACCAGTTCTAGCAGGAGCCATTACAATACTTTTAACAGACCGAAATTTAAATACCTCATTTTTTGACCCAGCAGGAGGGGGTGATCCAATTCTTTATCAACATTTATTT	Eukaryota	Metazoa		Arthropoda	Hexapoda		Insecta	Pterygota	Neoptera	Endopterygota	Amphiesmenoptera	Lepidoptera	Glossata	Neolepidoptera	Heteroneura	Papilionoidea	Pieridae	Pierinae	Pierini	Pieris				Pieris rapae
ASV00744	TTATCTGGTATTGAAGCTCATTCCGGCGGTTCCGTCGATCTGGCTATTTTTAGTCTGCATTTAGCTGGTATTTCATCTATTGCTGGTGCAATAAACTTTATAACAACAATTTGAAACATGCAGTTTAGGGGCGGATCTCTTTATCGATTACCATTATTTTGTTGAGCAGTTTTGATAACCGCTGTTTTACTTCTATTGTCACTTCCTGTTTTAGCTGGGGCAATAACAATGTTACTAACAGATAGAAATTTAAACACGTTTTTTTTTAACCCGGCCGCCGGTGGAGATCCAATCTTGTATCAACATCTGTTC	Eukaryota	Metazoa
ASV00745	ATTATCAGGTATACAAAGTCATAGTGGACCTAGTGTAGATTTAGCTATTTTTGCTTTACACTTATCAGGTGTTAGTAGTTTATTAGGTGCTATGAACTTTATTACTACTATTTTAAACATGAGATGTCCTGGTATAAGACTACATAAATTAGCACTTTTTGGTTGAGCAGTAGTAATTACTGCAGTATTATTATTATTATCTTTACCAGTGCTAGCTGGTGGAATTACTATGATTTTAACAGACCGTAATTTTAATACATCATTTTTTGAAGTAGCTGGAGGTGGTGATCCTATATTATATCAACATCTTTTC	Eukaryota	Fungi	Dikarya	Ascomycota	Pezizomycotina
ASV00746	ATTATCAGGAATTTTTTCACATTCAGGTGCTTCTATAGAATGTGCTATTTTTAGTTTACATTTAGCAGGTATTTCTTCAATATTAGGTTCCATAAATTTTATAGTAACTGTATTAAATATGAGAGTACCTGGAATGCATATGTTTAGAATTCCTTTATTTGTTTGAGCTGTATTTTTAACAGCATGATTATTATTATTATCATTACCTGTGTTAGGAGGTGCTATTACTATGTTATTAACAGATCGTAATTTCAATACTACTTTTTTTGAAGTTAGTGGAGGAGGAGATCCAGTATTATTTCAACATTTATTT	Eukaryota			Discosea								Himatismenida					Cochliopodiidae			Cochliopodium
ASV00747	TTTAAGTGGCATCGAGGCTCATTCTGGCCCTGCTGTTGATTTTGGTATTTTTAGCCTTCATCTTGCTGGGGCTTCTTCTATTATGGGTGCAATTAATTTTATTGTAACCATTGTAAATATGCGCGCCTTAGGTATGACTTTTTACACTTTACCTCTTTTTGTTTGATCTATTTTTATTACGGCATTTTTATTATTGCTTTCTTTGCCAGTTCTAGCAGGTGCAATCACTATGCTATTAATGGATCGTAACTTTAAAACTGTTTTTTTTAATCCAATCGGTGGTGGTGATCCAGTTCTTTACCAACATCTTTTC	Eukaryota
ASV00748	TTTATCTGGTATTGTAGCACATTCTGGTCCTGCAGTTGATTTAGCAATTTTTAGTTTACATATTGCTGGAGCATCATCAATAATGGGAGCTATTAATTTTATTGTAACAATTACAAATATGCGAGCACGAGGATTAACATATTTTCGAATGCCACTTTTTGTTTGATCAGTTCTTATAACAGCGTTTTTACTATTATTATCATTACCTGTTTTAGCGGCTGCAATTACTATGTTACTAACTGACCGTAATTTTAATACTGGATTTTTTGTTGTACAAGCTGGTGGAGATCCAGTTTTATTTCAACATTTATTT	Eukaryota
ASV00749	ACTATCTTCTATAGAAAGTCATTCAGGAGGTTCTGTTGATCTTGCAATTTTTAGTTTACATTTAGCGGGTGCTTCATCTATATTAGGTGCTATGAATTTTATCACGACAGTTATGAATATGAGAGCACCTGGTTTAGAAATGCATAGAATACCTCTATTTGTTTGAGCAGTTTTTATAACTGCAATATTATTATTATTATCTTTACCAGTTTTAGCTGGCGCTATTACAATGCTATTAACAGATAGAAATTTTAATACTACATTTTTTGATCCAGCAGGCGGTGGTGATCCTATACTATATCAACATTTGTTT	Eukaryota
ASV00750	ATTAGCTAGCATTGGATTCCACTCTGGTGGATCTGTTGATCTTGCTATTTTTAGTTTACACTTAGCTGGTATTTCTTCTATTTTAGGTACTGTTAACTTTATTACAACTATCTTCAATATGAGAGCACCAGGAATGACAATGCACAGATTACCTTTATTTGTGTGAGCTATATTAATAACAGCATTCTTATTAATATTATCATTACCAGTGTTTGCAGGAGCGATAACAATGTTATTAACAGATAGAAACTTCAATACAAGCTTCTACGACCCAGCAGGAGGAGGAGATCCTATCTTATATCAACACTTATTC	Eukaryota
ASV00751	ATTAAGTGGAATAGAAGCACATTCTGGAGCGGCAGTGGATTTTGGTATTTTTAGTCTACATTTGGCTGGTGCAAGTTCAATTTTAGGAGCAATAAATTTTATAGTTACTATACTAAATATGCGAGCTTTGGGATTAACAATGTATAGTTTACCACTTTTCGTATGATCAGTTCTAATTACAGCTATCCTTTTATTATTATCTTTACCTGTTTTGGCTGGCGCAATTACAATGTTATTATTAGATCGTAATTTTGACACTGTATTTTTTAATGCAGTCGGTGGAGGAGACCCTGTTTTATATCAACATCTTTTT	Eukaryota
ASV00752	TTTAAGTTCAATTCAAGCACATTCTGGTGGTTCTGTTGATTTAGCTATTTTTAGTTTACACATTGCCGGGGCTTCTTCAATTTTAGGCGCGATTAATTTTATTACAACTATTTTAAATATGCGTACGCCAGGAATGACCATGCATAAATTACCTTTATTTGTTTGAACAATTTTTGTAACAGCTATTTTATTATTATTATCGTTACCAGTGCTTGCAGCGGCAATTACAATGCTTTTAACTGATCGTAATTTTAATACAACTTTTTTTGATCCATCTGGTGGTGGAGATCCTATTTTATATCAGCATTTATTT	Eukaryota			Rhodophyta			Florideophyceae
ASV00753	ATTGAGTGGTATTCAAGCCCATTCTGGTCCTGCCGTAGATCTGGCAATTTTTAGTCTACACATTGCAGGTGCATCTAGTATTTTAGGAGCAATTAATTTTATCGTAACTATTATAAATATGCGCGCACGCGGTTTAACAATGCATCGTTTACCATTATTTGTATGATCAGTGTTTGTTACGGCTATTTTATTACTTCTATCTTTGCCGGTTCTAGCTGGAGCAATTACAATGCTTTTGACAGATAGAAACTTTAATACTTCATTTTTTGTTCCTGTAGGTGGTGGTGATCCCGTATTGTACCAACATCTTTTC	Eukaryota
ASV00754	ACTTAGTGATATTCTATATCATCCTGGGCCTTCTGTGGATTTTGCTATATTTAGTTTACATTTAGCCGGCGCTTCTTCTTTATTAGGAGCTATTAATTTCATAACTACAATTATTAATATGAGGTCAAAATTTATTACTTATTCAAAATTGCCTTTATTTGTTTGGGCGGTTTTTGTAACATCATTTTTGTTGTTGCTGTCATTACCGGTTTTAGCTGGTGCAATAACTATGTTACTTACTGATAGAAATTTTAATACAAGTTTTTTTGATCATATTGGTGGCGGGGATCCTATACTTTATCAACATTTATTT	Eukaryota
ASV00755	TTTATCTGGAATCGTTGCACATTCTGGGCCAGCTGTTGATTTAGCAATATTTAGCCTTCACGTAGCGGGGGCTTCATCAATAATGGGAGCAATTAATTTTATAGTAACAATAACAAATATGCGTGCTAGAGGAGTAACTTTTTTTAACTTACCTTTATTTGCATGATCCGTTTTAATCACAGCCGTATTATTATTATTATCATTACCAGTATTAGCAGGAGGAATAACAATGCTTTTAACGGACAGAAATTTCAATACAAGCTTTTTTGTTGTTACAGGTGGTGGAGATCCGGTACTTTTTCAACATCTTTTT	Eukaryota
ASV00756	ATTATCAGGAATACAATCTCACAGTGGACCTAGTGTAGATTTAGCTATATTTGGTTTACACTTAAGTGGTATAAGTAGTATGTTAGGTGCAATGAATTTCATAACTACTATTTTAAATATGAGAAGTCCAGGTATACGTTTACACAAATTAGCTTTATTTGGATGAGCTGTTATTATTACAGCCGTATTATTATTATTATCATTACCAGTGTTAGCTGGAGGAATTACTATGATTTTAACTGATAGAAACTTTAATACTTCATTCTTTGAAGTAGCTGGTGGTGGAGATCCTATATTATTCCAACACTTATTC	Eukaryota	Fungi	Dikarya	Ascomycota	Pezizomycotina		Eurotiomycetes	Eurotiomycetidae				Eurotiales					Aspergillaceae			Penicillium
ASV00757	TTTATCAGAAATACAAAGTCATAGTGGACCTAGTGTAGATTTAGCTATATTCGCCTTACATTTATCTGGTATTAGTTCATTATTAGGAGCTCTTAATTTTATAACTACTATACTTAATATGAGAACACCAGGTATTAGATTACATAAACTAGCCTTATTTGGATGAGCTATCGTTATAACAGCTGCTCTTCTATTATTATCTTTACCTGTGTTAGCCGGTGCAATAACTATGATCCTAACTGATCGTAACTTTAATACATCCTTTTTTGAAACAGCTGGTGGAGGTGATCCTATTTTATATCAACATCTTTTC	Eukaryota	Fungi	Dikarya	Ascomycota	Pezizomycotina
ASV00758	TTTATCAAATAATATTGCTCATACTACTATTTCAGTAGACTTAACTATTTTTTCCCTACATTTAGCAGGTATCTCATCAATTTTAGGAGCAATTAATTTCATCTGTACTATCTTAAATATAATACCTAATAATATAAAATTAAATCAAATTCCTCTATTTCCATGATCAATTTTAATTACAGCTATATTATTAATTTTATCCTTACCTGTATTAGCTGGTGCTATTACTATATTATTAACAGATCGAAATTTAAATACATCATTTTTTGATCCAGCAGGTGGGGGAGACCCTATTCTTTATCAACATTTATTT	Eukaryota	Metazoa		Arthropoda	Hexapoda		Insecta	Pterygota	Neoptera	Paraneoptera		Hemiptera	Sternorrhyncha	Aphidomorpha		Aphidoidea	Aphididae	Aphidinae	Aphidini	Aphis	Aphis			Aphis gossypii
ASV00759	TTTCTGCAAGAATTGCTCATGGTGGAGCTTCTGTAGATTTAGCAATTTTTTCATTACATTTAGCAGGAATATCCTCAATTTTAGGAGCTGTAAATTTTATTACAACAGTAATTAATATACGATCAAATGGAATTACATATGATCGAATACCTTTATTTGTATGATCAGTAGTAATTACTGCTTTATTATTACTTTTATCTTTACCTGTATTAGCAGGAGCAATTACTATACTTTTAACAGATCGAAATTTAAATACATCTTTCTTTGACCCAGCTGGAGGAGGAGATCCAATTTTATACCAACATTTATTT	Eukaryota	Metazoa		Arthropoda	Hexapoda		Insecta	Pterygota	Neoptera	Endopterygota		Diptera	Brachycera	Muscomorpha		Syrphoidea	Syrphidae	Syrphinae	Syrphini	Sphaerophoria				Sphaerophoria macrogaster
ASV00760	TTTAAGTGGAGTTCAAAGTCACAGTGGTCCAAGTGTAGATTTAGCTATATTTGCTTTACACTTATCTGGTGTTAGTTCTTTACTGGGGGCAATCAATTTCATTACAACAGTAGTAAATATGAGAACACCTGGTATAAGACTTCACAAATTAGCCTTATTTGGATGAGCTGTAGTTATTACAGCTGTTTTATTATTACTATCATTACCAGTTCTTGCTGGGGGAATCACAATGGTGCTTACTGATCGTAATTTTAATACATCTTTCTTTGAAACAGCTGGTGGTGGAGATCCTATATTATTCCAGCATCTTTTT	Eukaryota	Fungi	Dikarya	Ascomycota	Pezizomycotina		Sordariomycetes	Sordariomycetidae
ASV00761	CTTAGCGGAATCGAGGCGCATTCTGGCCCTGCAGTTGATTTCGGTATTTTTAGTCTTCACCTGGCTGGTATTTCTTCTATTCTAGGTGCAATTAACTTCATTGTAACTATTTTCAATATGCGTGCCCACGGTATGCCGTTATACATGATGCCCCTTTTTGTTTGAAGCATCTTAATTACCGCGTTTCTTCTACTTCTTTCTTTGCCTGTGCTCGCCGGAGCAATTACTATGCTTCTTATGGACCGTAACTTCAAAACCGTGTTCTTTAATTCGAATGGGGGTGGTGATCCCGTTCTTTACCAACACCTTTTC	Eukaryota
ASV00762	TTTATCTTCAGCAGCAGCTCACTCAGGGGGGGCTGTAGATTTAGCAATATTTTCATTACACTTAAGTGGAATTTCTAGTATGCTTGGAGCAATAAACTTTATTACTACATTTAGTAATATGCGATGTAGTGGAATGAGTTTACACAAAGTGCCATTATTTGCTTGGGCAGTAGTAATAACTGCAGTATTGTTATTATTATCTTTACCTGTATTGGCTGGTGCGATAACTATGTTATTAACAGATAGAAATTTTAACACTACCTTTTTTAACTCAGCAGGAGGGGGAGATCCTTTATTATACCAACACTTATTC	Eukaryota	Metazoa		Arthropoda	Hexapoda		Insecta	Pterygota	Neoptera	Endopterygota
ASV00763	ATTAGCTTCTATTGATTATCATTCGGGAGGTTCGGTAGATTTAGCTATTTTTAGTTTACATTTAGCAGTGTTTCTTCTTTATTAGGTGCTATTAATTTTATTACTACCATTATTAATATGAGAACTCCTCGTTTAGAATGGGATCGTTTACCTTTATTTGTTTGGGCTATATTTATTACAGCATTTTTGTTATTATTATCTTTACCAGTATCAGCAGGAGGTATTACTATGTTATTAACTGATAGAAATTTTAATACAACATTTTTTGATCCATTAGGAGGAGTGATCCTATTTTATATCAACATTTATTT	Eukaryota
ASV00764	TTTAAGCATACAACATTCTGGTGCTTCCGTTGACTTAGCAATATTAAGCCTGCATTTAAATGGTTTAAGCTCCATTTTAGGTAGTATTAACTTATTAGTTACAGTCGCAGGTATGCGTGCCGCTGGTATGAAATTAACACAAATACCTTTATTTGTTTGGTCCATAGTTTTTACAGCTATTTTAGTTGTTTTAGCTGTACCCGTATTAGCCGCTGCTTTAGTGATGTTATTAACAGACCGTAATCTAAACACTGCTTACTTTTGTGAAAGTGGTGATCTAATTTTATATCAGCACTTGTTC	Eukaryota	Viridiplantae		Chlorophyta			Chlorophyceae					Chlamydomonadales
ASV00765	ATTAAGTGGAATTGATGCTCATTCAGGTCCATCTGTTGATTTTGCAATTTTTAGTTTACATTTATCTGGTGCATCATCAATTGCTGGTGCAATTAATTTTATTGTAACAATTATAAATATGCGGGCAATTGGTTTAACTTTTTATAGATTGCCATTATTTGTTTGGTCTGTTTTTATTACAGCTTTTTTATTACTTTTATCTTTACCAGTTTTAGCAGGGGCAATTACTATGTTACTTTTTGATCGTAATATAGGAACAGTATTTTTTAATCCTGCAGGTGGTGGAGATCCAGTTTTATATCAACATCTTTTT	Eukaryota
ASV00766	ATTAGCTAGCGTTCAATATCATCCAGGTCCTTCAATTGACTTAGCTATTTTTAGCTTGCATTTAGCGGGGGTTGCTTCGTTGTTAGGTGCTATCAATTTTATTGCTACTGCTATTAACATGCGCTCTCCAAATTTAAGATTAGACCAAATGCCATTATTTGTTTGGTCAATTGTTATCACAGCTTTCTTGTTACTTTTATCACTTCCAGTTTTGGCAGGTGCAATTACTATGCTTTTAACTGACCGTAATTTTAATACTACATTCTTCGATCCAGCTGGTGGTGGTGATCCTGTGCTTTATCAGCATTTATTT	Eukaryota	Metazoa
ASV00767	ATTATCTGGTATATTTTCACATTCAGGTAGTGCTGTTGATTTTGGTATTTTTAGTTTACATTTAGCAGGTATTTCATCAATTTTAGGTTCAATAAATTTTATAGTTACAATTTTAAATATGAGAATAAAAGGAATGACAATGTTTAGATTACCTTTATTTGTATGAGCAGTATTTATAACAGCATGATTATTAGTGTTATCATTACCAGTATTAGGAGCAGGTATAACAATGTTATTAACAGATAGAAATTTTAATACAGCTTTTTTTGAAGTTAGTGGAGGAGGGGATCCAGTATTATTTCAACATTTATTT	Eukaryota			Discosea								Himatismenida					Cochliopodiidae			Cochliopodium
ASV00768	ATTATCGTCTTTTGAAGGTGATGGAGTTGATTTAGCAATTTTCAGTTTACATTTAGCTGGTGTTGCCTCTTTATTAGGTTCTATAAATTTTATAACAACAATATTTAATATGAGAGTTGCAGGTATGAATATGCATTTATTACCATTATTTATTTGAGCTATGTTATTAACTGCTTTTTTATTAGTTTTCTCATTACCAGTTTTTGCAGCTGCTATTACTATGTTATTGACTGATCGTAATTTTAATACTAGTTTTTATTCTCCTGCAGGTGGTGGTGATCCAATATTATATCAACATTTATTT	Eukaryota
ASV00769	TTTATCTGGCTTACAAAGTCATAGTGGTCCCAGTGTAGATTTAGCCATTTTTGCTTTACACTTATCCGGTGTAAGTAGTTTATTGGGAGCAATGAATTTTATTACAACAATACTAAATATGAGAAGTCCAGGTATAAGACTGCACAAATTGGCTCTATTTGGATGAGCAGTTGTTATAACAGCCGTTTTATTATTACTATCTTTACCTGTTTTAGCGGGTGCAATAACAATGGTTTTAACAGATAGAAATTTTAATACTTCATTTTTTGAAGTAGCTGGTGGAGGTGATCCTATATTATACCAACATCTTTTC	Eukaryota	Fungi	Dikarya	Ascomycota	Pezizomycotina
ASV00770	ACTATCAGGTATACAAAGTCACAGCGGTCCTAGTGTGGATTTAGCCATTTTTGCTCTACACCTTTCAGGTATAAGTAGTTTACTGGGTGCAATGAACTTTATTACAACTATTTTAAATATGAGAAGTCCTGGTATCAGATTACATAAATTAGCTTTATTTGGATGAGCAGTAGTAGTGACAGCAGTGTTACTACTTTTATCATTACCTGTTTTAGCCGGAGGGATAACAATGATATTAACTGACAGAAACTTTAACACATCTTTCTTCGAAGTAGCAGGAGGAGGAGATCCTATACTATACCAACACCTATTC	Eukaryota
ASV00771	ATTGGCTGATTTAGGTTCTCATTCAGGTATTGCTGTAGATACAGCAATTTTTAGTTTACATTTAGCTGGTATTTCTTCTCTTTTAGGTGCAATTAATTTTATAACTACAATTGCCAATATGCAACCAAAAAATTTTGAATGAACTCGACTACCTTTATTTGTTTGAGCTGTATTAGTAACTGCATTTTTATTATTATTATCTTTACCTGTATTAGCAGGCGCTATTACAATGTTATTAACTGATAGAAATTTTAATACAACTTTTTTTGATCCTTTAGGTGGTGGTGATCCTATTTTATATCAACATTTATTT	Eukaryota	Metazoa		Arthropoda	Hexapoda		Insecta	Pterygota	Neoptera	Endopterygota	Amphiesmenoptera	Lepidoptera	Glossata	Neolepidoptera	Heteroneura
ASV00772	TTTATCAGGATTACAAAGCCACAGTGGACCTAGTGTTGATTTAGCTATTTTCGCCTTACATTTATCAGGGATAAGTAGTTTATTAGGTGCTATAAACTTTATTACTACAGTAGTAAATATGAGAACACCTGGTATAAGATTACACAAATTAGCTTTATTCGGATGAGCTGTAGTTATAACAGCTGTGTTATTATTATTATCTTTACCTGTATTAGCTGGAGGTATAACAATGCTATTAACAGATAGAAATTTTAATACTTCATTCTTTGAAACAGCAGGAGGTGGAGATCCTATATTATTCCAACACTTATTC	Eukaryota	Fungi	Dikarya	Ascomycota	Pezizomycotina		Sordariomycetes	Hypocreomycetidae
ASV00773	ATTATCATTAATTTTAGGTCATGGTGGTATATCTGTTGATTTAGGTATTTTTTCTTTACATTTGGCTGGTGCTTCTTCAATTATAGGTGCTGTAAATTTTATTACTACAATTATAAATATACGTTCTAATTTATTTAATATAGATAAAATATCTTTATTTTCTTGATCAGTATTTATTACAGCAATTTTATTATTATTATCTTTGCCTGTTTTAGCTGGTGCTATTACTATATTATTAACTGATCGTAATATAAATACAAGATTTTTTGATCCATCAGGTGGTGGAGATCCAATTTTATATCAACATTTATTT	Eukaryota	Metazoa		Arthropoda	Hexapoda		Insecta	Pterygota	Neoptera	Endopterygota		Hymenoptera	Apocrita	Parasitoida		Ichneumonoidea	Braconidae	Microgastrinae		Cotesia				Cotesia vestalis
ASV00774	TTTATCTTTAACTTTAGGACATAGGGGGGTTGCTGTAGATTTTGCTATTTTTTCTTTACATTTAGCAGGTATTTCTTCAATTATGGGAGCTATCAATTTTATTAGTACTATTTTTAATATACGATGTTTTAATGTTAAAATAGATCAAATTTCATTATTAATTTGATCTGTGTTAATTACAGCAGTTTTATTATTATTATCTCTACCAGTATTAGCAGGTGCTATTACTATATTATTAACTGATCGTAATTTAAATACTACTTTTTTTGATTTTGCAGGTGGTGGTGATCCAATTTTATATCAACATTTATTT	Eukaryota	Metazoa		Arthropoda	Hexapoda		Insecta	Pterygota	Neoptera	Endopterygota		Hymenoptera	Apocrita	Parasitoida		Ichneumonoidea	Braconidae	Aphidiinae		Aphidius				Aphidius colemani
ASV00775	TTTATCAAGTGTACAAGCGCATTCAGGTCCTTCAGTTGATTTAGCTATTTTTAGTTTACATTTATCTGGTATTTCTTCAATGTTAGGTGCTATAAACTTTTTATCAACTATATATAATATGAGAGCTCCAGGTTTAAGCTTTCATAGATTACCTTTATTTGTTTGGTCATTATTAATTACAGCTTTTTTATTAGTTTTAACTTTACCGGTATTAGCAGGTGCTATTACAATGTTATTAACTGATAGAAATTTAAATACTTCTTTTTATGATCCTTCAGGAGGAGGTGATCCTGTATTATATCAACATTTATTT	Eukaryota			Oomycota
ASV00776	TCTATCAGGTGTACAAGCTCACTCAGGTGGGTCAGTTGACTTAGCTATCTTTGCTCTTCACCTTTCAGGTATTAGCTCAATGCTGGGTTCAATGAACATCCTTACAACTATCCTAAACATGCGAGCTCCTGGAATGACTCTACACAAAATGCCACTATTCGTATGGGCTATGCTATTCCAATCAGTTATTATTATCCTAGCCGTTCCTGTACTAGCAGGTGGTCTGACAATGCTACTAACTGACCGTAACTTCAACACATCATTCTTCGACGCAGCCGGAGGTGGTGACCCAGTACTATACCAGCACATCTTC	Eukaryota	Fungi	Dikarya	Basidiomycota	Agaricomycotina		Tremellomycetes					Tremellales
ASV00777	ATTAAGTTCTGTTCCATTTCATTCAGGCGGTGCTGTTGATTTAGCTATCTTCAGTTTACACGTAGCAGGTGCTTCATCATTAATGGGTGCTATTAATTTTATTACTACTATTGTAAATATGCGTGCTCCTGGTATCTATATGCATAGATTACCTTTATACGTATGATCATTATTAATTACTGCTGTTTTATTATTATTGTCTTTACCTGTTTTAGCTGGTGGTATTACAATGTTATTAACAGATAGGAATTTTAATACTTCTTTCTTCGTACCTCTAGGTGGTGGTGATCCTATTTTATATCAACATTTATTT	Eukaryota
ASV00778	ATTAAGCTCTGTACCATTTCATTCAGGTGGTGCTGTTGATTTAGCTATTTTTAGTTTACATGTTGCTGGTGCTTCATCATTAATGGGTGCTATTAATTTTATTACTACTATTGTAAATATGCGTGCTCCTGGTATCTATATGCATAGATTACCTTTATACGTTTGATCATTATTAATTACTGCTGTTTTATTATTATTGTCTTTACCTGTCTTAGCTGGTGGTATTACAATGTTATTAACAGATAGGAATTTTAATACTTCTTTTTTTGTACCTTTAGGTGGTGGTGATCCTATTTTATATCAACATTTATTT	Eukaryota
ASV00779	ATTAAGTTCCGTATTTTCGCATTCCGGATATGCTGTGGATTTGGCTATATTTAGCTTACATTTAGCGGGTGTTTCTTCTATCGCTGGGGCTATTAATTTTTTAGTTACGATATTTAATATGAGATGTTTAGGTATGCATTTAACTATCATGCCTTTGTTTGTGTGAACAATTTTTATTACAGCTATTCTTTTATTACTTTCATTACCTGTTTTAGCCGGTGCTATTACCATGCTTTTATTTGATAGAAATTTTAATAGTAGTTTTTTTGAGCCACTAACTGGTGGAGATCCTATATTATATCAACATCTATTT	Eukaryota
ASV00780	TTTGAGTTCTTTATTTTCGCATTCTGGTTATGCTGTTGATATTGCCATTTTTAGTTTACATTTAGCTGGCGTTTCTTCCATAGCGGGTGCTATAAATTTTTTAGTTACAATTTATAATATGCGTTGTTTGGGTTTATATTTAACAATTATGCCTTTATTTGTTTGAACTATTTTTATTACTGCAGTTTTATTACTTTTATCGTTACCTGTATTAGCTGGGGCTATTACTATGCTATTATTTGATCGTAATTTAAATACTAGTTTTTTTGAACCTTTATCTGGAGGAGATCCTATTTTGTTCCAACATCTTTTT	Eukaryota	Metazoa
ASV00781	TTTAGCTGGTATACAGTCTCATAGTGGAGGTAGTGTAGATTTAGCTATATTTAGTTTACACTTAGCAGGTGTATCTTCATTATTAGGTGCTATTAATTTTATTAGTACTACTTTAAATATGAGAACTAACGGTATGTCTTTACATAAATTACCTTTATTTGTATGAGCCATATTTATAACAGCTATTTTATTATTATTATCTTTACCTGTATTAGCTGGTGCTATAACTATGTTATTAACTGATAGAAATTTTAATACTAGTTTTTATGATCCAGCTGGAGGAGGTGATCCTATCTTATATCAACACTTATTT	Eukaryota	Fungi	Dikarya	Basidiomycota	Agaricomycotina		Agaricomycetes	Agaricomycetidae				Agaricales
ASV00782	ATTATCTACAATGGCTACAGATGGTTCAGTAGATTTAGCAATTTTTAGTTTACATTTAGCTGGTATTTCTTCTATATTAGGAGCTATAAATTTTTTAGCTACAGTAATAAATATGAGATCACCTGGTTTTAAATTTGGATGATTACCATTATTTGTTTGAGCTGTTTTTATAACAGCCATATTATTATTATTATCTTTACCAGTATTAGCAGCTGGTATTACTATGTTATTAACAGATAGAAATTTTAATAGTTCTTTTTTTAATCCTTCAGGTGGTGGTGATCCTATATTATATCAACATCTTTTC	Eukaryota			Oomycota								Pythiales					Pythiaceae
ASV00783	ATTAAGTGGGATTATTTCACATTCAGGGCCAGCTGTTGATTTTGCTATATTTAGTCTTCATATTGCTGGTGTTTCTTCTATATTAAGTTCTATTAATATGATTACAACAATTATTAATATGAGAACTCCTGGTTTATATATGCATAAACTACCTTTATTTTGTTGATCTATATTAGTTACATCTTTTTTATTATTGACTTCTTTACCAGTTTTAGCAGCAGCCTTAACTATGTTATTAACAGATAGAAATTTAAATACTTGCTTTTTTGAATGTTTTGCTGGTGGTGATCCAGTTTTATATCAACATTTATTT	Eukaryota			Oomycota
ASV00784	ATTGTCAGATGAGTTAAACCATTCAACTTCATCAGTTGATTGGGCTATTTTTAGTTTACATTTAGCAGGTTTTTCATCACTTTTAGGTGCAATTAATTTTATTGTTACGATTTTAAATATGCGTTTATTTTCGTTAACATTAGCCAGATTACCGTTATTTGTTTGGGCTAGTTTAATTACTGCTGTATTGTTGTTGTTGTCTTTACCAGTTTTAGCAAGTGCAATTACTATGTTGCTTTTAGATAGGCGATTTGGGACTGGTTTTTTTGATCCAACTGTTGGAGGTGATCCAATCCTGTTTCAGCATTTGTTT	Eukaryota
ASV00785	TATCTGGGCTTTTAGGGCACCCCGGAGCTGCAGTGGATGTAGCTATTTTTAGTTTGCATTTGGCAGGCCTTTCTTCCGTAATGGGGGCTGCCAATTTTATAGCAACTATTTTAAATATGCGATCTGGCGGTATGACTATGCGCCGGTTACCTTTAATATGCTGGGCTTTATTTGTCACAGCTTTTTTGTTATTATTATCTGTACCTGTGTTAGCGGGGGGTATAACTATGTTGTTAACAGACCGTAACTTTAATACAGCTTTTTATGTTTATCAAAAGGGTGGGGACGTTTCACTGTACCAACATCTTTTT	Eukaryota
ASV00786	TTTGAGAAGGACTATTGGTCATCCTTCAGCAGCGGTGGATTTAGTCATTTTTAGACTTCATTTAGCTGGTGTAAGGTCTATTCTTGGGGGTATTAATTTTATTTGTACCTTTAGAAATGGACGTTCTTACGCTGTCTCTCTAGCTGGGGCTTCATTGTTTGTTTGGAGAGTAGTAGTTACTAGATTTCTTCTAGTGTTATCACTTCCAGTGCTTGCTGGAGGCATTACTATGCTCCTTTTGGACCGTAACTTAAATACTGCATTTTTTGACCCAAGGGGTGGTGGTGACCCCATTTTGTTTCAGCACCTATTT	Eukaryota	Metazoa
ASV00787	GTTATCTGGAATTGTAGCGCATTCTGGTCCTTCTGTAGATTTTGCAATATTTAGTTTACATATTGCAGGAGCATCTTCTTTAATGGGGGCTATTAATTTCATTATTACAATAACAAATATGCGTGCACGTGGCTTGACAATGTATACATTACCTTTATTTGTTTGATCAGTACTTATCACCGCCTTTTTATTATTATTATCTTTACCAGTTTTAGCTGGTGGTTTAACAATGTTATTAACTGATCGAAATTTTAATACAAGTTTTTTCGTTCCAATTGGTGGTGGAGATCCTGTATTATTTCAACATTTATTC	Eukaryota
ASV00788	TTTATCTACATCTGTATTTCACAGAGGAATTTCAGTAGATTTAGCAATTTTTAGATTACATTTAGCGGGAGTATCTTCTATTATAGGAAGAATTAATTTTATAACAACAATTTTAACATCTCGAGTTAATCGACATTATTCTTTTGAACGAATACCTTTAATGCTTTGAGCATTTGGTATTACATCTATCCTATTAATCACTAGATTACCTGTTCTTGCTGGAGCTATTACTATACTATTAACAGATCGAAATTTTAATACAGCTTTTTTCGATCCTGCGGGGGGAGGAAATCCAATCTTATACCAACATTTATTT	Eukaryota	Metazoa		Arthropoda	Hexapoda		Insecta	Pterygota	Neoptera	Endopterygota	Amphiesmenoptera	Lepidoptera	Glossata	Neolepidoptera	Heteroneura
ASV00789	TTTGTCTAATTCTGTTTATCATTTTGGAGGTTCTATTGATTTAGCTATTTTTAGATTACATGTTGCAGGTGTTTCTTCAATTTTGGGGGGTATTAATTTTATTACAACATGTTTAAAAGGGAAAATTAGATACGTTTTAAGTTTTGAATTTTTGACTTTGTTTGTTTGAGCTATAATTGTGACTAGTTTTTTATTAGTTTTAAGTTTACCTGTGTTAGCGGGTGGTATTACAATATTATTGTTAGATCGTAATTTTGGTTCTTCTTTTTTTGACCCTAGAGGTGGCGGGAATCCTATTTTGTATCAACATTTATTT	Eukaryota	Metazoa		Rotifera			Eurotatoria	Bdelloidea
ASV00790	ATTATCTAGCATTTCTGCACATTCTGGGGGCTCTGTTGATTTTGCAATTTTTAGTTTACATTTAGCTGGGTTATCTTCTATTTTGGGAGCTATAAATTTTATAGTTACTATTATTAATATGAGAGTGCCTGGTTTTAAAATGTTTATGTTACCATTATTTGTTTGATCAGTTTTTGTTACGGCTTTCTTATTATTATTATCCCTACCTGTTTTGGCAGCTGGTATTACAATGTTGTTAACTGATCGTAATTTTAATACCTCTTTTTTTGATCCTGCTGGTGGTGGTGATGTTATTTTATATCAACATTTATTT	Eukaryota
ASV00791	ATTATCAGGTATACAAAGTCATAGTGGACCTAGTGTTGACTTAGCTATATTTGGTTTACACTTATCAGGTATAAGTAGCTTACTTGGTGCTATGAATTTTATAACAACAATTTTAAATATGAGAACTCCAGGAGTGAGACTTCATAAATTAGCTTTATTTGGTTGAGCTGTAGTAGTTACAGCAGTATTATTATTATTATCTCTTCCAGTCTTAGCCGGTGGTATTACTATGATTTTAACAGATAGAAATTTTAATACATCTTTTTTTGAAACAGCTGGAGGTGGTGATCCTATATTATATCAACATTTATTC	Eukaryota	Fungi	Dikarya	Ascomycota	Pezizomycotina
ASV00792	TTTATCATCAATTGTAGCACATTCAGGTCCTAGTGTTGATTTTGCTATTTTTTCTTTACATATTGCTGGAGCTTCTTCTTTAGCTGGAGCTATTAATATGTTATGTACTATAACTGGTATGAGAACTCATAATATGCCATTTTTTAAAATGCCTTTATTTGTTTGGTCAATTTATGTAACTTCAATGTTATTATTATTAGCTTTACCAGTATTAGCTGCAGGTATTACTATGTTATTAACTGATCGTCATTTTAATACTAGCTTTTTTGAAGCAATGGGTGGTGGAGATCCTGTTTTATACCAACATATTTTC	Eukaryota
ASV00793	ATTATCAGGTATACTTTCACACTCCGGTGGTTCCGTTGATTTAGCTATATTTTCACTACACCTTGCGGGGGTGTCTTCTCTATTGGGTGCTATTAATTTTATTAGTACTGCACTTAATATGAGAACTGACGGAATGTTACTACACAAAATGCCTTTATTTTGTTGAGCCATTTTCGTTACCGCTATTTTACTACTAATTACATTACCCGTATTAGCCGGTGGAATAACAATGCTATTGACAGATAGAAACTTTAATACATCATTCTTCGACCCAGCTGGGGGAGGTGATCCAGTATTGTTTCAACATTTGTTT	Eukaryota	Fungi	Dikarya	Basidiomycota	Agaricomycotina		Agaricomycetes	Agaricomycetidae				Agaricales
ASV00794	TTTAAGTAGTATCCAAAGTCATTCTTCTGCTGCTGTAGATTTAGCTATTTTTAGTTTACATTTAGCTGGTATATCTTCAATTTTAGGGGCATTAAACTTTATTACAACTATTTTTAATATGCGTGCGCCTGGTTTAGGTATGCATCAATTACCTCTTTTTGTTTGAGCTGTACTTATTACGGCCTTTCTTTTAGTTTTATCTTTACCTGTTTTAGCTGGTGGGATTACTATGTTATTAACAGATCGTAATTTTAATACTACTTTTTTTGATCCTGCTGGTGGAGGAGATCCTTTATTATACCAACATCTTTTT	Eukaryota			Oomycota								Peronosporales					Peronosporaceae			Phytophthora
ASV00795	GTTGTCTAGTATTCAAGCTCACCCCGGCCCTGCAGTTGATTTAGCGATTTTTAGTTTACATTTAGCTGGTGCTTCATCTATTTTAGGAGCTATTAATTTTATTACTACTATTATTAATATGCGCACTCCTAATATGTTTTGACACCGTGTTCCGTTGTTTGTTTGATCAGTTTTTTTTACAGCGATTTTGTTATTATTATCACTACCGGTTTTAGCTGCAGGCATTACTATGTTGTTAACAGATCGTAATTTTAATACAACTTTTTTTGATTATGTTGGTGGCGGTGATCCGATTTTATTTCAACATCTTTTT	Eukaryota	Metazoa
ASV00796	TTAGTGGAATTAAATCGCATGCGGGGGCGTCAGTTGATCTCGCCATACTTAGTATGCATTTAGCCGGTGCGTCTTCTATCATGGGTGCTATTAACATGATAGTGACAATCGTTAATATGCGTCCACAAGGTATGACCATGTTTCGTGTTCCTCTTTTTGCCTGAAGCGTTCTTATTACTTCTGTGTTGCTAGTTGTAGCGTTACCGGCGTTGGCGGCAGGTATCACAATGCTTCTAACAGATCGTCATTTTAATACTACTTTTTTTGCTCCTGCTGGAGGCGGTGATCCAATCTTATTTCAGCATATTTTT	Eukaryota
ASV00797	TTTCTGGTATTATTGCACATTCTGGTGGCTCTGTTGATTTAGCGATTTTTAGTTTACATTTGGCAGGTGTATCTTCATTATTAGGGGCTATTAATTTTATAACAACCGTATTCAATATGCGTGCTAGTAGTATGTCGTTATATGAAATACCATTATTTGTGTGAGCTGTGTTAATTACAGCTTTTTTATTATTATTATCTTTACCTGTATTAGCAGGTGCTATTACTATGTTATTAACAGATCGTAATTTTAATACAACTTTTTTTGATCCTGCTGGTGGAGGGGATCCTATTTTATATAATCATTTATTT	Eukaryota			Discosea			Flabellinia					Dactylopodida					Vexilliferidae			Vexillifera
ASV00798	TCTTTCTAGTATTACATCACATTCTGGTGGTTCTGTTGATTTAGCAATTTTTAGTTTGCATTTATCTGGTGTTTCTTCTATTGCTGGTTCTATAAATTTTATGACAACAATAATAAATATGCGTGTAAAAGGTTTAACTTTATACCGTTTACCTTTATTTATTTGAGCAATGTTTTTAACCGCTTTTCTACTTGTTTTAACTTTACCTGTTTTAGCTGGTGCTATAACTATGCTTTTAACAGATAGAAATTTTAATACAACTTTTTTTGATCCAGTTGGTGGTGGTGATCCAATTCTTTATCAACATTTATTT	Eukaryota			Discosea			Flabellinia					Dactylopodida					Paramoebidae			Korotnevella
ASV00799	TTTAAGTAATTTTGAAGGTCATCCAGGTGCATCAGTTGATCTAGCAATATTCAGTTTACATTTAGCAGGTGCTTCCTCTATTATGGGGGCTATAAATTTTATAACTACTATATTTAATATGAGATGTAGAGGATATTACATGATTGATCTTCCGTTATTTGTTTGATCTATTTTGATAACTTCATTCCTGTTATTACTGTCACTTCCTGTATTGGCTGGAGCTATAACAATGCTTTTAACAGATAGGAATTTTAATACTTCGTTTTTTAGGCACACTGGTGGAGGTGATCCTGTATTATTTCAACATTTATTT	Eukaryota
ASV00800	TTAGCGGGGCCTTAGCACACGCAGGTCCATCCGTGGATATGGCGATTTTTAGTTTACATTTAGCGGGCGCTTCTTCAATTATGGGCGCTATCAATTTTATTTCTACAGTTATTAATATGAGAAATAGAAGTAGTAGTTATAGTGTTATAAATATATTTGTTTGATCAATTTTAATTACGGCATTTTTATTATTATTATCATTGCCAGTTATAGCGGGGGCAATCACTATGATATTAACAGATAGAAATATGAATACTGCTTTTTTCGATCCTGCCGGTGGCGGTGACCCGGTGTTATACCAACATATATTT	Eukaryota
ASV00801	TTTATCTAGTGTTCAAGCTCACTCAGGACCTTCAGTAGATTTAGCTATTTTTAGTTTACACTTATCAGGTATCTCATCTTTATTAGGTGCTATTAATTTCTTATCAACTATTTATAATATGAGAGCTCCTGGTTTAAGTTTTCACAGATTACCATTATTCGTTTGGTCTGTATTCATTACAGCTTTCTTATTATTATTAACATTACCTGTATTAGCTGGTGCGATTACAATGTTATTAACAGATAGAAACTTGAATACATCTTTCTATGATCCATCTGGTGGAGGTGATCCAGTATTATATCAACATTTATTT	Eukaryota			Oomycota								Pythiales					Pythiaceae			Pythium
ASV00802	ATTATCAGGAATTTTTTCACATTCAGGTGCTTCTATTGAATGTGCAATTTTTAGTTTACATTTAGCAGGTATTTCTTCAATATTAGGTTCAATAAATTTTATAGTAACTGTATTAAATATGAGAGTACCAGGAATGCATATGTTTAGAATACCTTTATTTGTTTGAGCTGTATTTTTAACAGCATGATTATTATTATTATCATTACCTGTATTAGGAGGTGCTATTACTATGTTATTAACAGATCGTAATTTTAATACTACTTTTTTTGAAGTTAGTGGAGGAGGAGATCCAGTATTATTTCAACATTTATTT	Eukaryota			Discosea								Himatismenida					Cochliopodiidae			Cochliopodium
ASV00803	TTTAAGTGGTATTGAAGCTCATTCGGGTGCAGCTGTTGACTTTGGTATTTTTAGTTTACATTTGGCCGGTGCAAGCTCGATATTAGGTGCAATTAATTTCATTGTTACTATCTTAAATATGCGTGCGCCAGGGTTAACAATGTATAGTTTACCATTATTCGTTTGATCAGTTTTAATCACGGCAATATTATTATTACTTTCATTGCCAGTATTAGCTGGAGCAATTACAATGCTTTTAATGGATCGTAATTTTGATACAGTATTTTTTAATGCTGTTGGAGGAGGAGATCCAGTATTATATCAACATTTATTT	Eukaryota
ASV00804	TTTAAGTGGAATATTAGCTCACTCAGGGGGTGCTGTTGACTTTGCTATTTTTAGTTTACATTTAGCAGGTATTTCATCTATTTTAGGTGCTATAAATTTTATGGTTACTATATTAAATATGAGAGTACCTGGTTATAAAATGTCAATGATACCACTTTTTGTATGAAGTGTGTTTATAACAGCTATATTATTATTATTATCATTACCTGTATTAGCTGCTGCAATTACAATGTTATTAACTGATAGAAATTTTAATACATCTTTTTTTGATCCTTCAGGTGGTGGAGATCCTATTTTATATCAACATTTATTT	Eukaryota
ASV00805	TTTGTCAAATTCTGTTTACCATTTTGGAGGCTCAGTTGATTTAGCTATTTTTAGTTTGCATGTAGCTGGTGTATCTTCTATTTTAGGGGGTATTAATTTTATTACTACTTGTTTAAAAGGTAAAATTAGTTATGTATTAAGTCTTGAATTTTTAAATTTGTTTGTTTGAGCAATAATTGTTACAAGATTCTTATTAGTATTAAGATTACCTGTGTTAGCAGGTGGTATTACAATATTATTGTTAGATCGTAATTTTGGTTCATCTTTTTTTGATCCTAGTGGTGGTGGTAATCCAATTTTATATCAACATTTATTT	Eukaryota	Metazoa		Rotifera			Eurotatoria	Bdelloidea
ASV00806	ATTATCTGGAATAATAGCACATTCTGGAGGTTCTGTTGATTTAGCTATTTTTAGTTTACATTTAGCAGGTATTTCTTCTTTATTAGGTGCTATTAATTTTATTACTACTGTTTTTAATATGAGAGCTAGTGAAATGAGTATTTATGAAATACCTTTATTTTGTTGAGCTATCTTAATTACAGCTTTTTTATTATTATTATCATTACCTGTATTAGCAGGAGCTATTACGATGTTATTAACAGATCGTAATTTTAATACAACTTTTTTTGATCCAGCTGGTGGAGGTGATCCTATATTATATAATCATTTATTT	Eukaryota
ASV00807	TTTATCAGGTATACAAAGTCACAGTGGACCTAGTGTAGACTTAGCCATATTTGCTTTACATTTATCTGGTATAAGCAGTTTACTTGGTGCAATGAACTTTATAACTACAATTTTAAATATGAGAAGCCCAGGAATTAGATTACATAAATTAGCATTATTTGGGTGAGCTGTACTGGTTACCGCTGTGTTATTATTATTATCACTGCCTGTGTTAGCAGGTGGAATAACAATGGTTTTAACAGATAGAAACTTCAATACTTCTTTCTTTGAAGTTGCAGGAGGAGGTGATCCTATCCTATATCAACATCTTTTC	Eukaryota	Fungi	Dikarya	Ascomycota	Pezizomycotina
ASV00808	TCTAAGTACGTCAGCGTTTCACTCTGGTGGTGCTGTTGATTTAGCTATTTTTAGTTTACACATATCGGGTACTTCTTCGTTATTAGGCGCAATAAATTTTATCGTGACTTCTTTGAACATGCGTACTTATGGTATGAGCATGCAAAATATGCCATTATTTGTTTGGGCTGTTTTAGTTACAGCAATTTTACTACTATTGTCTTTACCTGTTTTAGCAGGAGCTATTACAATGCTTTTGACGGATCGTAACTTTAATACTTCTTTTTTTAATTCGTTGGGGGGCGGGGATCCTATTTTGTATCAACATTTGTTT	Eukaryota
ASV00809	GTTGAGCGGTATTGAGGCGCATTCAGGCCCGGCCGTTGATTTTGGTATTTTTAGCCTTCACTTAGCCGGTTTATCATCAATTCTAGGTGCGATCAATTTTATTGTTACGATCATGAATATGCGTGCAATCGGCCTATCAATGTACACTCTACCGCTTTTCCCATGATCCGTACAAATTACAGCGGTTCTTTTACTTCTTTCGCTACCTGTCCTTGCTGGCGGTATTACTATGCTTCTAATGGATCGAAACTTTAAAACCTCTTTTTTCAACCCACAAGGGGGCGGTGATCCGGTTTTATATCAACATTTATTC	Eukaryota
ASV00810	ATTAAGCTCTATTCAAGCCCATTCTGGTGGTTCGGTTGATTTAGCTATTTTTAGCCTTCATGTTTCGGGTGTTTCTTCTCTTTTAGGTGCTATAAATTTTATTTGTACAGTTTTTAATATGCGTGTTCCTGGTTTGTATATGCATAGATTACCTTTATTTGTTTGGGCTGTATTAATAACCGCATTTTTGTTATTATTATCTTTACCTGTTTTAGCCGGAGGTATAACCATGCTTTTAACTGATAGAAATTTTAATACGACTTTCTTTGATTCTGCAGGTGGTGGTGATCCTATACTTTATCAACATTTATTT	Eukaryota
ASV00811	TTTAAGTTCTATTCAAGCTCATTCTGGGGGCTCCGTTGATTTAGCCATTTTTAGTTTACACGTTTCTGGTGTTTCTTCACTTTTGGGTGCGATAAACTTTATTTGTACTGTATTTAATATGCGGGTTCCTGGGTTATACATGCACCGTCTTCCTTTATTTGTTTGGGCTGTCTTGATAACTGCGTTTTTGCTTTTGTTATCACTTCCAGTTTTAGCAGGTGGTATAACTATGCTTTTAACTGATCGAAATTTTAATACTACTTTTTTTGATTCTGCTGGTGGTGGTGATCCTATATTATATCAACATTTATTT	Eukaryota
ASV00812	ATTATCTGGAATTCAAAGTCACAGTGGACCTAGTGTGGATTTAGCTATATTTGCTTTACATTTATCTGGTATAAGTAGTTTATTAGGGGCAGTTAACTTTATAACTACTATATTAAATATGAGAAGCCCTGGTATCAGATTACATAAATTAGCATTATTTGGATGAGCAATATTAGTTACTGCTGTTTTACTATTATTATCATTACCTGTTTTAGCTGGTGCAATTACTATGGTTTTAACTGACAGAAATTTCAATACATCATTCTTTGAAGTTGCAGGTGGAGGTGATCCTATTTTATATCAACACCTGTTC	Eukaryota	Fungi	Dikarya	Ascomycota	Pezizomycotina		Leotiomycetes
ASV00813	GTTAAGTGGAGTACAAAGTCACAGTGGGCCAAGTGTTGATTTAGCTATCTTTGCTTTACATCTATCTGGTATTAGTAGTTTATTAGGTGCAGTTAACTTTATAACAACAATACTTAATATGAGAAGTCCAGGTATAAGATTACACAAATTAGCCTTATTTGGATGAGCAGTAGTTGTTACAGCTGTATTATTATTATTATCATTACCTGTATTAGCTGGTGCAATTACAATGGTATTAACGGATAGAAATTTCAATACATCATTCTTCGAAGCTGCTGGAGGTGGTGATCCTATACTTTACCAACACTTATTC	Eukaryota	Fungi	Dikarya	Ascomycota	Pezizomycotina		Leotiomycetes
ASV00814	GCTATCAGGAATCCAAAGCCACAGTGGACCTAGTGTTGATTTAGCGATTTTCGCACTTCATCTGTCAGGTATAAGTAGTCTACTTGGAGCTATGAACTTTATAACAACCATTCTTAATATGAGAAGTCCAGGTATAAGACTACATAAATTAGCTTTATTTGGGTGAGCTGTAATCGTTACAGCTGTGTTGTTACTATTATCATTACCAGTTTTAGCCGGTGGAATTACTATGGTACTTACAGATAGAAACTTCAATACTTCATTCTTTGAAGTAGCTGGAGGTGGAGATCCTATTTTATACCAACATCTTTTC	Eukaryota	Fungi	Dikarya	Ascomycota	Pezizomycotina
ASV00815	TTTATCGTCTATCGTAGGGCATAGCTCAGCTGCTGTAGACTTAGCAATTTTAAGTTTACATGTAGCTGGTGTTAGCTCTTTGTTAGGTGCTATAAATTTTATAACAACGATTTACATCATGCGACCTACACCTTATTGGTTGGATTTACCTCTTTTTGTCTGGTCTATTCTTGTTACGGCTTTCTTACTTGTACTAAGTTTACCTGTGCTAGCGGGAGCCTTAACTATGTTACTAACTGATAGAAATTTCAATACAACTTTTTTCGATCCAACTGGAGGAGGTGATCCAGTACTATATCAACATCTTTTT	Eukaryota
ASV00816	ATTATCTGGTATTTTTTCACATTCAGGTAGTGCTGTTGATTTTGGTATTTTTAGTTTACATTTAGCTGGTATATCATCAATTTTAGGTTCAATAAATTTTATTGTTACTATTTTAAATATGAGAATAAAAGGTATGACAATGTTTAGATTACCTTTATTTGTTTGAGCAGTATTTATTACAGCTTGATTATTATTATTATCATTACCAGTTTTAGGAGCAGGTATAACAATGTTATTAACTGATAGAAATTTTAATACAGCATTTTTTGAAGTAAGTGGAGGAGGAGATCCAGTTTTATTTCAACATTTATTT	Eukaryota			Discosea								Himatismenida					Cochliopodiidae			Cochliopodium
ASV00817	ATTGAGTGGTAGTGATTCACATTCAGGAGCCGCCGTTGATTTTGCAATATTTAGTTTACATATTGCAGGCGCCTCATCAATAGCTGGTGCTATTAATTTTATAGTTACAATTATTAATATGCGAAATAAAAACTGTACATTTTATAGAATGCCTTTATTTGTATGAGCCGTATTAATTACTGCCGTTTTATTGCTATTAGCCTTACCAGTATTAGCAGGGGCAATTACAATGCTTTTGTTTGATAGAAATATAGAAACAACTTTTTTTAATCCATCCGCTGGTGGTGATCCTGTGTTATATCAACATTTATTC	Eukaryota
ASV00818	ACTATCTTCATTGCAAAGTCATTCAGGTACGGCAGTTGATTTTGTTATATTTAGTTTTCATTTAGTTGGTACTTCCTCTATTGCAGCTTCTATAAATTTTATATGTACAATACTTTTTTATAAAATGGAAACTATGTATATGAAAGATGTACCTTTATTTGTTTGATCTGTGTTGATCACATCCTACTTACTAGTTTTAGCGCTTCCTGTGCTAGCAGCTGCAATAACAATGTTATTGTTTGATAGAAATTTTAATTCAACTTTTTTTGATCCTATAGGTGGTGGTGATGTAGTTCTGTATCAACATTTATTT	Eukaryota
ASV00819	TATCTGGTATTGAAGCGCATTCCGGCGGTTCCGTCGATTTGGCTATTTTTAGTCTGCATTTAGCCGGTATTTCATCTATTGCTGGTGCAATAAACTTTATAACAACAATTTGAAATATGCAGTTTAGGGGCGGCTCTCTTTATCGATTACCATTATTTTGTTGAGCAGTTTTGATAACCGCTGTTTTACTTCTATTGTCACTTCCTGTTTTAGCTGGCGCAATAACAATGTTACTAACAGATAGAAATCTAAACACATTTTTTTTTAACCCGGCCGCCGGCGGAGATCCAATCTTATATCAACATCTGTTT	Eukaryota	Metazoa
ASV00820	TTAGTAGTGCTGCTGCGCACTCGGGCCCCGCTGTAGATTTTGCAATTTTTAGTCTGCATCTAGCAGGTGCATCATCAATTCTTGGGGCGATTAATTTTATTGTAACCATTCTTAATATGCGTGCCTATGGTATAAAGCTTAACGATATACCACTTTTTGCATGATCTGTTCTTATTACTGCTGTACTACTTTTACTTTCACTACCCGTTCTAGCTGGCGCAATTACGATGTTACTTATAGATAGAAACATAGGTACTGTCTTTTTTGACGCTGCAGGGGGTGGGGATCCGGTGCTGTACCAACATCTGTTT	Eukaryota
ASV00821	TTTAAGTAATATTAATTATCATTCAGGAATTAGAGTTGATTTAGCAATTTTTTCTTTACATATTGCAGGAATTAGAAGAATTATAAGAAGAATTAATTTTATTACAACTATTTATCAAAGTCGTTCTAAACAAATTAAATTATTTTACATTCCTTTATTTATTTGAGCAATATTTATTACAAGAATTCTATTATTATTAAGATTACCAGTTTTAGCTGGAGCAATTACTATATTATTAGCAGATCGAAATTTTAATACAAGATTTTTTGATTCTGCTAGAGGAGGAAATCCAATTTTATATCAACATTTATTT	Eukaryota	Metazoa		Arthropoda	Hexapoda		Insecta	Pterygota	Neoptera	Endopterygota
ASV00822	ATTAAGTCATATTATTGCACACTCAGGTCCTTCTGTAGATTTTGGTATTTTTAGCTTACATATCGCAGGAGCAGCATCAATTTTAGGAGCAATAAATTTTATTACTACTATTTTAAATATGAGATGTCCAGGTTATTTTATGTATCGAATTCCGTTATTTGTTTGATCAATTTTAATTACAGCTATTTTACTTTTATTAAGCTTACCTGTTTTAGCAGGAGGAATTACAATGCTATTAACAGATAGAAATTTTAATACCTCATTTTTTGTATCGTCAGGAGGAGGAGATCCTGTTCTATTTCAACACCTATTT	Eukaryota
ASV00823	ATTAGCTGGAATTCAATCACATTCTGGTGCATCAGTTGATTTAGCTATTTTTAGTTTACATTTAGCAGGAATATCATCTTTATTAGGAGCTATAAATTTTATTACTACATGTTTAAACATGAGAACTAACGGAATGTCTGCTCATAAATTACCTTTATTTTGTTGAGCTATTTTCGTAACAGCAATATTATTATTATTATCTTTACCAGTATTAGCTGGTGCAATAACTATGTTATTATCAGATAGAAATTTTAATACTTCATTCTATGATCCTGCTGGTGGAGGAGATCCTATATTATATCAACATTTATTT	Eukaryota	Fungi	Dikarya	Basidiomycota	Agaricomycotina		Agaricomycetes
ASV00824	CTTAGCTAGAGGACTAGCACATGTAGGTGCTTCAGTAGACCTTTCTATTTTTAGTCTTCATCTGGCTGGTGCGTCATCCATTCTAGGCGCAGTAAACTTCATCACTACTATCATTAATATACGAGCCCCTGGTATACATTGAGACCAAACCCCCCTCTTTGTATGGTCTGTATTTTTAACTGCTATCCTTCTTTTATTATCTCTTCCTGTCTTAGCGGGAGCTATTACCATATTATTAACAGACCGGAATTTAAACACCGCCTTTTTTGACCCCGCAGGAGGTGGTGACCCCATTCTGTATCAACATTTATTT	Eukaryota	Metazoa		Arthropoda	Hexapoda		Collembola					Entomobryomorpha				Entomobryoidea	Entomobryidae	Entomobryinae		Entomobrya
ASV00825	TTTCAAGTATTCAAGGTCATCCAGGCCCAGCTGTAGACTTTGCAATTTTTAGTCTACACCTAGCAGGTGCGTCTTCGATTCTTGGTGCTATAAATTTTATTACGACAATCGTAAACATGCGTGCACCAAATATGTTTTGGCATCGAGTTCCTCTTTTTGTTTGGTCAGTACTTATAACTGCTATATTATTACTATTATCTCTTCCTGTTTTAGCTGCGGGTATCACTATGCTTTTAACAGACCGTAATTTTAATACAACTTTTTTTGATTATGTAGGTGGCGGAGATCCAATTTTATACCAACATTTATTT	Eukaryota
ASV00826	ATTAGCTAGTATTGAATATCACTCAGGTGGTTCTGTAGACTTAGCGATATTTAGTTTACATTTAGCTGGTATAAGTTCTATATTAGGGGCTTCAAATTTTATAACAACAATTTTAAATATGAGAGCACCTGGTCTAACTTTACACAGATTACCATTATTTGTATGAGCAGTTTTAATTACAGCAGTGTTATTATTATTATCTTTACCAGTATTAGCTGGGGGTATTACAATGCTTTTAACAGATAGAAATTTTAACACAAGCTTTTTTGACCCAGCAGGTGGGGGTGATCCTATACTGTATCAACATCTATTC	Eukaryota
ASV00827	TTTAGCTGAAAACCTAACACATGCAGGATCCTTTGTGGGTCTTACCATCTTCTCACTTCACTTGGCAGGTATTCTATTTTAGGAGCCATTAACTTTATTACTACAATTATTAACAAAAAGCCCCCAGCCATATCCCAATATCAAACACCCCTTTTCGTCCAACCATTCCTCATTACAGCAATCCTACTCCTTTCTCTCTCAGTCCTAGCCGCTGGCATTACCACAATATTAACTGACCGTAACCTCAACACTACTTTTTGACCCTGCTGGTGGGGGTGATCCTATCTTATATCAACATTTATTC	Eukaryota	Metazoa		Chordata	Craniata	Sarcopterygii	Mammalia				Euarchontoglires	Primates	Haplorrhini	Simiiformes	Catarrhini
ASV00828	TTTATCTGGATTACAAAGTCATAGTGGACCTAGTGTAGATTTAGCAATTTTTGCTTTACACTTATCAGGTATAAGTAGTTTATTAGGAGCTATAAATTTCATTACTACAGTAGTAAATATGAGAACACCAGGTATAAGATTACACAAATTAGCGTTATTTGGTTGAGCCGTAGTTATAACAGCTGTGTTATTATTATTATCTTTACCTGTATTAGCTGGAGGTATAACAATGTTATTAACAGATAGAAATTTTAACACTTCATTCTTTGAAACAGCAGGAGGAGGTGATCCTCTTTTATTTCAGCATCTTTTT	Eukaryota	Fungi	Dikarya	Ascomycota	Pezizomycotina		Sordariomycetes
ASV00829	ACTAGCCGGTATTACTGCTCACTCAGGTGGTTCCGTTGATTTAGCTATTTTTAGTTTACACCTTTCTGGAGCAGCTTCTATTTTAGGTGCTATAAACTTTATATGTACTATTACAAATATGAGAGCAAAAAGCTTACCATTCCACAGATTACCACTGTTTGTTTGGTCTATTTTTATAACAGCATTTTTATTAATATTATCTTTACCAGTACTAGCAGGTGCTATAACTATGCTATTAACAGATAGAAATTTCAACACTACTTTTTTTGACCCAGCAGGAGGTGGAGACCCAGTTTTATATCAGCACCTTTTT	Eukaryota			Bacillariophyta			Bacillariophyceae					Naviculales					Sellaphoraceae			Sellaphora
ASV00830	ATTAAGTAGTATTACTGCACATTCAGGTGCTTCTGTAGATTTATCTATATTTAGTTTACATTTAGCAGGTATTTCATCAATTTTAGGTGCTGTTAATTTTATAGCTACAATAATAAATATGAGAACAAATGGTTTATCTTTTACAAGATTACCTTTATTTGTTTGAGCTATATTTGTTACTGCGATTTTATTATTATTATCATTACCTGTATTAGCTGGAGCAATTACTATGTTATTAACAGATCGTAATTTTAATACAGTTTTTTTTGATCCTGCTGGAGGAGGTGATCCTGTATTATATCAACATTTATTT	Eukaryota			Oomycota								Pythiales					Pythiaceae			Globisporangium
ASV00831	ATTAAGCGGAATTCAAGCGCACTCTGGACCAGCCGTTGATTTGGCAATTTTTAGTTTACATATAGCAGGTGCTTCTTCAATTTTAGGTGCAATTAATTTTATAGTAACGATTATAAATATGCGTGCTCGTGGATTAACGTTTCACCGTTTACCTTTATTTGTATGATCTGTTTTTATTACCGCTTTTTTACTTTTATTATCGTTACCTGTACTAGCCGGTGCAATAACTATGTTATTAACAGATAGAAATTTTAATACATCATTTTTTGTCCCAATAGGAGGAGGCGATCCCGTTTTATATCAACATTTATTT	Eukaryota			Oomycota
ASV00832	TTTATCATCAATAGAAGGTATAGGGGTTGATTGTGCTATTTTTAGTTTACATTTAGCAGGTGCTGCTTCTTTAATGGGCTCTATTAATTTTATAACTACAATTTTTAATATGAGAGCACCTGGTATAACTATGCATACATTACCGCTTTTTATATGATCAATGTTGGTTACATCTTTTTTATTAGCTTTTTCTTTACCTGTATTAGCAGCAGCAATTACAATGTTGCTAACTGATAGAAATTTTAATACATCATTTTATTCAGCTGCAGGTGGAGGTGATGCAATATTATATCAACATTTGTTT	Eukaryota
ASV00833	ATTATCTGGTATACAAGCTCATAGTGGACCTAGTGTAGATTTAGCTATATTTGGTTTACATTTGTCAGGAGTTAGTAGTTTATTAGGTGCTATGAATTTTATAACTACAATATTAAATATGAGAAGTCCAGGTATAAGATTGCATAAATTAGCCTTATTTGGTTGAGCTGTAATTGTTACAGCTGTATTACTATTATTATCTTTACCTGTGTTAGCTGGAGGTATTACTATGGTATTAACAGATAGAAATTTTAATACTTCATTTTTTGAAGTAGCAGGAGGAGGTGATCCTATATTATATCAACATTTATTT	Eukaryota	Fungi	Dikarya	Ascomycota	Pezizomycotina
ASV00834	TTTAAGTTCAGTTATAGCGCATTCTGGGTCTTCAGTAGATATAGCTATTTTTAGTTTGCATATAGCTGGCGTATCTTCTATTGCAGGTGCAATTAATTTTATAGTAACTATAATAAATATGAGATGCCCTGGGTTATATTTCAGGAGATTGCCGCTTTTTGTATGAGCAGTTTTTATTACTGCTTTTTTATTATTATTGTCTTTACCGGTGCTCGCTGGTGCGATAACAATGTTATTAACTGATCGAAACTTAAATACATCATTTTATGAACCTACAGAAGGAGGTGATCCGGTTTTGTTTCAGCATTTATTT	Eukaryota			Oomycota
ASV00835	TCTAAGTAGTATTAAAGGGCATGCTGGGCCTTCTGTAGATATGGCTATTTTAAGTATGCATTTAGCTGGAGCATCTTCTATTATGGGCTCTATTAATATGATCTGTACTATTATGAATATGAGACCAGTAGGAATGACACTTTTTAAAATGCCGTTATTCATCTGATCTATACTAATTACATCTATGTTACTTATAATGGCATTACCAATATTAGCAGGAGCAATTACTATGTTATTAACAGATAGACAATTTAATACTACTTTCTTTGAAATAAATGGAGGTGGTGATATAATTTTATTTCAACATTTGTTT	Eukaryota	Metazoa
ASV00836	ATTAGCAAGCATTGGATTCCACTCAGGTGGTTCTGTTGACCTTGCTATCTTTAGCTTACACTTAGCTGGGGTTTCTTCTATTTTAGGTACTGTTAACTTCATCACAACTATCTTCAATATGAGAGCACCAGGTATGACAATGCACAGATTACCTCTATTTGTATGAGCTATATTAATAACAGCATTCTTATTAATACTGTCATTGCCAGTGTTTGCGGGAGCTATTACAATGCTATTAACAGATAGAAACTTCAACACAAGCTTCTACGACCCAGCTGGAGGAGGAGATCCTATCTTATATCAACACTTATTC	Eukaryota
ASV00837	ATTAAGTTCAGTTGAAGGACATTCAGGACCTTCTGTTGATTTGGCAATATTTAGTTTACATTTATCAGGTGCTTCGTCAATCGCTGGAGCAATTAATTTTATTGTAACTATTGTAAATATGCGTGGTCGTAATTTAACTTTTTATCGTTTACCCTTATTTGTATGATCAATATTAATTACAGCAATATTATTGTTATTATCTTTACCTGTTTTGGCTGGTGCAATAACAATGTTATTATTTGATAGAAATTTAGGTACAGTATTTTTTAATGCAGCTGGAGGAGGTGACCCTGTTTTATATCAACATTTATTT	Eukaryota
ASV00838	ATTAGCAAGCGGTCAAGCACATTCAGGACCTTCTGTTGATTTAGCAATTTTTAGTTTACATATTGCAGGGGCATCTTCTATTTTAGGAGCCATTAATTTTATTGTTACTATTTTTAATATGCGTAGTCCTGGAATGTTCATGCATAAATTACCTTTATATGTATGATCTGTATTAATTACTGCGTTTTTATTATTATTATCTTTACCTGTATTTGCAGGAGCAATTACAATGTTATTAACTGATCGTAATTTTAATACTACTTTTTATGATCCAGCAGGTGGAGGAGATCCTGTATTATATCAACATTTATTT	Eukaryota
ASV00839	ATTAAGTGGAATTCAAGCGCACTCTGGTGCTGCTGTTGATTTTGGTATTTTTAGTCTTCATTTAGCAGGTGCTTCTTCGATAATGGGTGCAATCAACTTTATTGTAACGATACTAAATATGCGTTGTCCTGGTCAAGCGATGCATACTTTACCTTTATTTGTCTGATCTGTTCTAATTACAGCTATTTTATTATTGTTATCTTTACCAGTCTTGGCTGGTGCTATTACAATGTTATTATTTGATCGTAATTTTGAAACTTCTTTTTTTGAAGCAAATCAAGGAGGTGATCCAGTATTATATCAACATTTATTT	Eukaryota
ASV00840	TCTTTCTTCTTTAATATTTCATGGTGGTTGTTCTGTTGATTTGGCTATTTTTTCTTTACATTTGGCTGGTGCGTCTTCAATTTTGGGGGCTTTAAATTTTATTTCTACTGTAATAAATATGCGATCTTATGGTATATTATATGAGCGTATGCCTTTGTTTGTTTGGTCTGTTTTAATTACGGCTGTTCTTTTGTTATTATCTCTTCCTGTTTTAGCTGGAGCTATTACTATGTTATTAACTGATCGTAACTTTAATACTACTTTTTTTGATCCTTCTGGTGGTGGAGATCCAATTTTATATCAGCATCTTTTT	Eukaryota	Metazoa
ASV00841	TTTAAGTTCTATTCAAGCTCATTCTGGAGGTTCTGTTGATTTGGCTATTTTTAGTCTGCACGTTTCAGGGCTTTCTTCTCTTCTTGGCGCTATAAATTTTATATGTACTGTTTTCAATATGCGAGTTCCTGGTTTGTACATGCACAGATTACCTTTATTTGTATGGGCTGTTTTAATAACCGCTTTTTTACTTTTATTGTCTCTACCGGTTTTAGCGGGCGCTATTACCATGCTTTTAACTGATAGAAATTTTAATACAACCTTTTTTGACTCTGCTGGTGGTGGTGATCCTATATTGTATCAGCACTTGTTT	Eukaryota
ASV00842	GCTGAGCGGCATTGAGGCACACTCTGGCCCAGCTGTTGATTTTGCCATTTTTAGCCTGCACCTGGCAGGTGCTTCGTCAATTCTAGGGGCGATCAACTTTATCGTGACAATTTTTAACATGCGCGCGCTGGGAATGACTTTTTACACACTCCCATTGTTCGTATGATCCGTTCTCATTACCGCCTTTTTACTGTTACTGTCCCTTCCCGTTCTAGCCGGGGCTATTACAATGCTTCTAATGGATCGTAACTTTAAAACTGTATTTTTCAATCCTCAGGGTGGTGGTGATCCTATTCTGTATCAACATCTGTTC	Eukaryota
ASV00843	TTTATCTAGTATTACAGCGCATTCTGGTGGTTCAGTAGATTTGGCAATTTTTAGTTTACATTTATCTGGTGTCTCTTCAATTGCTGGTGCTATTAATTTTATGACCACTATAATAAATATGCGTGTAAAAGGTATGACTTTATACCGTTTACCTCTTTTTATTTGAGCTTTATTTTTAACTGCTTTTTTATTGGTATTAACATTACCTGTTTTAGCTGGTGCTATTACCATGCTTTTAACCGATAGAAATTTTAATACCACTTTTTTTGATCCGGTTGGTGGTGGTGATCCTATACTTTATCAACATTTATTT	Eukaryota			Discosea			Flabellinia					Dactylopodida					Paramoebidae			Korotnevella
ASV00844	ATTAGCAAGCATTGGATTCCACTCAGGTGGTTCTGTAGACCTTGCTATCTTTAGCTTACACTTAGCTGGGGTTTCTTCTATTTTAGGTACTGTTAACTTCATCACAACTATCTTTAATATGAGAGCACCAGGTATGACAATGCACAGATTACCTCTATTTGTATGAGCTATGCTAATAACAGCATTCTTGTTAATACTGTCATTACCAGTGTTTGCCGGAGCTATTACAATGCTATTAACAGATAGAAACTTCAACACAAGCTTCTACGACCCAGCTGGAGGAGGAGATCCTATCTTATACCAACACTTATTC	Eukaryota
ASV00845	ATTATCGGGTATTGTTGCGCATTCTGGAGGTGCTGTTGATATAGCTATTTTTAGCTTACATTTAGCAGGTGCTTCTTCAATAGCAGGTGCATTAAATTTTATGACTACAATAATAAACATGAGAGTTAATGGTTTAAATATGTATAGATTACCATTATTTATATGATCTGTTTTTTTAACAGCGTTTTTATTAATACTTACGTTACCAGTATTAGCTGGTGCAATCACTATGTTGTTAACAGATCGTAATTTCAATACCACTTTTTTTGATCCAGCTGGCGGTGGTGATCCTATTTTATTTCAACATTTATTT	Eukaryota
ASV00846	ATTGAGAAGAACAATTGGGCACCCATCATCAGCCGTTGATTTAGTTATTTTTAGTCTTCATTTGGCAGGTGTTAGATCTATTCTCGGTGGAATTAATTTTATTTGTACATTTAGAAATGGACGTTCTTACGCCGTTTCATTAGCTGGGGCTTCTCTATTTGTTTGAAGAGTTGTAGTCACAAGATTTCTTCTTGTTCTTTCATTACCGGTTCTTGCTGGGGGGATTACAATGCTTCTTCTAGATCGTAATTTTAATACAGCATTTTTTGATCCAAGAGGAGGTGGTGATCCAATTTTGTTTCAACATTTATTT	Eukaryota	Metazoa		Arthropoda
ASV00847	CTTGAGCGGCATTGAAGCGCATTCTGGTCCGGCTGTGGATTTTGGTATCTTTAGTCTTCATCTTGCCGGTTTGTCTTCTATTCTTGGGGCAATTAATTTTATTGTGACCATCGTCAACATGCGTGCCACTGGACTGACATTTTACACTCTGCCGCTTTTTCCCTGATCGGTGCTGATTACAGCCGTTCTTCTTCTGCTTTCGCTACCGGTCTTGGCTGGTGCGATCACGATGTTGTTGATGGACCGCAACTTCAAAACCAGCTTCTTCGTGCCTCAGGGTGGCGGTGATCCGGTTTTATATCAGCACTTGTTT
ASV00848	TTAGAAGGACTATTGGTCATCCCTCGTCGGCTGTTGATTTGGTTATTTTTAGACTCCATTTGGCTGGTGTAAGCTCTATTTTAGGTGGAATTAACTTTATTTGTACATTTAGAAATGGACGTTCTTATGCTGTTTCGTTGGCTGGGGCATCTTTGTTTGTGTGAAGAGTAGTAGTGACAAGGTTTCTGCTGGTACTTTCTTTGCCAGTTTTGGCTGGGGGTATTACCATGCTTCTATTAGATCGTAATCTTAATACCGCATTTTTTGACCCTAGGGGTGGTGGTGATCCTATTTTGTTTCAGCATTTGTTT	Eukaryota	Metazoa
ASV00849	TTTAAGTTCTATAGTAGCACATTCTGGTGGTTCAGTTGATTTAGCTATATTTAGTTTACATCTAGCTGGTGTTTCATCTTTATTAGGTGCAATAAATTTTATTACTACTATATTTAATATGCGTGTTCCTGGTTTATCTATGCATAAACTTCCATTATTTGTTTGGTCTGTTTTAATAACTGCTTTTTTATTGTTATTTTCTCTACCTGTTTTAGCTGGTGCTATTACGATGCTTTTAACTGATCGTAATTTCAACACTAGTTTTTTTGATCCTTCTGGAGGAGGTGATCCGATTTTATACCAGCATTTATTT	Eukaryota			Discosea								Longamoebia					Acanthamoebidae			Acanthamoeba
ASV00850	TTTAGCTTCTTTGGAAGGGCATTCTGGAAGATCTATAGATTTTGCTATTTTTTCTCTCCATCTAGCTGGTGCTTCTTCAATTATAGGGGCTGTTAATTTTATTTCTACTATTTTTAATATACGTGTGACAGGAATGAGAATGGAAAAGGTACCTTTATTTGTTTGGTCTGTATTAATTACAGCTGTTCTTTTATTATTATCTTTACCTGTTTTAGCTGGGGCTATTACAATATTATTAACTGATCGGAATTTTAATACTTCTTTTTTTGACCCTTCAGGAGGAGGGGATCCTGTTTTATTTCAACATTTATTT	Eukaryota	Metazoa		Arthropoda	Chelicerata		Arachnida					Araneae	Araneomorphae			Araneoidea	Tetragnathidae			Leucauge
ASV00851	ATTATCAGCATTACAAGCACACTCAGGACCTTCTGTAGATTTAGCTATTTTTAGTTTCCATTTATCAGGAACAAGCTCAATTTTAGGAGCAATTAATTTCATTGTAACAATTTTAAATATGAGAGCACCAGGGCTTTTTATGCATAAGTTACCTCTTTTTGTTTGAGCAGTACTTGTAACAGCTGTTTTACTTTTACTTTCATTACCTGTATTTGCGGGTGCTATTACAATGCTTCTTACAGATCGTAATTTTAATACAAGTTTCTATGATCCTGCTGGAGGGGGTGATCCTGTATTATATCAACATTTATTT	Eukaryota
ASV00852	ATTAAGTGGCCCTTTAGGTCATGGTGGAGCTTCAGTTGATCTAGCTATTTTTTCTTTACATTTGGCGGGTATATCTTCTATTTTGGGTGCAATTAATTTTATTACTACTATTTTTAATATACGCTCTCCAGGGATGACAATAGAACGTGTAAGTTTATTTGTTTGATCAATTTTAGTTACAGTATTTTTATTGCTTTTATCGCTTCCAGTTTTAGCTGGGGCTATTACTATATTGTTAACTGATCGTAATTTTAATACAAGGTTTTTCGACCCAGCGGGAGGAGGGGACCCTATCCTATATCAACATTTGTTT	Eukaryota	Metazoa		Mollusca			Gastropoda	Heterobranchia			Eupulmonata	Stylommatophora				Limacoidea	Limacidae
ASV00853	TTTAAGTGCTATGGCTGTTGATGGTTCTGTTGATTTTGCTATTTTTAGTTTGCATTTATCTGGTATTTCTTCATTAATGGGTGCTATTAATTTTATTGCTACTGTTTTAAATATGCGTGTACCTGGTTTAAAAATGAATTATATTCCTTTATTTGTATGATCTGTATTTATTACAGCATTTTTATTATTATTATCTTTACCTGTATTAGCTGCTGGTATTACTATGTTGTTAACAGATAGAAATTTTAATAGTTCTTTCTTTAATCCTGCAGGTGGTGGTGATCCTATTTTATATCAACATCTTTTT	Eukaryota
ASV00854	ATTATCAGGTATACAAAGTCACAGTGGACCTAGTGTAGACTTAGCAATATTTGCTTTACACTTATCAGGAGTAAGTAGTCTTTTAGGAGCTATGAATTTTATAACAACAATTTTAAATATGAGAAGCCCAGGAATAAGATTACATAAATTAGCTTTATTTGGTTGAGCAGTACTTGTAACAGCAGTTTTATTATTACTATCATTACCGGTATTAGCCGGAGGAATAACAATGGTATTAACTGACAGAAACTTTAACACATCTTTCTTCGAAGTAGCTGGAGGAGGAGACCCTATATTATATCAACACTTATTC	Eukaryota	Fungi	Dikarya	Ascomycota	Pezizomycotina
ASV00855	ATTAAGTCACATTATTGCGCACTCGGGTCCTTCTGTTGATTTTGGTATTTTTAGCTTACATATCGCAGGTGCGGCTTCAATTTTAGGAGCAATAAATTTTATTACTACTATTTTAAATATGAGATGTCCGGGTCATTTTATGTATCGAATTCCACTATTCGTTTGATCAATTTTAATTACGGCTATCTTACTTCTATTAAGCTTACCGGTTTTAGCGGGAGGAATTACAATGTTATTAACAGATAGAAATTTTAATACGTCATTTTTTGTATCTTCAGGAGGAGGAGATCCCGTATTATTTCAACATTTATTT	Eukaryota
ASV00856	TAAGTTCAATTGTAGCTCATTCGGGTGGTTCAGTAGATTTAGCCATATTTAGTTTACATCTTGCAGGTATATCTTCTCTTCTGGGTGCTATAAATTTTATTACTACAATATTTAATATGAGAGTGCCTGGTTTATCGATGCATAAGTTACCGTTATTTGTTTGATCAGTACTAATTACAGCTTTTTTATTATTATTCTCTTTACCTGTGTTAGCCGGTGCTATTACTATGCTTTTAACAGATAGAAATTTTAATACTAGTTTTTTTGATCCATCCGGAGGTGGTGATCCTATCCTTTATCAACATTTATTT	Eukaryota			Discosea								Longamoebia					Acanthamoebidae			Acanthamoeba
ASV00857	ATTAGCAGGAGTACAAAGTCACAGTGGACCTAGTGTAGATTTAGCCATTTTCGCTTTACATTTATCAGGGGTAAGTAGTTTATTAGGATCAATAAACTTTATTACTACAGTAATAAATATGAGAACACCAGGAATAAGATTACATAAATTAGCCTTATTTGGTTGAGCTGTTATTATTACAGCTGTATTATTATTATTATCATTACCTGTTTTAGCTGGGGGTATTACTATGGTATTAACAGATAGAAATTTCAACACATCATTCTTCGAAGTAGCTGGAGGAGGTGACCCTATCTTATTCCAACATTTATTC	Eukaryota	Fungi	Dikarya	Ascomycota	Pezizomycotina		Sordariomycetes	Hypocreomycetidae				Hypocreales
ASV00858	TTAGTGGAATCAAATCACATGCGGGGGCGTCAGTTGATCTCGCCATACTCAGTATGCATCTAGCCGGTGCGTCTTCTATCATGGGTGCTATTAACATGATAGTGACAATCATTAACATGCGTCCACAAGGTATGACTATGTTTCGTGTCCCTCTTTTTGCCTGAAGCGTTCTTATTACCTCTGTCCTACTAGTTGTGGCACTACCGGCATTAGCGGCAGGTATCACAATGCTTCTAACCGATCGTCATTTTAATACTACTTTTTTTGCTCCTGCTGGCGGCGGTGATCCAATATTATTTCAGCATATTTTT	Eukaryota
ASV00859	TCTAGCTAGACCTATCGCACTTAGAGGAGTAGCAGTAGATTTAGCCATTTTCTCAATTCATTTAGCAGGTGTAAGATCAATTCTAGGAGCTATTAATTTTATTACAACTACCATTAATATAAAAACGCCTGAAATAAATATGGACCAATTACCATTATTCGTATGATCCGTAATAATTACTGCAATTTTATTATTATTATCCTTACCTGTTCTAGCAGGAGCTATCACTATACTTTTAACTGATCAAAATATTAATACTTCATTTTTTGACCGAGCAGGAGGTGGAGATCCTATTCTATACCAACAATTATTT	Eukaryota	Metazoa		Arthropoda	Hexapoda		Insecta	Pterygota	Neoptera	Polyneoptera		Orthoptera	Caelifera	Acrididea		Tetrigoidea	Tetrigidae	Tetriginae		Tetrix
ASV00860	TTTAAGTAGTATTCCTGCGCATGCTGGTTCTTCAGTTGATTTCGCTATTTTAAGTCTTCATTTAGCTGGTGCTTCTTCAATTGCTGGTGCTATTAATTTTATAACTACAATTTGTAATATGCAATCTAATGGATTGGCTTTTAATAGATTACCTTTGTTTGTATGATCTGTTTTAGTTACTGCTGTTTTACTTTTGTTATCATTACCTGTTTTAGCTGGTGCAATTACAATGTTATTAACGGATAGAAATTTTAATACAAGTTTTTTTGATCCAGCCGGTGGTGGTGATCCTATATTGTATCAACATTTATTT	Eukaryota
ASV00861	TTTATCTGGATTACAGAGTCACAGTGGACCTAGTGTAGATCTAGCCATTTTTGCTTTACATTTATCAGGTATAAGTAGTTTACTGGGAGCAATGAATTTCATAACAACTATATTAAATATGAGAAGTCCTGGTATAAGACTGCATAAATTGGCTTTATTTGGATGAGCCGTGGTAATAACAGCGGTTTTATTATTATTATCATTACCCGTATTAGCCGGAGCAATAACAATGGTTTTAACCGATCGTAATTTTAATACATCATTTTTCGAAGTAGCAGGAGGAGGAGACCCTATATTATACCAACACCTATTC	Eukaryota	Fungi	Dikarya	Ascomycota	Pezizomycotina
ASV00862	TTTATCTTCATTACCTGCTCATTCAGGTATTGCTGTTGATTTAGTTATTTTTAGTTTTCATTTAGTTGGTACATCTTCTATTGCTGCATCAATAAATTTTATTTGTACTATTTTTTATTTAAAAAGTGAATTTTTATATATGAAAGATATTTCATTATTTGTTTGATCAATTTTAGTTACATCTTTTTTACTAATATTAGCTTTACCTGTATTAGCAGCTGTAATTACTATGTTACTTTTTGATAGAAATTTTAATACAACATTTTTTGATCCTGTTGGTGGAGGAGATGTTATTTTATATCAACATTTATTT	Eukaryota	Metazoa		Arthropoda
ASV00863	ATTATCAGGTGTTATTGCTCATGCTGGTCCTGCTGTAGATTTATTAATTTTTAGTTTACACATGGCTGGTATTTCTTCTATTTTAGGTTCTATTAATTTTATAGTTACTATTTTATTTTATCGTTTTGAAGGCTTAACTATGTTTCGTTTACCTCTGTTTGTTTGATCAGTTTTAATTACTGCTTTCTTATTATTATTATCTGTTCCTGTCCTAGCTGGAGGTATTACTATGCTTCTAACGGATAGAAATTTAAATACATCCTTTTTTGATCCTGCCGGAGGAGGTGATCCGGTTTTATATCAACATTTATTT	Eukaryota	Metazoa
ASV00864	TAAGTTCAATCCAAGCTCACTCAGGACCATCTGTGGATTTAGCAATTTTCAGTCTACACTTATCAGGGGCGGCATCAATTCTTGGTGCAATTAATTTTATTACAACCGTATTAAATATACGCGCACCAGGAATACATATACACCGTCTTCCCTTATTTGTTTGGGCTGTTTTTATTACTGCAATTCTTTTACTATTAAGTTTACCTGTATTAGCTGGAGGTATTACTATATTATTAACTGATCGTAATTTTAATACAAGCTTTTTTGATCCTGCAGGAGGAGGTGATCCAATTTTGTATCAACACTTATTC	Eukaryota
ASV00865	ATTATCTTCTATTGAAGGACACGTAGGATATTCTATTGATTTATTAATCTTTGCTATGCACTTAGCAGGTTTATCCTCTATTGTTGCAGCAATTAATTTTGCTTGTACAATTTGGTTTTATAAGGATGAAGCAAGATACTTTGTTCATCTTCCATTATTTCCTTGGTCTATTTTATTAACAAGTTTTTTATTATTAGGAGCAATCCCAGTATTAGGTGCTGCTATCACTATGTTATTAACAGATAGAAATTTCGGAACTAGATTTTTTGATCCAACAGGAGGTGGAGACTTAGTCTTATACCAACACATTTTC	Eukaryota	Metazoa		Arthropoda
ASV00866	TTTCAGATATTGGTCATAAAGGAGCTGCTGTAGATTTAGCAATTTTTAGTTTACACACTGCTGGTGCTGCGTCAATAGCAGGTGCTATTAATTTTTTGACAACTGTTATAAATATGCGAACAGTAGCTTTAGAATATAACAAATTACCATTATTTTGTTGAGCCGCATTTATTACAGCTATGTTATTATTACTTTCTCTTCCTGTTTTAGCTGGTGCTATTACAATGTTACTTACTGATCGTACACTAAATACTTCATTCTATAACTATATTGGTGGTGGAGACCCAATTTTATATCAACACTTGTTT	Eukaryota	Metazoa		Arthropoda
ASV00867	ATTAAGTAGTATCCCAGCACATGCGGGTTCATCAGTTGATTTTGCTATATTAAGTTTACATTTAGCAGGAGCTTCTTCTATTGCGGGTGCTATTAATTTTATTACAACAATTTTTAATATGCAAGCAAATGGATTGGCTTTTAATCGATTACCATTGTTTGTTTGAGCTGTTTTAGTTACTGCAGTTCTTTTACTTTTATCACTTCCCGTTTTAGCAGGAGCCATTACTATGTTATTAACAGACCGTAATTTTAATACAAGTTTCTTCGATCCAGCTGGGGGTGGTGATCCTGTTTTATATCAACATTTATTT	Eukaryota	Metazoa
ASV00868	ATTGTCTGGAATTTTTGGACACTCCAGTCCAGCAGTTGACATGGTAATTTTTAGTTTGCATCTAGCCGGAGTATCTTCGTTGCTTGGTGCAATTAATTTTATTGTTACTATTATTAATTTAAGAGCTCGCGGCATGTACTTTCATAATATGCCATTGTTTGTGTGATCTATTCTTATTACTGCTGTGCTTTTATTATTATCGTTGCCGGTGTTAGCTGCGGCGATTACAATGTTATTAACTGATAGAAATATTAATACTGTTTTTTTTGTTTTTAGGGGTGGTGGCGATCCTGTACTTTACCAGCATTTATTT	Eukaryota			Oomycota								Peronosporales					Peronosporaceae			Phytophthora
ASV00869	GTTAAGTGGAATTCAAGCTCATTCTGGAGCTGCAGTTGATTTTGGTATATTTAGTTTACATCTAGCAGGTGCATCTTCAATTATGGGTGCGATAAATTTTATCGTAACTATTTTAAATATGCGTTGTAGAGGTTTAGCTATGCATTCTTTACCCTTATTCGTTTGAGCAGTATTAATTACTGCTGTGTTATTATTATTATCTTTACCAGTTTTAGCAGGAGCTATAACTATGTTATTAATGGATCGTAATTTTGATACATCTTTTTTTGAAGCTTCACAAGGAGGAGATCCTGTATTATACCAACATTTATTT	Eukaryota
ASV00870	TTTAAGTGGAATTAAGCAGCATGGAAGTCCATCTGTGGATTTAGCCATTTTCAGTTTACATTTATCTGGAGCAGCTTCTATTTTAGGAGCAATTAATTTTATTACAACTGTTTTTAATATGCGTTTGCCTGGTATGACAATGTATCGTTTACCGCTTTACGTGTGAGCTTTATTAATCACTTCTTTCTTGCTTTTACTTTCATTACCTGTTCTTGCGGGAGCTATTACAATGCTATTAACTGACCGAAACTTTAATACAAGTTTTTATGACCCAGCAGGAGGAGGTGACCCTGTTTTATATCAGCATTTATTT	Eukaryota
ASV00871	ATTAAGTGCTATGAATTCAGATTCAGCTGTTGATTTTGTTATTTTTAGTTTACATTTAGCTGGGGTTTCTTCTTTAGGTGGTGCTATAAATTTTATAGCTACTATTTTTAATATGCGTGCACCTGGGTTTAGATTTAATTATATTCCTTTATTTGTTTGAAGTATTTTTTTTACAGCTATATTATTATTATTATCTTTGCCTGTGCTAGCAGCAGGTATTACTATGTTATTAGCAGACCGTATTTTAATACGACATTCTTTAATCCGGCTGGTGGTGGTGACCCAGTGCTATATCAACATTTATTT	Eukaryota
ASV00872	ATTATCAGGAATTTTTTCACATTCAGGTGCTTCTATAGAATGTGCAATTTTTAGTTTACATTTAGCAGGTATTTCTTCAATATTAGGTTCAATAAATTTTATAGTAACTGTATTAAATATGAGAGTACCTGGAATGCATATGTTTAGAATTCCTTTATTTGTTTGAGCTGTATTTTTAACAGCATGATTATTATTATTATCATTACCTGTGTTAGGAGGTGCTATTACTATGTTATTAACAGATCGTAATTTCAATACTACTTTTTTTGAAGTTAGTGGAGGAGGAGATCCAGTATTATTTCAACATTTATTT	Eukaryota			Discosea								Himatismenida					Cochliopodiidae			Cochliopodium
ASV00873	ATTATCTGCTATTGAAGGTAAAGGCGTGGATTTTGCTATTTTTAGTTTACATATTGCAGGTGCAGCTTCATTAGCAGGTGCAATAAATTTTATTACAACTATCTTTAATATGCGTGTTCCTGGAATGGGTATGCATTTATTACCTTTATTTGTATGAGCTTTATTAATAACAGCATTCTTATTAGTTTTTTCATTACCTACATTTGCAGCTGCTATTACTATGTTATTAACAGATAGAAATTTTAATACATCATTTTATGTAGCTGATGGTGGTGGAGATCCAGTTTTATATCAACATTTATTT	Eukaryota
ASV00874	TTTATCAGGTATACAAAGTCATAGCGGACCAAGTGTGGATTTAGCTATTTTTGGTTTACATTTATCAGGTGTAAGTAGTTTATTAGGATCTATGAATTTTATAGTAACTATTTTAAATATGAGATGTCCAGGAGTAAGATTAAACAAATTAGCCTTATTTGGATGAGCAGTAGCGGTAACTGCAGTATTGTTGTTATTATCTCTTCCTGTATTAGCTGGTGCTATTACAATGGTGTTAACTGATAGAAATTTTAATACTTCTTTCTTTGACGTTATGGGAGGAGGTGATCCTATACTATACCAACATCTTTTC	Eukaryota	Fungi	Dikarya	Ascomycota	Pezizomycotina
ASV00875	TTTATCATCTATAAGTGCTCATTCAGGTCCTAGTGTTGATATGGCTATATTTGCATTACATTTAACATCAATATCAAGTTTATTAGGTGCAATTAACTTTATAGTTACAACATTAAATATGCGTACTATAGGTTTAAATATGATAGATGCTCCTTTATTTGTTTGAGCTATATTATTTACAGCTATATTATTATTATTATCATTACCAGTATTAACAGCCGGTGTAACATTATTATTATTAGATAGAAACTTTAATACAGGTTTCTACGAAGTAGGAGCAGGAGGAGATCCTGTTCTATATGAGCATCTTTTC	Eukaryota	Fungi	Dikarya	Ascomycota	Saccharomycotina		Saccharomycetes					Saccharomycetales
ASV00876	GTTATTGTGTATTGATTTTCATTCTTCGTTATCTGTTGATTTTGCGTTATTTGCTGTTCATGTTTTAGGTATATCGAGTATTTTGAATTCTATTAATACAGTAGGTACTAGTGTTTCTGGCAGAAGAAAGTTTTGTGTTTTGACTAGAGTTACTTTGTTTGTATGAGGCGTTGTTTTGACATCGATTTTATTGATTATTTGTCTTCCTGTTTTAGCTGGTGCTGTTACTATGGTTTTGTTAGATCGTAATTTTAATACTGCTTTTTATGATTGTGTTGGTGGTGGAGATTTAGTTTTATTTCAGCATTTGTTT	Eukaryota	Metazoa
ASV00877	ATTGTCAGGTATACAAAGTCACAGTGGACCCAGTGTAGACTTAGCAATATTTGCTTTACACTTATCAGGAGTAAGTAGTCTTTTAGGAGCTATGAATTTTATAACAACAATTTTAAATATGAGAAGTCCAGGAATAAGATTACATAAATTAGCTTTATTTGGTTGAGCAGTACTTGTAACAGCAGTCTTATTATTACTATCTTTACCAGTGTTAGCCGGAGGAATAACAATGGTATTAACTGACAGAAACTTTAACACATCTTTCTTCGAAGTAGCTGGAGGAGGAGACCCTATATTATATCAACACTTATTC	Eukaryota	Fungi	Dikarya	Ascomycota	Pezizomycotina
ASV00878	TATCTAATCAACTATATCATGGAGGATTATCAGTAGATATAGCTATTTTTTCTCTTCATTTAGCCGGAGTTTCATCAATTTTAGGAGCTATTAATTTTATTACTACAATTATAAATATACGACCAAAAATAATAACTTTTGAACGAATTCCTTTATTCGTATGATCAATTTTTATTACAGCTATTTTATTATTATTATCATTACCAGTTTTAGCAGGAGCTATTACTATATTATTAACAGATCGAAATTTTAATACCTCATTCTTTGATCCCGCTGGAGGAGGAGATCCTATTTTATATCAACACTTATTT	Eukaryota	Metazoa		Arthropoda	Hexapoda		Insecta	Pterygota	Neoptera	Endopterygota
ASV00879	ATTATCTAGCGTAGGTGCTCATAGTGGTGGTGCAGTAGACTTAGCCATTTTTTCTTTACATTTAAGTGGGATATCTAGTATGTTAGGTGCAATAAACTTTATTACAACTTTCAGTAACATGAGATGTAACGGTATGCATTTACATAAAGTTCCTTTATTTGCTTGGGCTGTGGTAATAACAGCTGTTTTATTACTTTTATCTCTTCCAGTTTTAGCAGGAGGGATTACAATGCTTTTAACCGACCGAAACTTTAATACTTCATTCTTTGAAGCTGCAGGTGGAGGAGACCCTGTTTTATACCAACATTTATTC	Eukaryota
ASV00880	ATTATCAAGTACACAAAGTCATAGTGGACCTAGTGTTGATTTAGCTATATTTTCTTTACACCTTTCAGGTATAAGTAGTTTATTAGGAGCCATGAACTTTATAACTACAATTTTAAATATGAGAAGTCCAGGTATAAGATTACATAAATTAGCTTTATTTGGATGAGCTGTTGTAGTAACAGCTGTATTATTATTATTATCATTACCTGTTTTAGCTGGAGGAATTACTATGTTATTAACAGATAGAAATTTTAATACATCATTCTTTGAGGCCGCAGGAGGGGGAGATCCTTTATTATACCAACATCTTTTC	Eukaryota	Fungi	Dikarya	Ascomycota	Pezizomycotina
ASV00881	CTTAAGTGCTTTACAAAGTCACTCTTCAGCTGCCGTTGAATTAGCTATTTCTAGTTTACATTTAGCTGGGGTTTCTTCTCTTCTTGGAGCTATTAATATTATTACTACTATTTTTAATATGCGTGCTTTAGGTATGACTATGCATCAAATTCCACTTTTTGTTTGGTCTTTACTTATTACTGCTTTTTTATTAGTATTATCTCTTCCTGTATTTGCTGGTGGTATTACAATGTTATTAACTGATAGAAATTTTAATACGACATTTTTTGATCCTGCAGGTGGTGGAGATCCTTTATTATATCAACATTTGTTT	Eukaryota
ASV00882	ATTATCGAGCGCGCAAGCTCATTCAGGACCGTCTGTTGATTTAGCTATTTTTGGATTACATTTAGCAGGTATTTCATCAATTGCAGGTGCCATTAATTTTATTACTACAATTTTTAATATGCGAGCAAGGGGGTTAACTTTTCACCGATTACCCTTGTTTGTTTGATCCGTTTTAATTACAGCTTTTTTATTATTGTTATCTCTTCCTGTTTTAGCTGGTGCTATAACAATGCTGTTAACTGATCGTAACTTTAACACATCATTTTTTGATCCAGCGGGTGGTGGTGATCCAATTTTATATCAACATTTGTTT	Eukaryota
ASV00883	TTTATCAGGATTACAAAGTCATAGTGGACCTAGTGTAGATTTAGCTATATTTGCTTTACATTTATCAGGTATAAGTAGTTTATTAGGAGCTGTAAACTTTATAACTACAGTAATAAACATGAGAACACCTGGAATCAGATTACATAAATTAGCTTTATTTGGTTGAGCTGTAGTTATAACAGCAGTATTATTATTATTATCTTTACCTGTATTAGCAGGAGGAATAACAATGTTATTAACAGATAGAAATTTTAATACATCATTCTTTGAAACAGCTGGTGGAGGTGATCCATTATTATTCCAACACTTATTC	Eukaryota	Fungi	Dikarya	Ascomycota	Pezizomycotina		Sordariomycetes	Hypocreomycetidae				Glomerellales					Plectosphaerellaceae
ASV00884	TTTGTCAAGTATTCAGGCTCATCCTGGTCCGGCTGTTGATTTAGCGATTTTTAGTTTACACTTAGCTGGTGCGTCTTCGATTTTAGGAGCTATTAATTTTATTACAACTATTATTAATATGCGTACTCCTAATATGTTTTGACATCGTGTTCCTTTGTTTGTTTGATCGGTTTTTTTTACAGCGATTTTATTATTGTTGTCTTTACCGGTTTTAGCCGCTGGAATTACCATGCTTTTGACAGATCGTAACTTTAACACTACTTTTTTTGATTATGTTGGTGGTGGTGATCCAATTTTATTTCAACACCTTTTC	Eukaryota
ASV00885	TTTAAGTAGTATAGTTGCTCATTCTGGACCTTCAGTAGATTTAGCAATATTTAGTTTACATATAGCAGGAGTATCATCTTTATTAGGAGCAATTAATTTTATAACTACTATTTATAATATGAGAATAAATGGTTTAACTTTTCACAAGTTACCTTTATTTGTTTGATCTGTTTTAATTACAGCAATTTTATTATTATTATCATTACCAGTTTTAGCAGGAGCTTTAACAATGTTAATTACTGATAGAAATTTTAATACAACTTTTTTTGAACCTACAGGCGGAGGAGATCCTATATTATATCAACATTTATTT	Eukaryota
ASV00886	ATTAAGTGGTGTAATTGCCCATGGTGGACCATCTATTGATTTTGCAATTTTTAGTTTACATATTGCAGGGGCTTCATCAATCATGGGTGCTATTAATTTTATTGTTACAATTTTAAATATGCGTAATCCTGGAATGTATTTACATACATTACCTTTATTCGTTTGGGCTGTATTTATTACAGCTATTTTATTATTATTATCATTACCAGTTTTAGCTGGAGCAATCACTATGTTATTAACAGATCGTAATTTAAATACTAGTTTTTTTGATGCAACAGGTGGTGGTGATCCTGTTTTATATCAACATTTATTT	Eukaryota
ASV00887	ATTAAGTTCAATAGTAGCACATTCCGGAGGCTCAGTTGATTTAGCAATATTCAGTTTACATCTTGCAGGTATATCTTCTCTATTAGGTGCTATAAATTTTATCACTACAATATTTAATATGCGTGTACCGGGATTATCTATGCATAAATTACCTTTATTTGTATGGTCGGTCCTAATTACGGCTTTTCTATTATTATTTTCTCTGCCTGTTTTAGCCGGTGCTATTACTATGCTTTTAACAGATAGAAATTTTAATACAAGCTTTTTTGACCCTTCAGGTGGTGGCGATCCAATCTTATACCAACATTTATTC	Eukaryota			Discosea								Longamoebia					Acanthamoebidae			Acanthamoeba				Acanthamoeba sp.
ASV00888	GCTTTCTGGTATTGAATCTCATTCTGGTGCAGCTGTAGATTTAGCTATTTTTAGTCTTCATTTAGCCGGTATTTCATCAATTTTGGGTGCAATTAATTTTATTACGACAATTTTTAACATGAAAACTAGAGGGTTAGAACTTTCTCGTTTGCCACTTTTTGGTTGAGCAGTTCTTGTTACTGCTATTTTATTACTTTTATCGTTACCTGTTTTAGCGGGCGGGATAACTATGTTATTAACAGATAGAAATTTTAATACGACTTTTTTTGATGTTATTGGTGGAGGTGATCCTGTTTTATATCAACATCTTTTT	Eukaryota
ASV00889	TTTGAGCGGCAATATTGCACATAGTGGTATTGCTGTTGATTTAGCTATCTTTAGTTTGCACTTAGCCGGGGTCTCGTCGATTGCGGGAGCAATCAACTTTATTGTAACCATTTTTTGTATGCGTTGTCCCGGAATGTTTTTTCACAATTTGCCTTTATTTGTGTGATCCGTTTTAATTACTGCTTTTTTATTATTACTATCGCTTCCTGTTTTAGCTGCAGCAATCACTATGCTTTTAACAGATAGAAATTTAAATACTTCTTTTTTTGTTGCTGAAGGGGGTGGAGATGCTGTGTTATTTCAACATTTATTT	Eukaryota
ASV00890	ATTATCTTCATTACCAGCTCATTCTGGTATTGCTGTTGATTTAGTAATTTTTAGTTTTCATTTAGTTGGTACTTCTTCTATTGCAGCATCAATAAATTTTATTTGTACTATTTTTTATTTAAAAAGTGAATTTTTATATATGAAAGATATTTCATTATTTGTTTGATCAATATTAGTTACATCTTTTTTATTAATATTAGCTTTACCTGTGTTAGCAGCTGTGATTACAATGTTACTTTTTGATAGAAATTTTAATACAACATTTTTTGATCCAGTTGGTGGTGGAGATGTTATTTTATATCAACATTTATTT	Eukaryota	Metazoa		Arthropoda
ASV00891	TTTAAGTGCTGTTGCTTCAGATGCTAGTGTAGATTTTGCTATATTTAGTCTTCATTTAGCAGGTATATCTTCAATATTAGGAGCAATTAATTTTATAGTTACTATTTTCAATATGAGAGTTCCTGGAATGAAAATGAATTTAATCCCTCTATTTGTTTGAGCTGTTTTGATAACAGCATTTCTATTATTAATATCTCTTCCTGTTTTAGCAGCTGGTATTACAATGTTATTAACAGATAGAAATTTCAATAGTTCTTTCTTCAATCCTAGTGGTGGTGGAGATCCTATTCTTTATCAACATCTTTTT	Eukaryota
ASV00892	TTTATCTTCTTTACAATCACATTCTGGACCTGCTGTAGATATTGCTATTTTTAGTTTACATTTAGCTGGTGTATCTTCTATATTAAGTTCTATAAACTTTATTGTAACTGTTATGAATATGCGTGCACCTGGTTTAACTATGTATAGAATACCTTTATATGTTTGAGCATTATATATTACAGCTTTTTTATTAGTATTATCATTACCTGTATTTGCTGGAGCTATTACTATGTTATTAACTGATCGGAATTTTAATACGACATTTTATGATCCTGCTGGTGGTGGTGATCCTGTATTGTATCAACATTTATTT	Eukaryota
ASV00893	ATTATCAAGTATTGAATATCATTCTGGAGCTTCTGTAGATCTAGCGATTTTTAGTTTACATCTTGCCGGAATTTCTTCTATTTTAGGTGCTATGAACTTCATAACAACTATTTTAAATATGAGAGCTCCTGGTATGACAATGCATAAACTTCCTTTATTTGTTTGAGCTGTTTTCATTACTGCTATCTTATTAATTTTATCATTACCAGTTTTCGCCGGAGCAATTACAATGCTTTTAACGGATCGGAACTTTAATACTTCTTTCTTTGATCCAGCCGGAGGTGGTGACCCTATTTTATACCAACATTTATTC	Eukaryota	Metazoa
ASV00894	TATCAGGACTACAAAGCCATTCAGGAGGTTCAGTAGATCTTGCTATCTTTAGTCTACACCTATCAGGTATCTCATCAATGCTAGGAGCAATGAACTTTATTACTACAGTTCTTAATATGCGAAACCCAGGAATGACACTACATAAACTACCACTATTTGTTTGGGCTATCTTTGTTACAGCTATTCTACTGCTACTATCACTACCAGTACTAGCTGGAGCAATTACAATGCTACTAACAGACCGTAACTTTAATACATCATTCTATGATCCAGCAGGAGGAGGAGATCCAATCCTTTACCAACACCTATTC	Eukaryota	Fungi	Dikarya	Basidiomycota	Ustilaginomycotina		Ustilaginomycetes					Ustilaginales					Ustilaginaceae
ASV00895	TTTGTCAAGCATTACTGCGCATTCTGGTGGTTCTGTAGATTTAGCAATTTTTAGTTTACATTTATCTGGTGTTTCTTCAATTGCAGGTGCTATTAATTTTATGACAACTATAATAAATATGCGTGTAAAAGGTATGACTTTGTATCGTTTACCTTTGTTTATTTGAGCTTTATTTTTAACTGCTTTTTTATTAGTATTAACATTACCTGTTTTAGCTGGTGCAATTACAATGTTATTGACAGATAGAAATTTTAATACTACATTTTTTGATCCTGTTGGTGGTGGTGATCCTATATTATATCAACATTTGTTT	Eukaryota			Discosea			Flabellinia					Dactylopodida					Paramoebidae			Korotnevella
ASV00896	CTTATCGGCTTTAATTGGTCATGGTGATATGGCGATGGACTTTTTAATTTTATCACTTCATATTGCAGGGATATCCTCTCTTGTCGGATCGATCAATTTTATTACAACAATTTTTAATATGCGTTGCCCAGGGATGCATTTTCATAAAATGCCTTTATTTGTTTGGGGTATGTTGATCACGTCCTTCCTTCTTTTACTTTCGATTCCTGTACTTGCTGGTGGGCTGACAATGTTACTCACGGATCGAAACTTCGGCACCAGTTTTTTTGAACCTGAAAAAGGGGGGGATCCCGTTCTCTTTCAGCATTTATTC	Eukaryota	Metazoa
ASV00897	ATTAAGTTCCATATTAGCTCATTCTGGTTGTGCGGTAGATTTGGCTATATTTAGTCTTCATATAGCTGGTGTATCTTCTATTGCTGGGGCTATCAATTTCATAGTCACCATTATAAATATGCGCTGTCCTGGTATGTATTTTCGTAGATTACCTTTGTTTGTCTGATCTGTATTTATCACCGCAATACTTTTACTTTTATCATTACCTGTTTTAGCTGGCGCAATAACTATGCTTTTAACAGATAGAAATTTAAATACAACTTTTTATGATCCTATTGGTGGTGGTGATCCTGTTCTTTATCAGCATTTGTTT	Eukaryota
ASV00898	ATTATCTGGTATTCTTGCACATACTGGTGGAGCTGTTGATTTTGCTATTTTAGTTTACATTTAGCTGGTATATCTTCTATTTTGGGTGCTATTAATTTTATTGTTACAATTATTAATATGCGTGTACCTGGCTATATATGAGAATGTTACCTTTATTTGTTTGATCTATTTTTATTACAGCTTTTTTATTATTATTATCTTTACCTGTTTTAGCGGCTGGTATTACTATGTTATTAACTGATAGAATTTTAATACATCTTTTTTTGATCCCTCAGGTGGAGAGATGTTATTTTATTTCAACATTTATTT	Eukaryota	Metazoa
ASV00899	TTTAGCATCTTATCAATACCATTCTGGACCTGCTGTTGACCTTGCAATTTTTAGTTTACATTTAGCAGGGGTTTCTTCCTTAGCAGGTGCTATGAATTTTATTGCTACTATTTTAAATATGCGTGTTCCTGGTATGGATATGTTGCGCATGCCTTTATTTCCATGATCTGTTTTTATTACTGCGATTATGTTATTATTGTCCTTGCCTGTGTTAGCGGGGGGGATTACAATGCTATTAACTGATCGTAATTTTAATACAACTTTTTACGATGTGACAAGCGGGGGGGATCCTGTATTGTATCAACACTTGTTT	Eukaryota
ASV00900	ATTAAGTACTACATTATCTCATCCGGGTGCTGCCGTAGATTTAGCTATTTTTAGCTTACATTTATCTGGTGCTGCTTCTATTTTAGGTGCTATTAATTTTATTACCACAGTAATAAATATGCGTTTACCAGGCATGACAATGTATCGTTTACCTTTATATGTTTGATCATTGCTTGTAACTTCATTTTTATTATTATTATCTTTACCTGTATTTGCTGGTGCTATTACTATGCTATTAACAGATCGTAATTTTAATACATCGTTTTATCATCCTGCTGGTGGTGGTGATCCTGTTTTATATCAGCATTTGTTT	Eukaryota
ASV00901	ATTAAGTGGAATTGAAGCACATTCTGGTGCTGCTGTGGATTTTGGGATTTTTAGTTTGCATGTCGCAGGTGTAAGCTCGATTTTAGGAGCTATTAATTTTATTGTAACAATTTGAAATATGCGCTGTGCCGGTTACACAATGGGTCATATTCCGTTGTTTACCTGATCTGTTTTTATTACTGCAATTCTTCTGTTATTATCTTTACCTGTGTTAGCAGGTGCTATTACAATGTTACTTTTTGATAGAAATTTTGATACAGTTTTTTTTAACTCTAATGGTGGTGGGGATCCAGTCCTTTATCAACATTTGTTT	Eukaryota
ASV00902	ATTAAGTAGTCTTTTAAGTCATTCTTCAGCTGCTGTAGATTTAGCAATATTTAGTTTACATTTAGCAGGAATATCATCAATTTTAGGTGCTATAAATTTTATTACTACAATTTTTAATATGCGTAGTCCAGGTTTAGGTATGCATCAATTACCTCTTTTTGTTTGATCTGTTCCAATTACTGCTTTCTTATTAGTTTTATCTTTACCAGTACTTGCTGGAGCAATTACTATGTTATTAACTGATCGTAATTTTAATACGACATTTCTTGATCCAGCAGGAGGAGGAGATCCATTATTATATCAACATTTATT	Eukaryota	Metazoa		Arthropoda	Hexapoda		Insecta	Pterygota	Neoptera	Endopterygota
ASV00903	TTTATCAGGAATCGTTGCTCATTCAGGCCCAGCTGTTGATTTAGCAATTTTTAGTTTACATATAGCAGGAGCCTCATCAATAATGGGAGCTATTAATTTTATTGTAACAATTACAAATATGCGCGCACGTGGATTAACATATTTCCGAATGCCTCTTTTTGTTTGATCTGTTTTAATAACTGCTTTTTTACTATTATTGTCACTACCTGTTTTAGCTGCCGCAATTACAATGTTATTAACTGATCGTAATTTTAATACTGGATTTTTCGTTGTTCAAGCTGGTGGAGATCCAGTTTTGTTTCAACATTTATTT	Eukaryota
ASV00904	TTTATCTGGTATTGTTGCACATTCTGGTCCAGCTGTTGATTTAGCTATATTTAGTTTACATATTGCTGGAGCTTCATCAATAATGGGAGCAATTAATTTTATTGTAACTATAACAAATATGCGCGCTCGTGGACTAACTTATTTTACAATGCCTTTATTTGTTTGATCTGTTCTTATTACTGCATTTTTATTATTATTATCCTTACCTGTTTTAGCAGCTGCAATTACAATGTTGTTAACAGATCGTAATTTTAATACTGGATTTTTTGTTGTTCAAGCTGGAGGAGATCCAGTTTTATTTCAACATCTTTTT	Eukaryota
ASV00905	TTTAGCAGGAATACAAAGTCACAGTGGTCCTAGTGTAGATTTAGCTATTTTTGCTTTACATTTATCAGGTATTAGTTCTTTATTAGGTGCAATTAATTTTATTACAACTATACTTAATATGAGAAGTCCTGGTATAAGTCTACACAAGCTTGCTTTATTTGGATGAGCTGTTGTAGTAACAGCTGTGTTATTATTATTATCATTACCTGTGTTAGCCGGTGCGATTACAATGGTTTTAACTGATCGTAATTTTAATACATCATTCTTTGAAACAGCTGGTGGTGGTGACCCTATATTATATCAACACCTTTTC	Eukaryota	Fungi	Dikarya	Ascomycota	Pezizomycotina		Leotiomycetes
ASV00906	ATTATCAGGAATACAAACACATAGTGGACCTAGTGTTGATTTAGCTATATTTGGGTTACATTTATCAGGTGTAAGTAGTTTACTTGGAGCTATGAATTTTATTACAACAATTTTAAATATGAGAAGCCCAGGTATAAGACTACATAAATTAGTCTTATTTGGTTGAGCTGTAGTAGTTACAGCTGTTTTATTATTATTATCATTACCAGTATTAGCTGGAGGAATTACCATGGTTTTAACAGATAGAAATTTCAATACATCTTTCTTTGAAACAGCTGGTGGAGGTGATCCTATATTATATCAACATCTTTTC	Eukaryota	Fungi	Dikarya	Ascomycota	Pezizomycotina
ASV00907	ATTGAGCTCTGTTCCGGGTCATATGGGTCCCGCGGTTGACTTGGCAATTTTTAGTCTTCATATTGCCGGTGCTTCCTCAATTGCCGGCGCGATTAATTTTATTGTTACGATCATGAACATGCGGTCTCCTGGTTTGGCGTATGACCGTTTGCCTTTGTTTGTTTGGGCAATTTTTATCACAGCTTTCCTTCTTCTGCTTTCGCTTCCCGTTTTGGCTGGTGGTATTACGATGCTGTTGACCGATCGAAATTTTAATACGAGCTTTTTTGATCCAATTGGGGGGGGGGATCCAGTCTTGTTTCAACATTTGTTC	Eukaryota
ASV00908	ATTAGCAGGTATAGAAAGTCATTCAGGAGGTTCCGTAGATTTAGCAATTTTTAGTTTACATCTAGCAGGTGCTTCATCTATTTTAGGAGCTATTAATTTTATAACAACTATTATAAATATGCGTGCTCCTAGTTTAAAAATGCATTGAATACCTTTATTTGTTTGAGCAATTTTTATTACAGCATTTTTATTATTATTATCTTTACCAGTATTAGCAGGTGCTATTACAATGTTATTAACTGATAGAAATTTTAATACAACATTTTTTGATCCTGCAGGTGGTGGAGATCCAATTTTATACCAACATTTATTT	Eukaryota
ASV00909	ATTGAGTGCAATAAAAGGACATTCGGGTCCTTCCGTTGATTTTGCAATTTTTAGTTTACATTTAGCCGGTGTTTCATCCTTATTAGGTGCTATTAATTTTATAACGACTATATTAAATATGAGAGCTCCTGGTTTAATTATGCACAGGTTGCCGCTATTTGTTTGGTCAGTTTTCGTTACAGCGATATTGCTGTTGCTATCATTACCTGTTTTGGCCGGGGCCATTACAATGCTACTAACGGATCGAAATTTTAATACTACATTTTTTGAACCAGCTGGCGGGGGAGATCCAATTCTGTATCAACATTTATTT	Eukaryota
ASV00910	ACTTTCAGGTATCCAAAGTCACAGTGGTCCAAGTGTTGATTTAGCAATATTTGCCTTACATCTATCAGGAATTAGTAGTTTACTTGGAGCAATGAATTTTATTACAACAATATTAAATATGAGAGCTCCTGGAATCAGACTACACAAATTAGCACTATTTGGGTGAGCTGTAGTAGTTACAGCTGTATTATTGTTACTATCTTTACCTGTATTAGCAGGAGCTATTACAATGGTATTAACAGATAGAAACTTTAACACATCATTCTTTGAAGTTGCAGGTGGAGGAGATCCTATCTTATACCAACACTTATTC	Eukaryota	Fungi	Dikarya	Ascomycota	Pezizomycotina
ASV00911	ATTATCAGGTATACAAAGTCATAGCGGTCCTAGTGTGGATTTAGCCATTTTTGCTTTACACTTATCAGGGATAAGTAGTTTATTAGGTGCGATGAACTTTATTACAACTATTTTAAATATGAGAAGTCCTGGTATAAGATTACACAAATTAGCTTTATTCGGATGAGCCGTAGTAGTTACAGCCGTATTACTGTTATTATCTCTTCCTGTTCTAGCGGGGGCAATAACAATGGTGTTAACAGATAGAAACTTTAACACATCTTTCTTTGAAGTAGCAGGAGGAGGTGACCCTATATTATACCAACATCTATTT	Eukaryota	Fungi	Dikarya	Ascomycota	Pezizomycotina
ASV00912	TATCCGGTATACAAAGTCATAGTGGACCTAGTGTAGATTTAGCGATCTTCGCTTTACATCTTTCTGGTATAAGTAGTTTATTAGGTGCAAATAACTTTATAACTACTATATTGAACATGAGAAGTCCTGGAATAAGACTACACAAATTAGCCTTATTTGGATGAGCAATTTTAGTTACAGCCGTACTATTATTATTATCTTTACCTGTACTTGCTGGTGCTATTACTATGGTTTTAACAGATAGAAACTTTAACACATCATTCTTCGAAGTGGCTGGTGGAGGAGACCCTATACTGTACCAACATTTATTC	Eukaryota	Fungi	Dikarya	Ascomycota	Pezizomycotina		Leotiomycetes
ASV00913	ATTATCAGGAATACAATCACATTCAGGTGGTTCTGTAGATTTAAGTATTTTCTCTTTACACTTAGCAGGGGTTTCTAGTTTATTAGGGGCTATGAATTTCATAACAACAGTGCTTAATATGAGAGCACCTGGTATGACATTACATAAATTACCTTTATTTGTATGAGCAATATTTGTTACAGCGATATTATTATTATTATCTTTACCTGTATTAGCAGGTGCTATAACAATGTTATTAACAGATAGACAATTTAATACATCTTTCTATGATCCTAGTGCCGGAGGAGATCCTATATTATATCAACATTTATTC	Eukaryota
ASV00914	TTTAATATGCTATGATTTTCATTCCACTATTGCCTGCGATTTCACTATTTTTTCTGTGCATTTACTAGGTGTTTCCAGTATATTAAACTCGTTAAATGTAGTCGGGACGCTCTTTGTATGTAGAAAAAAATTCTTTAGCTTTGTTTTTTGATTACTTTTTATATGAGCTTTAATGATCACTTGTATTTTACTTATCTTAACTTTACCAATTTTAGCGGGTGGCGTCACTATGATATTATTAGATCGTAATTTTAATACATCATTTTTTGATGTAATTGGTGGGGGTGATTTAGTCCTATTTCAACACTTATTT	Eukaryota			Euglenozoa			Kinetoplastea	Metakinetoplastina				Trypanosomatida					Trypanosomatidae
ASV00915	TAAGCGGAATACAAGCTCATTCAGGAGCATCAGTTGATCTAGCAATTTTAAGTTTACACTTAAGTGGTATTTCTTCGTTGTTAGGTGCAATCAATTTTATTACTACAATTTTTAATATGAGACCAGCAAAGTTAAATATGATGCAACTTCCTCTTTTTGTTTGGTCAATTTTAGTTACTGCATTTTTACTAGTTTTAAGTTTACCTGTTTTAGCAGGTGCGTTAACAATGTTGATTACAGATAGAAATTTCAATACTACATTTTTCGATCCTGCTGGTGGTGGAGATCCTGTTTTATATCAACATTTATTT	Eukaryota
ASV00916	GTTAAGTTCAATTGTAGCTCATTCTGGTGGTTCAGTAGATTTAGCCATATTTAGTCTGCATCTTGCAGGTATATCGTCTCTTCTTGGCGCTATAAATTTTATTACTACAATATTCAATATGAGGGTACCAGGATTGTCTATGCATAAATTGCCACTATTTGTTTGGTCTGTATTAATTACAGCCTTTTTATTATTATTCTCTTTACCCGTACTAGCTGGTGCTATTACTATGCTTTTAACCGATAGAAATTTTAATACTAGTTTTTTTGATCCCTCTGGCGGTGGTGATCCTATCCTTTACCAACATTTATTT	Eukaryota			Discosea								Longamoebia					Acanthamoebidae			Acanthamoeba				Acanthamoeba sp.
ASV00917	ATTGTCAGGTATACAAAGTCACAGTGGACCTAGTGTAGATTTAGCAATATTTGCTTTACACTTATCAGGGGTAAGTAGTCTTTTAGGAGCTATGAATTTTATAACAACAATTTTAAATATGAGAAGCCCAGGTATAAGATTACATAAATTAGCTTTATTTGGTTGAGCAGTACTTGTAACAGCAGTTTTATTATTACTATCATTACCAGTGTTAGCCGGAGGAATAACAATGGTATTAACTGACAGAAACTTTAACACATCTTTCTTCGAAGTAGCTGGAGGAGGAGACCCTATATTATATCAACACTTATTC	Eukaryota	Fungi	Dikarya	Ascomycota	Pezizomycotina
ASV00918	TTTATCTTCAGGAATCGCTCACGGAGGAGCTTCAGTTGATTTAGCAATTTTTTCTTTACACTTAGCTGGAATTTCATCAATTTTAGGAGCCGTAAATTTTATTACAACTGTAATTAATATGCGTTCTACTGGAATTACTCTTGATCGAATACCTTTATTTGTGTGATCAGTTGTTATTACTGCCTTATTATTATTATTATCTTTACCAGTATTAGCTGGGGCTATCACAATATTATTAACAGATCGAAATTTAAATACCTCATTTTTTGACCCAGCGGGAGGAGGAGATCCAATTTTATACCAACATTTATTT	Eukaryota	Metazoa		Arthropoda	Hexapoda		Insecta	Pterygota	Neoptera	Endopterygota		Diptera	Brachycera	Muscomorpha		Ephydroidea	Drosophilidae	Drosophilinae	Drosophilini	Drosophila	Sophophora	melanogaster group	montium subgroup
ASV00919	CTTAAGTGGAATTCAGGCCCATTCAGGCCCAGCAGTTGATTTAGCAATTTTTAGCTTACACATTGCAGGTGCTTCTTCAATTTTAGGCGCAATTAATTTTATAGTAACAATTATAAATATGCGTGCGCGTGGATTAACATTTCATCGTTTACCATTATTTGTATGGTCTGTTTTTATTACAGCTTTTTTACTTCTGTTATCGTTACCTGTATTAGCCGGAGCCATTACCATGTTGTTAACCGATAGAAATTTTAATACCTCATTTTTTGTCCCAATAGGTGGCGGTGATCCCGTTTTATATCAGCATTTATTT	Eukaryota
ASV00920	GTTAGCAAATATGACTTATCAGTCAGGTCCATCTGTTGATTTAGCTATTTTTAGTTTGCATGTAGCCGGAGCTTCTTCGATAGCTGGTTCTATAAATTACATTACAACAATTTTAAATATGCGACCTGGGGGTATGCCAATGCATCGTGTTTCTTTGTTCTGCTGAGGTGTTATGGTGACTGCTTTTTTGTTAGTTTTTTCATTACCTGTTTTAGCTGGTGGAATAACTATGCTTTTAACAGATCGCCATTTTAATACCTCTTTTTTTTTGCCAATTGGTGGTGGTGACCCTGTTTTATATCAACATTTATTT	Eukaryota
ASV00921	ATTATCGTCATTACAATCACATTCAGGGCCAGCTGTAGATATAGCTATTTTTAGTCTTCATTTAGCTGGAGTATCTTCAATATTAAGTTCAATAAATTTTATAGTAACTGTAATGAATATGCGTGCACCTGGTTTAACTATGTATAGAATACCATTATATGTTTGAGCGCTATATATTACGGCTTTTTTATTAGTTTTATCGTTACCTGTTTTAGCTGGAGCTATTACTATGTTATTAACTGATCGTAATTTTAATACAACATTTTATGATCCTGCTGGTGGTGGAGATCCTGTATTATATCAACATTTGTTT	Eukaryota
ASV00922	TTTAGCAGCGTTACAAAGTCATTCTGGCCCATCAGTAGACATGGCTATTTTTAGTTTACATTTAGCCGGTGCCTCGTCTCTTTTAAGTTCTATGAATTTTATTGTAACAATTACTAACATGAGAGCTTTTCCTATGTTTACTTTACCTCTATTTGTTTGGGCCGTTTATGTTACTTCTTTTCTTTTACTTTTATCTCTACCGGTTTTAGCTGCTGCCATTACAATGTTATTAACAGATCGAAATTTTAATACCTCATTTTACGACCCAGCTGGAGGCGGAGATCCAATACTTTATCAACATCTTTTT	Eukaryota
ASV00923	ATTGAGTGGTATTGATGCGCACTCGGGTCCATCTGTTGATTTAGCTATATTTAGTTTACATTTATCAGGCGCATCATCGTTAGCGGGTGCGATTAATTTTATCGTAACAATCACTAATATGCGCGCTCGTGGGTTAAACTTTCATATTTTACCATTATTTGGCTGATCAGTAATCGTCACAGCTTTCTTATTATTATTATCATTACCTGTATTGGCAGGAGCAATAACAATGTTATTATTCGATAGAAATATAGGTACATTATTTTTCAATCCAAGTGGTGGTGGTGACCCTGTTTTATATCAACATCTTTTT	Eukaryota			Oomycota
ASV00924	TTTATCAGGTATACAAAGTCATAGTGGGCCTAGTGTGGATTTAGCTATATTTGGTTTACATTTATCAGGAGTAAGTAGTTTATTAGGAGCCATGAATTTTATAACAACTATATTAAATATGAGAAGTCCTGGGATAAGTTTACACAAATTAGCTTTATTTGGATGAGCTGTTATAATTACTGCTGTATTACTTTTATTATCTTTACCGGTATTAGCTGGTGCAATAACAATGGTATTAACTGATCGTAATTTTAATACATCATTCTTTGAAGCAGCTGGTGGAGGAGATCCTATATTATATCAACACTTATTC	Eukaryota	Fungi	Dikarya	Ascomycota	Pezizomycotina
ASV00925	ATTAGCAAGTATTTCAAGTCATTCTGGAAGTTCAGTAGATTTAGCAATTTTTAGTTTGCATCTTGCAGGTATTTCTTCTTTATTAGGTGCTATTAATTTTATTACAACAATTATTAATATGCGATGTGAAAAAGCAGAATGGCATCGATTATCGTTATTTGTTTGGGCTGTTTTTTTTACTGCGATTTTATTATTATTATCATTACCAGTATTAGCTGGTGCAATTACTATGTTATTAACTGATCGTAATTTTAATACAACATTTTATGATCCAGAAGGTGGTGGAGATCCTATTTTATATCAACATTTATTT	Eukaryota	Metazoa		Arthropoda	Hexapoda		Insecta	Pterygota	Neoptera	Endopterygota
ASV00926	ATTAAGTGCTATGGCTTCTGATGCATCAGTTGATTTTGCAATTTTTAGTTTACATTTAGCAGGTATTTCTTCATTATGGGAGCAATAAATTTTATTGCTACTGTTATAAATATGAGAGTACCTGGATTAAAAATGCATATGATACCTTTATTTGTTTGATCTGTGTTAATCACTGCATTTTTACTTTTATTATCATTACCTGTTCTTGCAGCTGTATCACAATGCTGTTGACTGATAGGAATTTTAATAGTTCCTTTTTTAATCCAGCAGGAGGTGGTGATCCTATATTATATCAACATTTATTT	Eukaryota
ASV00927	ATTAAGCTCTATTCAAGCTCATTCTGGCGGTTCAGTTGATTTAGCTATTTTTAGTCTTCATGTTTCCGGTGTTTCTTCTCTTTTAGGTGCTATAAATTTTATTTGTACCGTTTTTAATATGCGTGTTCCTGGTTTGTATATGCATAGATTACCTTTATTTGTCTGGGCTGTATTAATAACCGCATTTTTGTTATTATTATCTTTACCTGTTTTAGCCGGAGGTATAACCATGCTTTTAACTGATAGAAATTTTAATACGACTTTCTTTGATTCTGCAGGTGGTGGTGACCCTATACTTTATCAACATTTATTT	Eukaryota
ASV00928	ATTAAGTTCTGTACCATTTCATTCAGGTGGTGCTGTTGATCTAGCTATTTTTAGTTTACACGTTGCCGGTGCGTCATCATTAATGGGTGCTATTAATTTCATTACTACTATTGTAAATATGCGTGCTCCTGGTATCTATATGCATAGATTACCTTTATACGTTTGATCTTTATTAATTACAGCTGTTTTATTATTATTGTCTTTACCAGTTTTAGCAGGTGGTATTACAATGTTATTAACAGATAGGAATTTTAACACTTCTTTTTTCGTTCCTTTAGGCGGTGGTGATCCTATTTTATATCAACACTTATTT	Eukaryota
ASV00929	GTTAAGTTCAGTTATAGCGCATTCCGGGTCTTCTGTAGATATAGCTATTTTTAGTTTGCATATAGCGGGCGTTTCATCTATCGCAGGCGCAATTAATTTTATAGTGACTATAATAAATATGAGATGCCCAGGATTATACTTCAGAAGATTGCCTTTATTTGTATGAGCAGTTTTTATTACTGCTTTTTTATTATTATTATCATTACCAGTGTTAGCTGGGGCGATAACAATGTTATTAACTGATCGTAATTTAAATACATCATTTTATGAGCCTACAGAAGGAGGTGATCCTGTTTTGTTTCAGCATTTATTT	Eukaryota			Oomycota
ASV00930	TTTCTAGTATCACTGCACACTCTGGTGGTTCAGTTGATTTAGCTATTTTTAGTTTGCATTTATCTGGTGTCTCTTCTATCGCTGGTGCTATTAATTTTATGACAACAATAATAAATATGCGTGTAAAGGGTTTGACTTTATACCGTTTACCACTATTTATTTGATCTTTATTTTTAACTGCTTTCCTTCTTGTAATGACTCTACCCGTTCTAGCAGGTGCTATTACCATGCTTTTAACTGATAGAAATTTTAATACCACATTTTTCGATCCAGTTGGTGGTGGTGATCCAATTCTTTATCAACATTTATTT	Eukaryota			Discosea			Flabellinia					Dactylopodida					Paramoebidae			Korotnevella
ASV00931	GTTAAGCGGAATCGAAGCACACTCTGGGCCTGCTGTTGACTTTGGAATCTTCAGCTTACATCTTGCTGGTATGTCTTCTATTCTCGGTGCGATTAACTTTATTGTTACAATTTTCAATATGCGTGCACCTGGAATGCCGCTTTACGTTATGCCGCTTTTTGTTTGAAGCATTTTAATCACTGCGTTCCTGCTCTTACTTTCTCTACCTGTACTCGCGGGTGCTATTACTATGCTTTTATTCGATCGTAACTTTAAAACAGTATTCTTTAACGCTAACGGTGGTGGTGATCCCGTATTGTATCAACACCTATTC	Eukaryota
ASV00932	GTTATCAGGAATTGTTGCACATTCGGGTCCTGCTGTTGATCTTGCAATTTTCAGTTTACATATTGCTGGAGCATCATCAATTATGGGTGCTATTAACTTTATTGTAACAATTACAAATATGCGTGCACGTGGTTTAACATATTTTACAATGCCTTTATTTGTTTGATCTGTTCTTATCACTGCGTTTTTATTATTATTATCATTACCTGTTTTAGCTGCTGGAATTACTATGTTGTTAACAGATCGTAATTTTAATACTGGATTTTTTGTTGTTCAAGCTGGAGGAGATCCAGTTTTATTTCAACATCTTTTC	Eukaryota	Metazoa
ASV00933	ATTAGCAGGTATAGAAAGTCATTCAGGAGGTTCAGTAGATTTAGCAATTTTTAGTTTACATTTAGCAGGTGCTTCATCTATTTTAGGAGCTATTAATTTTATAACAACTATTATAAATATGCGTGCTCCTAGTTTAAAAATGCATTGAATACCTTTATTTGTTTGAGCAATTTTTATTACAGCATTTTTATTATTATTATCATTACCTGTATTAGCTGGTGCTATTACAATGTTATTAACTGATAGAAATTTTAATACAACATTTTTTGATCCTGCAGGAGGAGGAGATCCTATTTTATACCAACATTTATTT	Eukaryota
ASV00934	TTTATCAGGAATACAAAGTCATAGTGGACCTAGTGTAGACTTAGCTATATTTGCTTTACACTTATCAGGTATAAGTAGTTTATTAGGTGCTATAAACTTCATTACTACTATTTTAAATATGAGAAGTCCCGGAATCAGACTACATAAATTAGCTCTATTCGGTTGAGCAGTTGTAGTTACAGCTGTTCTATTATTACTTTCATTACCTGTGTTAGCCGGTGGTATAACAATGGTATTAACAGATAGAAATTTTAATACTTCTTTCTTCGAAGTAGCAGGAGGGGGTGATCCTATCTTGTACCAACATCTTTTC	Eukaryota	Fungi	Dikarya	Ascomycota	Pezizomycotina
ASV00935	TTTAGCTATTATAGAAGAAAAAGGTGTTGATTTTGCTATTTTTAGTCCACATTTAGCAGGTATTTCATCATTATTAGGTGCTATAAATTTTATTAGTACTATTTTTAATATGCGTCATGCCGGTTTAAATTTTCATATTACACCCTTATTTGTATGAGCTGTTTTAGTTACAGCTTTTTTATTATTGTTATCTTTACCTGTTTTAGCAGGAGGTATTACTATGCTTTTAACTGATAGAAATTTAAATACTACTTTTTTTAATCCAGCTGGTGGTGGAGATCCTATTTTATATCAACATTTATT	Eukaryota
ASV00936	ATTATCTGATACACCTTATCATTCAGGAGGTACAGTAGATTTAGCTATTTTTAGTTTACATTTAGCTGGTTTTTCTTCTTTATTAGGTGCTATTAATTTAATTACAACAATTGTTAATATGAGAGTTATGAAAATGGAAGAATTATCATTATTTGTATGGAGTATTTTAATTACAGCTTGGTTATTATTAATTTCTTTACCTGTTTTAGCTGGTGCTATTACAATGTTATTAACAGATCGTAATTTCAATACTAGTTTTTACGATCCTAATGGAGGAGGTGATCCTTTATTATATCAACATTTATTC	Eukaryota
ASV00937	GTTAGCTGGGATTATCGCACATTCTGGTGGTTCTGTTGATTTAGCTATTTTTAGTTTACATTTAGCTGGTATTTCTTCTTTATTAGGTGCTATTAATTTTATAACAACTGTATTTAATATGAGAGCGAGCTCTATGAGTATTTATGAAATACCTTTATTTTGCTGAGCTGTGTTAATTACAGCCTTTTTATTATTATTATCATTACCAGTATTAGCTGGAGCTATTACTATGTTATTAACTGATCGTAATTTTAATACAACATTTTTTGATCCTGCAGGTGGTGGTGATCCAATTTTATATAATCATTTATTT	Eukaryota			Discosea			Flabellinia					Dactylopodida					Vexilliferidae			Vexillifera
ASV00938	ATTAGCAAGTTCTTTTGGTCATCCAGGTAGTTCTGTAGATTTTGCTATTTTCAGTTTACATATTGCAGGTATCTCTTCTATCCTAGGAGCTATAAATTTTATAACAACTATTTTTAATATGAGAGCTAGAGGTATGAGACTTTATCAAATGCCTTTATTTGTATGATCAGTATTAATAACTGCATTTTTATTATTATTATCTTTACCTGTATTTGCGGGAGCAATCACTATGTTATTAACAGATCGAAATCTTAACACTAATTTTTTTGAATTTCAAGGTGGTGGAGATCCGGTTCTATATCAACATTTGTTT	Eukaryota
ASV00939	TTTAAGTGGTATTTTAGCACATTCAAGTAGTGCTGTAGATTTTGCTATTTTTAGTTTACATTTATCTGGTTTATCTTCTATTTTAGGTGCAATCAATTTTATGGTTACAATTTTAAATATGAGAGTACCCGGATTAAAAATGTCTATGGTTCCTTTATTTGTTTGAAGCGTTTTTGTTACAGCTATATTATTATTATTATCATTACCAGTATTAGCAGCAGCAATTACAATGTTATTAACAGATAGAAATTTTAATACATCTTTTTTTGATCCTGCAGGTGGTGGTGATCCAATTTTATATCAACATTTATTT	Eukaryota
ASV00940	ATTAAGTTCAATTTTAGCTCATTCTGGTTGTGCTGTAGATTTAGCTATTTTTAGTTTACATATAGCAGGAATTTCATCTATTGCTGGTGCTATTAATTTTATTGTTACTATCGTTAATATGCGTTGTCCTGGAATGTATTTTCGAAGATTACCTTTATTTGTTTGATCTGTATTTATAACTGCAATTTTATTGTTACTATCTTTACCTGTGTTAGCAGGAGCAATAACTATGCTTTTAACTGATCGTAATTTAAATACTACATTTTATGATCCTATAGGTGGTGGTGATCCTGTTTTATATCAACATCTTTTT	Eukaryota
ASV00941	ATTAAGTGGTATACAAAGCCACAGTGGACCTAGTGTTGATTTAGCTATATTTGCTCTACACTTATCAGGTATAAGTAGTTTGTTAGGTGCAATTAACTTTATAACAACTATATTAAATATGAGAAGCCCGGGTATAAGACTACATAAATTAGCTTTATTTGGATGAGCTGTAGTTGTTACAGCTGTTTTATTGTTATTATCATTACCTGTTCTTGCCGGTGCAATAACAATGGTTTTAACAGATAGAAACTTTAATACATCATTTTTTGAAGCAGCAGGTGGGGGTGATCCTATACTTTACCAACATCTTTTC	Eukaryota	Fungi	Dikarya	Ascomycota	Pezizomycotina		Leotiomycetes													Leohumicola
ASV00942	TTTAGCAAGTATCGGTTTCCATTCTGGTGGTTCAGTAGATTTAGCTATTTTTAGCTTACATTTAGCTGGTATATCATCTATCTTAGGTACAGTAAACTTTATTACAACTGTATTTAATATGAGAGCACCTGGAATGACTATGCACAGATTACCACTTTTCGTTTGAGCAGTTTTAATCACAGCTTTCTTATTAATTTTATCTTTACCTGTATTTGCTGGTGCAATTACAATGTTATTAACAGATAGAAATTTTAATACAAGCTTTTATGACCCAGCCGGTGGAGGTGATCCTATCTTATATCAACATCTATTC	Eukaryota
ASV00943	TTTAAGAAGTGTGGGACACGTTGGAGTTAGGGTTGACTTTGTAATTTTTAGTCTTCATTTAGCTGGGATTAGTAGAATTTTAAGTAGTTTAAATTTTATAAGGACAACTTGAAATAATCGTGGGAGAGAAATTAGCTTTGAGAAAATTACATTATTCGTATGATCTATTGTTATTACAGCGCTTCTTCTTGTTCTTTCACTTCCTGTATTAGCTGGTGGTATTACTATGTTGTTATTTGATCGAAATTTAAATACTTCATTTTTCGACCCTAATGGGGGTGGTGATCCTGTTCTTTTCCAGCACTTATTT	Eukaryota	Metazoa		Arthropoda	Hexapoda		Insecta	Pterygota	Neoptera	Endopterygota
ASV00944	GTTAAGTGGGATCGAAGCTCATTCTGGCCCTGCTGTTGATTTTGGTATCTTTAGTTTACATGTTGCTGGGGCTTCTTCTATCATGGGGGCTATAAATTTCATTGTTACTATTATTAATATGCAGACAATTGGTTTGACAATGCGAAATCTAGCACTTTTTGTTTGATCTGTTTTTATTACTGCAATATTACTACTTCTATCGTTACCAGTTTTAGCTGGCGCAATAACTATGTTACTTCTTGATAGGAATTTTAATACTACATTCTTTGATTCATCAGCTGGCGGTGATCCAGTCTTATACCAACATTTATTT	Eukaryota
ASV00945	ATTAAGTGGTCCTTTAGCACATTCTGGAGCTTCTGTAGATTTAGCTATTTTTAGCTTACATTTATCAGGTATTTCATCAATTTTAGGAGCTATAAATTTTATAGTTACCATAAATCATATGAGTATTGTACCTTGATTTGAATGACCATTATTTGTTTGAGCTGTAATTATAACAGCTTTTTTATTATTATTATCTTTACCTGTTTTAGCTGCAGGAATAACTATGTTATTAACGGATCGTAATTTTAATACAACTTTTTTTGATCCAATGGGAGGTGGAGACCCTGTATTATATCAACATTTATTT	Eukaryota
ASV00946	ATTATCAAATTCTGTTTATCATTTTGGTGGATCAGTAGATTTAGCTATTTTTAGTTTACATGTTGCTGGTGTATCTTCAATTCTAGGTGGAATTAATTTTATTACAACTTGTATAAAAGGAAAGATTAGTTATGTAATAAGATTTGAATTTTTGACTTTATTTGTATGAGCTATAATTGTAACAAGGTTCTTATTAGTATTAAGTTTACCTGTTTTAGCAGGGGGTATTACAATATTATTATTAGATCGTAATTTTGGTTCTTCTTTTTTCGATCCTAGAGGAGGAGGAAATCCTATTTTATATCAGCATTTATTT	Eukaryota	Metazoa		Rotifera			Eurotatoria	Bdelloidea
ASV00947	TTTAAGAACTCTAGGCCATCCTGGTAGAAGAGTGGATTTAGCTATTTTTAGTTTACATTGTGCTGGTTTAAGATCAATTTTAGGAGGTATTAATTTTATGTGTACTACAAAGAACTTACGTAGAAGCTCTATTTCTTTAGAACATATAAGGTTATTTGTTTGAACAGTTTTTGTAACTGTTTTTTTATTGGTATTATCACTACCTGTTTTAGCTGGTGCCATTACTATATTATTAACAGATCGTAATTTAAACACATCATTTTTTGATCCAAGAACTGGTGGTAACCCATTAATTTATCAACATTTGTTT	Eukaryota	Metazoa		Nematoda			Chromadorea					Rhabditida	Rhabditina
ASV00948	TTTAAGTGGAATAGATGCCCATTCAGGTCCATCTGTTGATCTTGCAATTTTTAGTCTACATTTATCTGGTGCATCATCCATTGCTGGTGCAATTAATTTTATTGTAACAATTATAAATATGCGGGCAATTGGTTTAACTTTTTATAGATTGCCGTTATTTGTTTGATCTGTTTTTATTACGGCTTTTTTATTACTTTTATCTTTACCAGTTTTAGCCGGAGCAATTACAATGTTACTTTTTGATCGTAATATTGGTACGGTATTTTTTAATCCTGCTGGAGGTGGTGATCCAGTTTTATATCAACACTTATTT	Eukaryota
ASV00949	TTTATCAAATTCTGTTTATCATTTTGGGGGTTCGGTTGATTTAGCTATTTTTAGTTTACATGTGGCTGGTGTGTCTTCAATTTTAGGGGGTATTAATTTTATTACTACTTGTTTGAAGGGTAAAATTAGTTATGTTTTAAGTTTAGAATTTTTAAATTTGTTTGTTTGAGCTATGGTTGTAACTAGGTTTTTATTAGTATTGAGTTTACCAGTATTGGCTGGTGGAATTACTATATTGTTATTAGATCGTAATTTTGGTTCTTCTTTTTTTGATCCTAGAGGGGGGGGAAATCCTATTTTATATCAGCATTTGTTT	Eukaryota	Metazoa		Rotifera			Eurotatoria	Bdelloidea
ASV00950	ATTATCAGGTATACAATCTCACAGTGGACCAAGTGTAGATTTAGCTATATTTGGTTTACACTTAAGTGGTATAAGTAGTATGTTAGGAGCAATGAATTTCATAACTACAATATTAAATATGAGAAGTCCAGGTATACGTTTACACAAATTAGCTTTATTTGGATGAGCTGTAATAATAACAGCCGTATTATTATTATTATCTTTACCAGTATTAGCTGGTGGTATTACTATGATCTTAACTGATAGAAACTTTAATACTTCATTCTTTGAAGTAGCTGGAGGAGGTGATCCTATATTATTCCAACACTTATTC	Eukaryota	Fungi	Dikarya	Ascomycota	Pezizomycotina
ASV00951	TTTATCTGGAAATATTGCACATTCTGGTCCAGCTGTCGATCTCGCGATTTTTAGCTTACATTTAGCAGGAGTTTCTTCCTTACTTGGAGCAATTAATTTTATTGTTACAATTATTAATATGAAAGCTCGGGGTTTAACCATGTATAATTTACCCTTATTTGTTTGATCCGTTTTTATTACTGCTTTTCTTTTACTTTTATCCCTACCTGTTTTAGCTGGTGGAATAACAATGCTTTTAACAGATCGAAATTTTAATACTAGTTTTTTTGTTTATATGGGTGGTGGTGATCCTATTTTATTTCAACATCTTTTT	Eukaryota
ASV00952	ATTATCAAGTGTACAAGCGCATTCCGGACCTTCTGTTGATTTAGCAATTTTTAGTTTACATTTATCTGGAATTTCTTCGTTATTAGGAGCGATAAATTTTCTTTCTACAGTTTATAATATGAGAGCCCCTGGATTAAGTTTTCATAGATTATCATTATTTGTTTGGTCAATAAGTATTACAGCTTTTTTACTATTATTAACTTTACCAGTTTTAGCTGGAGCTATAACAATGTTGTTAACTGATAGAAATTTAAATACTTCATTTTATGATCCATCAGGAGGAGGAGATCCTATATTATATCAACATTTATTT	Eukaryota			Oomycota
ASV00953	CTTAGCTAGAGGATTGGCACATGCGGGAGCTTCAGTAGATCTTTCTATTTTTAGTCTTCATCTAGCTGGTGCGTCATCCATCCTAGGAGCAGTAAATTTCATCACGACTATTATTAATATGCGAGCCCCTGGCATACATTGAGACCAAACCCCCCTCTTTGTGTGATCTGTGTTTTTAACTGCTATCCTTCTCTTATTATCCCTTCCTGTATTAGCGGGAGCTATTACCATACTATTAACAGACCGAAACTTAAACACCGCTTTTTTTGATCCGGCAGGAGGTGGTGACCCTATTCTATATCAACATTTATTT	Eukaryota	Metazoa		Arthropoda	Hexapoda		Collembola					Entomobryomorpha				Entomobryoidea	Entomobryidae	Entomobryinae		Entomobrya
ASV00954	ATTATCTTCAGGAGAAATACATGTAGGTTTTGCTGTAGATTTTTTAATTTTTAGTTTTCATTTAGCTGTGTTTCTTCTATCGCTGCTGCAATTAATTTTATATGTACAATTTGGTTTTTAAAAGATGAAGCGCGCTTTTTAGTAAACTTACCGTTATTTGCCTGGGCAATATTAATTACTTCTTTTTTATTAGTGTTTGCGATTCCTGCATTAGCTGCTGCAATTACTATGTTATTAACTGATCGTAATTTTGTACTAGATTTTTCGATCCAGTAGGTGGTGGTGATTTAGTATTATATCAGCATATTTTT	Eukaryota
ASV00955	TTTAAGTACTTTGGGTCATCCAGGTAGGAGGGTTGATTTGGCTATTTTTAGCCTTCATTGTGCTGGTGTAAGTTCTATTTTAGGTGGTATTAATTTTATGTGTACAACAAAAAATCTTCGTAGAAGTTCTATTTCTTTGGAACACATAAGTTTATTCGTTTGAACTGTGTTTGTTACTGTTTTTTTGTTGGTTTTATCTTTACCTGTCTTAGCTGGTGCTATTACTATGTTGTTAACTGATCGTAATATTAATACTTCTTTTTTTGATCCTAGAGCTGGTGGAAATCCCTTGATTTATCAACATTTATTT	Eukaryota	Metazoa		Nematoda			Chromadorea
ASV00956	ATTATCTTCAATTGTTGCCCATTCTGGACCAAGTGTTGATTTTGCTATTTTTTCTTTACATATAGCTGGAGCTTCTTCATTAGCGGGAGCAATAAATATGTTATGTACTATAACTGGAATGAGAACTACAAATATGACTTTTTTTAAAATGCCATTATTTGTTTGGTCAATTTATGTAACTTCAATGTTATTATTATTAGCGTTACCTGTTTTAGCTGCTGGAATTACTATGTTATTAACTGATCGTCATTTTAATACTAGTTTTTTTGAAGCGATGGGTGGAGGAGATCCTGTATTATATCAACATATTTTT	Eukaryota
ASV00957	TCTCTTCAACCCTTGGACATCCGGGGATGTCGGTTGATATGGCGATCTTCGCGCTTCACCTCGCGGGCGCCAGCTCGATCCTTGGTGCGGCCAATATGATCACCACGATCCTCAACATGCGCGCTCCGGGCATGACCCTGCACAAGATGCCTTTGTTCATTTGGGCGATGCTCGTGACAGCCTTCCTGCTGGTTCTTGCTGTTCCGGTTCTGGGTGGTGCGATCACCATGCTTCTCACTGACCGTAACTTCGGCACGGCCTTCTTCATTCCTGAAAAAGGCGGCGACCCGATCCTCTACCAGCACCTCTTC	Bacteria			Proteobacteria			Alphaproteobacteria
ASV00958	TTTATCTGGTATACAAAGTCACAGTGGACCTAGCGTGGATTTAGCAATCTTCGCTTTACACCTGTCTGGTATAAGTAGTTTATTAGGTGCAAATAACTTTATAACAACTATACTAAACATGAGAAGTCCTGGAATAAGACTACACAAATTAGCCTTATTTGGATGAGCAATTTTAGTTACAGCCGTACTATTATTGTTATCTTTACCTGTACTTGCTGGTGCAATTACTATGGTTTTAACAGATAGAAACTTTAATACATCGTTCTTCGAAGTGGCCGGTGGAGGAGACCCTATACTGTACCAACATTTATTC	Eukaryota	Fungi	Dikarya	Ascomycota	Pezizomycotina		Leotiomycetes
ASV00959	TCTTTCTGGCCCAATTGCTCACGCAGGCCCTTCCGTTGATTTAGCAATTTTTTCTCTTCATTTAGCAGGGATTAGATCAATTTTAGGGGCTGTAAACTTTATTTCTACAGTTATCAATATACGATCACAAGGTATAACTTTTGAACGATTACCCCTACTTGTTTGATCTGTATTAATCACAGCCGTTTTACTTCTTCTTTCACTTCCTGTTTTAGCTGGTGCCATTACAATATTATTAACTGACCGTAATTTAAATACATCATTTTTTGACCCCGCCGGAGGTGGTGATCCTATTTTATATCAACATTTATTT	Eukaryota	Metazoa		Arthropoda	Hexapoda		Insecta	Pterygota	Neoptera	Paraneoptera	Psocodea	Psocoptera	Trogiomorpha				Trogiidae			Cerobasis				Cerobasis guestfalica
ASV00960	TTAAGTTCTATTCAAGCACACTCCGGTGGTTCTGTTGATTTGGCAATCTTTAGTCTTCATGTTTCTGGTGTTTCATCTTTACTTGGTGCTATAAACTTTATATGTACTGTGTTTAATATGCGTGTACCGGGTTTGTATATGCATAGATTACCTCTTTTTGTTTGGGCGGTTTTAATAACTGCATTTTTACTACTTTTATCTCTTCCAGTCTTAGCTGGTGGTATAACGATGCTTCTAACTGACAGAAATTTTAATACGACCTTTTTCGATTCTGCGGGTGGTGGTGACCCTATTCTTTATCAACATTTGTTT	Eukaryota			Tubulinea			Echinamoebida													Vermamoeba				Vermamoeba vermiformis
ASV00961	TTTAAGCGATATAACTTATCATTCCAGCCAAGCTGTTGATTTAACTATTTTTAGTTTACATTTAGCTGGTTTATCGTCTTTATTAGGCGCAATAAATTTTATTACTACAATTATGCATATGAAAACACCCGGTTTAGTTTATTTTAAATTACCATTATTTGTTTGGGCTATTTTTATTACATCATTTTTATTGTTATTATCATTACCAGTATTGGCTGTAGCTATAACAATGTTGTTAACTGATCGTAATTTTAATACATCATTTTTTGATTATGCGGGTGGTGGTGATCCAATTTTATATCAACATTTATTT	Eukaryota
ASV00962	TTTAAGTAGTATTCCTGCCCATGCTGGATCTTCGGTTGATTTTGCTATTTTAAGCTTACATTTAGCTGGAGCATCTTCTATTGCAGGTGCAATAAATTTTATAACTACTATTTGTAATATGCAAGCTAATGGTTTATCTTTCCATCGTTTACCATTATTTGTTTGATCTGTTTTAATTACTGCTGTTTTACTTTTATTATCATTGCCTGTTTTAGCTGGTGCAATTACTATGTTGTTAACTGATCGTAATTTCAACACTACATTTTTTGATCCCGCAGGAGGTGGAGATCCTGTTTTATATCAGCATTTATTT	Eukaryota	Metazoa
ASV00963	TTTAAGTGGAATTCAAGCACACTCTGGCCCAGCTGTAGATCTTGCAATATTTAGTTTACATATTGCCGGAGCTTCATCAATACTAGGCGCGATTAATTTTATTGTAACAATAACAAATATGCGTGCACGTGGCTTAACTTTTCATCGTTTGCCTTTGTTTGTTTGATCAGTTTTTATCACCGCTTTTTTGCTTTTATTGTCATTACCTGTTTTAGCCGGTGCAATTACAATGTTATTAACCGATCGAAATTTTAATACTTCATTTTTTGTACCTATAGGTGGGGGGGATCCCGTTCTATACCAACATCTTTTT	Eukaryota
ASV00964	TAAGTTCTATTTTGGCTCATTCAGGTTCTAGTGTAGATATGGCTATTTTTAGTTTACATATGGCTGGAATTTCTTCTATTGCAGGTGCGATCAATTTTATTGTAACAATTTATAATATGCGATGCCCTGGTTTATATTTTAGAAGATTACCTTTGTTTGTATGATCTGTATTTATTACTGCATTTTTGTTATTATTATCTTTACCTGTTTTGGCTGGTGCTATTACTATGCTTTTAACAGATAGGAATTTAAATACTACTTTTTATGAACCTATTGGTGGTGGTGATCCTGTTTTATATCAACATTTATTT	Eukaryota			Oomycota
ASV00965	ATTATCTGGTATTGAATACCATTCTGGTGCTTCTGTGGATTTAGCGATTTTTAGTCTACATCTTGCTGGTATTTCTTCTATTTTAGGTGCTATGAATTTCATAACAACTATTGTAAATATGAGAGCTCCTGGTATGACAATGCATAAACTTCCTTTATTCGTTTGAGCCGTTCTTATTACTGCTGTGTTATTAATTTTATCATTACCTGTTTTCGCCGGTGCGATTACAATGCTTTTAACAGATCGAAACTTTAATACTTCTTTCTTTGATCCAGCTGGAGGTGGTGACCCTATTTTATACCAACATCTATTT	Eukaryota	Metazoa
ASV00966	ATTAAGTGGAATTGACGCACACTCAGGACCTGCTGTTGATTTTGCAATTTTTAGTTTACATTTATCCGGTACTTCATCAATTGCGGGTGCAATTAATTTTATTGTAACAATTGTTAATATGCGCGGTCGAGGATTAACTTTTTACCGACTACCATTATTTGTTTGATCAATTTTTATAACCGCTATATTATTATTATTGTCATTGCCAGTCTTGGCAGGTGCAATAACTATGTTATTATTTGATCGAAATATTGGAACTGTCTTTTTTAATCCAGCAGGTGGGGGTGATCCAGTATTGTATCAACATTTATTT	Eukaryota
ASV00967	TCTTTCTAGTATTACTGCTCACTCAGGTGGTTCTGTAGATTTAGCTATTTTTAGTTTACATTTATCCGGTGTTTCTTCTATTGCTGGTTCTATAAATTTTATGACAACAATTATAAACATGCGTGTAAAAGGTTTGACTTTGTATCGTTTACCTTTATTTATTTGAGCTTTATTTTTAACTGCTTTTTTATTGGTTTTAACTTTACCAGTTTTAGCCGGTGCTATTACAATGCTTTTAACTGATAGAAATTTTAATACAACTTTTTTTGATCCAGTTGGTGGAGGTGATCCTATTCTTTATCAACATTTATTT	Eukaryota			Discosea			Flabellinia					Dactylopodida					Paramoebidae			Korotnevella
ASV00968	CTATCAGCAATCGAAGCACATCCAACCCCATCTGTAGATTTCGCTATCTTTAGTTTACATCTAGCAGGTGCTTCTTCCCTAGCCGGATCCGTAAACTTTATTTCTACAATTTGAAATATGCGTGCACGAGGAATGCGTATGGACCGTTTACCTCTTTTTGTTTGAGCTTTATTAATAACAACAATTTTACTTTTATTATCATTACCTGTACTTGCCGGAGGAATTACTATGTTATTAGTAGATCGTAATTTTAATACCTCTTTCTTTTTACCACGCGGTGGTGGAGATCCAATTTTATATCAACATCTATTC	Eukaryota
ASV00969	ACTGAGTTCTATTGTAGCTCATTCTGGTGGTTCTGTTGATTTAGCTATCTTTAGTCTTCATCTTGCCGGTATATCTTCTCTTCTTGGAGCTATAAACTTTATTACTACAATATTTAATATGAGGGTACCTGGTTTATCAATGCATAAATTGCCTCTATTTGTTTGGTCTGTCTTAATTACAGCTTTTTTATTATTATTTTCTTTACCTGTATTAGCTGGTGCAATAACTATGCTTTTAACAGATAGAAATTTTAACACTAGTTTTTTTGACCCTTCCGGCGGAGGTGATCCTATATTATATCAACATTTATTT	Eukaryota			Discosea								Longamoebia					Acanthamoebidae			Acanthamoeba				Acanthamoeba sp.
ASV00970	TTTGTCTGGTATAGAGGCGCACCCATCACCTTCCGTAGATTTTGCAATTTTTAGTTTACATCTTGCCGGGGCATCATCATTAGCCGGATCAATTAATTTTATCTCCACAATTTGAAACATGAAAGCACGTGGTATGCGAATGGACCGTATTCCTTTATTTTCATGATCAATTTTAATTACAACAATACTACTACTATTATCATTGCCAGTACTTGCCGGAGGAATAACAATGCTATTAGCAGATAGAAACTTTAATGCCGCATTTTTTTTACCGCGTGGTGGTGGTGATCCAATTTTATATCAACATCTTTTT	Eukaryota
ASV00971	TTTAAGTAATTCCGAATTTCATTCAGGTCCTTCTGTTGATTTAGCTATTTTTAGTTTACATTTAGCTGGTGTTTCATCTTTAATGGGTTCTATTAATTTTATTACAACTATTTTCAATATGCGTATTCCTGGAATGTCTATGTTGAAAATTCCATTATTTGTTTGAAGTATTTTAGTTACTGCATTCTTATTATTATTATCTTTACCAGTTTTAGCCGGTGGTATTACAATGTTACTAACTGATAGAAATTTTAATACAACTTTTTTTGACCCAGCAGGTGGTGGTGATCCTATTTTATATCAGCATTTATTT	Eukaryota
ASV00972	ATTATCTGGAAATATTGCCCATTCAGGACCAGCTGTTGATTTAGCAATTTTTAGTCTTCATTTAGCTGGAGTTTCATCATTATTAGGAGCAATAAATTTTATTGTAACAATTTTAAATATGCGTGCCCGTGGTTTAACAATGTATATGCTTCCATTATTTGTTTGATCAGTTCTTATTACAGCGTTTCTTCTATTATTATCACTTCCAGTTTTAGCTGGTGGAATCACTATGTTGCTTACTGATCGAAATTTTAATACAAGTTTTTTTGTATATATTGGCGGTGGTGATCCAGTTTTATTTCAACATATTTTT	Eukaryota
ASV00973	TCTAGCAGGAATCGAAGCACACTCAGGACCTTCAGTAGACTTTGGTATTTTCAGCTTACATCTAGCTGGAGTTTCATCTCTATTAGGAGCAATTAACTTTATTGCTACTATCCTAAATATGCGTGCTCTAGGATTAACCATGTACACTCTACCACTATTCTGCTGAGCTGTTCTAATTACTGCCGTTCTATTACTACTATCGCTACCAGTATTAGCGGGTGGTATTACTATGTTACTAATGGACCGTAACTTCGGAACTGTATTCTTTACTCCAGCCGGTGGAGGTGATCCAATCTTATACCAACATCTATTT	Eukaryota
ASV00974	TATCAGGTGCTATCAGTCACTCAGGACCAGCCGTTGATTTTGCTATTTTTAGTTTACATATTGCAGGTATTTCATCAATTGCAGGTGCAATTAATTTTATTGTCACAATTTTATTTATGAGGTGTCGAGGTATGAAATTATTTAAAATGCCATTATTTGTTTGAGCTGTACTAATTACGGCATTTTTATTATTGTTGTCATTACCTGTTTTAGCTGGAGCTATTACAATGCTATTAACTGATAGGAATTTAAATACAACATTTTTTGAAGTTGATGGTGGTGGTGATCCTATTTTGTATCAGCATTTATTT	Eukaryota
ASV00975	GTTAGCAAATATGACTTATCAATCAGGCCCATCTGTTGATTTAGCTATCTTTAGTTTGCATGTAGCCGGGGCTTCTTCTATAGCTGGTTCTATAAATTACATTACAACAATTTTAAATATGCGACCTGGTGGTATGCCAATGCATCGTGTTTCTTTATTTTGTTGAGGTGTGATGGTGACTGCTTTTTTGTTAGTTTTTTCATTACCTGTTTTAGCTGGTGGAATAACTATGCTTTTGACAGATCGTCATTTTAATACCTCTTTTTTTTTGCCAATTGGTGGTGGTGACCCTGTTTTGTATCAACACTTATTT	Eukaryota
ASV00976	ATTAAGTGGTATTCAAGCACATAGTGGACCAGCAGTTGATTTAGCAATTTTTAGTCTTCATATTGCTGGTGCTTCGTCAATTCTTGGTGCAATTAATTTTATTGTTACCATTATGAATATGCGTGCTCGTGGTTTAACATTTCATCGTCTACCATTATTTGTATGATCTGTTTTTATTACTGCATTTTTACTTCTTTTATCATTACCAGTACTTGCTGGTGCTATAACTATGTTATTAACAGATCGTAATTTTAATACTAGCTTCTTTCTTCCAATAGGAGGAGGAGATCCAGTATTATATCAACATTTATTT	Eukaryota	Metazoa
ASV00977	TTTAGCTAGAGGATTAGCACATGCAGGAGCTTCAGTAGACCTTTCTATTTTTAGTCTTCATCTAGCTGGTGCGTCATCCATCCTAGGAGCAGTAAATTTCATCACTACTATTATTAATATGCGAGCCCCTGGCATACATTGAGATCAAACCCCCCTCTTTGTGTGATCTGTGTTTTTAACTGCTATCCTTCTCTTATTATCCCTTCCTGTATTAGCGGGAGCTATTACCATATTATTAACAGACCGAAACTTAAACACCGCTTTTTTTGATCCGGCGGGAGGTGGTGACCCTATTTTATATCAACATTTATTT	Eukaryota	Metazoa		Arthropoda	Hexapoda		Collembola					Entomobryomorpha				Entomobryoidea	Entomobryidae	Entomobryinae		Entomobrya
ASV00978	ATTATCTAGTTTACAGTCACATTCTGGACCTTCTGTAGATTTAGCAATTTTTAGTTTACATTTAGCAGGGGTAGCTTCTATTTTAGGAGCAATTAATTTTATTGTAACAGTTTTAAATATGAGATGTCCAGGTATGTTTATGCATAAAATTCCGCTATTTGTTTGAGCAGTATTTATTACAGCATTTTTATTATTATTTTCTTTACCTGTATTAGCTGGAGCAATTACAATGTTATTAACAGATCGTAATTTTAATACAAGTTTCTTTGATCCTGCAGGGGGCGGAGATCCTGTATTATACCAACATTTATTT	Eukaryota
ASV00979	CTTAAGTAGCATAGTAGCCCATTCAGGTGGAGCGGTAGATTTGGCTATATTTAGTTTACACTTAGCGGGAATCTCTTCCTTATTAGGAGCTATGAACTTTATTACCACTATATTTAATATGAGAGTACCGGGTTTAACGATGTACACTATCCCGCTATTTGTATGATCTGTATTGATTACTGCTTTCTTACTATTGTTATCTCTCCCTGTCCTTGCGGGTGGTATAACAATGTTACTTACAGACCGTAACTTCAATACTAGTTTTTTTGATCCTGCAGGTGGGGGTGATCCTATTCTATATCAACATCTTTTC	Eukaryota
ASV00980	TTTAAGTGGAATTGACGCTCACTCTGGTCCAGCCGTCGATTTTGCTATTTTTAGTCTTCATTTATCAGGAGCATCGTCAATCGCTGGTGCTATTAATTTTATTGTAACAATAATAAATATGCGAGGAATTGGATTAACATTCTATCGTTTGCCGTTATTTGTTTGATCCGTTTTTATTACAGCCATATTATTATTGCTATCTCTGCCAGTATTAGCCGGGGCCATTACAATGTTATTATTTGATCGTAATATCGGTACAGTTTTTTTTAATCCTGCTAGTGGTGGAGATCCTGTTTTATACCAACATTTGTTT	Eukaryota
ASV00981	TTTAGCTATTATAGAAGAGAAGGGAGTTGATTTTGCTATTTTTAGTTTACATTTAGCTGGTATTTCTTCTTTATTAGGTGCTATAAATTTTATAAGTACTATAATTAATATGCGTCATGCTGGTTTAAATTTTCATATTACACCATTATTTGTATGAGCTGTTTTAGTTACGGCTTTTCTATTATTATTATCTTTACCTGTTTTAGCAGGTGGTATTACTATGCTTTTAACTGATAGAAATTTAAATACTACTTTTTTTAATCCAGCCGGTGGTGGTGATCCTATTTTATATCAACATCTTTTT	Eukaryota
ASV00982	ATTAAGTAATATAGTTGCTCATTCTGGTGGTTCTGTTGATTTAGCTATTTTTAGTTTACATTTAGCAGGTATTTCTTCTTTATTAGGCGCTATAAATTTTATAACTACAATTATTAATATGAGAAGCCCAAAATTAACAATGTATAATATACCTTTATTTGTATGATCTGTTTTTATTACTGCAATTTTATTATTATTATCCTTGCCTGTACTTGCTGGTGCTATTACTATGTTATTAACTGATCGCAATTTTAATACAACATTTTTTGATCCGTCAGGTGGTGGTGATCCTATATTATACCAACATTTGTTT	Eukaryota
ASV00983	ATTGAGCGGAATTGAAGCGCATTCTGGCCCTGCTGTGGACTTCGGTATTTTCAGCTTACATTTGGCTGGTATGTCTTCCATCCTTGGCGCGATTAACTTTATTGTAACTATTTTCAATATGCGCGCACCTGGAATGCCACTTTACGTTATGCCCCTTTTTGTTTGAAGCATTCTGATTACTGCGTTCCTGCTATTACTTTCTCTTCCAGTGCTGGCTGGCGCAATTACTATGCTTTTAATGGATCGTAATTTCAAAACCGTTTTCTTTAATGCGAACGGTGGTGGTGACCCTGTTCTTTATCAGCACCTGTTC	Eukaryota
ASV00984	TAAGTAGTATACAAGGCCACCCAGGAGCATCAGTAGATTTAGCTATTTTTAGTTTACATCTTTCTGGTGCTGGTTCTATTGCAGGCTCAATTAATTTTATTAGTACTATTTTCAATATGCGTACTCGTGGTTTATATATGCACCGTTTACCATTATTTGCATGGGCAATTTTAATTACTGCTTTTTTATTATTATTATCACTTCCTGTTTTAGCTGCCTGTTTAACTATGTTAATTACAGATCGTAATTTAAATACAACATTTTTTGACCCAGCTGGTGGAGGTGACCCAATTTTATATCAACACTTATTT	Eukaryota
ASV00985	TCTATCCAGAATCAGCTTTCATTCTGATTTGTCAGTTGATTTGGCTATTTTTTCTTTGCATTTAGGGGGGGTTTCTTCCATTCTTAGTTCTATTAATTTTATCACGACTATTTTTATTATACGATTTTCTGGCTTATTAATGGAACGGTTACCATTATTTGTTTGATCTATAATAGTTACTTCTTTCCTGTTATTGTTCTCTCTTCCAGTTTTAGCTGGGGCTATTACAATGCTATTAACAGATCGAAACTTAAACACTTCTTTTTTTGATCCGTTGGGTGGTGGTGATCCAATTTTATACCAACATTTATTT	Eukaryota	Metazoa		Arthropoda	Chelicerata		Arachnida	Acari			Acariformes	Trombidiformes	Prostigmata			Eriophyoidea	Eriophyidae
ASV00986	TTTAAGTGATGTTTTATATCATCCTGGGCCTTCTGTTGATTTGGCTATTTTTAGCTTGCACTTAGCAGGGGTCTCGTCTCTTTTAGGAGCTATAAATTTCATTACCACTATTATTAATATGAGATCTAAATACATTACTTATTTTAAAATGCCGTTGTTTGTTTGAGCAGTTTTTATAACGTCTTTTTTATTATTGTTGTCTTTGCCGGTTTTAGCAGGGGCGATAACTATGCTTCTAACGGATCGAAATTTTAATACTACTTTTTTTGATCATGTTGGTGGTGGTGATCCTATACTCTATCAGCATTTATTT	Eukaryota	Metazoa
ASV00987	TTTATCAGCTTTTGAAGGTGATGGCGTTGATTTAGCTATTTTTAGTTCACATTTAGCTGGTGCTGCTTCATTATTAGGTTCTATCAATTTTATTACAACAATATTTAATATGAGAGTTGCTGGTATGGGTATGCATTTATTGCCTTTATTAATTTGATCTATGTTAATAACTGCATTTTTATTAGTTTTTTCATTGCCAGTTTTGGCAGCTGCAATTACTATGTTATTAACTGATCGTAATTTTAATACAACTTTTTATTCTCCAATAGGTGGTGGTGATCCTGTATTATATCAACATTTGTTT	Eukaryota
ASV00988	ATTAAGCGGAATTGACGCTCATTCAGGACCATCAGTTGATTTTGCTATTTTTAGTTTACATCTTTCAGGAGCGTCTTCAATAATGGGTGCAATTAATTTTATTGTCACGATTATAAATATGCGTGCCATCGGATTAGCTTTTTATCGTTTGCCTTTATTTGTATGATCCGTTTTTGTTACAGCTTTTTTATTACTTTTATCTCTACCTGTATTAGCAGGTGCAATAACAATGTTGTTATTTGATCGAAATATAGGAACGGTTTTTTTTAATCCGGCGGGTGGTGGAGACCCAGTTCTTTATCAACATTTATTT	Eukaryota
ASV00989	ATTAAGTGGAATTGATGCACATTCAGGACCATCTGTTGATTTTGCAATTTTTAGTTTACATTTATCGGGTGCCTCATCAATTGCTGGTGCAATTAATTTTATTGTAACAATTATAAATATGCGTGCAATTGGTTTAACTTTCTATCGACTTCCATTATTTGTTTGATCTGTTTTCATTACTGCTTTTCTATTACTTTTATCTTTACCGGTTTTAGCTGGAGCAATCACAATGTTACTTTTTGATCGTAATATAGGAACTGTATTTTTTAATCCTGCAGGAGGTGGAGACCCCGTTTTATATCAACATCTATTC	Eukaryota
ASV00990	ACTTTCTTCAATTATTGCACATGGTGGTGCTTCAGTAGATTTAGGTATTTTTTCTCTTCATTTAGCTGGAATTTCTTCTATTTTAGGGGCAGTAAATTTTATTACAACAATTATTAATATACGATCAACAGGAATTAGTTTTGATCCAATACCTTTATTTGTGTGATCAGTTTTAATTACTGCTGTATTATTACTTTTATCGTTGCCTGTGCTAGCTGGAGCAATTACTATATTATTAACAGATCGAAATTTTAATACATCATTTTTCGATCCAGCCGGTGGAGGAGACCCAATTTTATATCAACATTTATTT	Eukaryota	Metazoa		Arthropoda	Hexapoda		Insecta	Pterygota	Neoptera	Endopterygota		Diptera	Brachycera	Muscomorpha		Opomyzoidea	Agromyzidae	Phytomyzinae
ASV00991	TTTAGCAGGGAACTTAATTCATGCAGGAAACTCTGTAGGTATAACCATCTTCTCATTCCACTTGGCAGGTGTTTCTTCTATTTTAGGAGCCATTAACTTTATTACCACAATTTAATATAAAACCCTCTTCCCAATATCAAACATCCCTTTTTGTCTGATCAGCCCTCATTACAGCAGTCCTTCTCCTCCTTTCTCTCCCAGTTCTAGCCCCCGGCATTACCATACTATTAACTGACCGTAACCTCAATACTACTTTTTTTGACCCTGCTAGGGGAGGCAACCCTATCTTGTATCAACATTTATTC	Eukaryota	Metazoa		Chordata	Craniata	Sarcopterygii	Mammalia				Euarchontoglires	Primates	Haplorrhini	Simiiformes	Catarrhini	Hominoidea	Hominidae	Homininae		Homo				Homo sapiens
ASV00992	TCTTTCTAGTCTAATCTCCCATGGGGGCCCTTCTGTAGATTTAGCTATTTTTTCTCTTCATTTAGCTGGAATTTCATCTATTTTAGGGGCTGTAAATTTTATTACAACAATTATTAATATACGATCAATTGGAATTACTTTCGAACGAATACCTTTATTTGTTTGATCAGTTCTTATTACTGCTGTATTATTATTATTATCTTTACCAGTTTTAGCTGGAGCAATTACTATGCTTTTAACAGATCGAAATTTAAATACTTCTTTCTTCGACCCGGCTGGTGGTGGAGACCCTATTTTATATCAACATTTATTT	Eukaryota	Metazoa		Arthropoda	Hexapoda		Insecta	Pterygota	Neoptera	Endopterygota		Diptera	Nematocera	Psychodomorpha		Psychodoidea	Psychodidae	Psychodinae		Psychoda
ASV00993	TTTAGCTGGAGTACAAAGTCATAGTGGACCCAGTGTAGATTTAGCTATTTTTGCTTTACATTTATCTGGTGTAAGTAGTTTACTGGGAGCAGTAAATTTTATAACTACTATAGCTAATATGAGAACTCCTGGTATAAGATTACATAAATTATCTTTATTTGGATGAGCAGTAGTTATAACTGCTATATTATTATTATTATCTTTACCTGTTTTGGCTGGAGGAATAACTATGGTTTTAACAGATAGAAACTTTAATACATCTTTCTTTGAAACAGCAGGAGGAGGTGATCCTATTTTATTTCAACATTTATTT	Eukaryota	Fungi	Dikarya	Ascomycota	Pezizomycotina		Sordariomycetes
ASV00994	ACTTTCTAGTATACAAGCACACCCTGGACCGGCTGTTGATTTGGCAATTTTTAGTTTACATTTAGCCGGTGCATCATCTATTTTAGGGGCTATTAATTTTATTACTACTATTATTAATATGCGTACTCCAAATATGTTTTGACATAGAGTACCTCTTTTTGTTTGATCAGTTTTTTTTACCGCTATTTTATTATTATTATCTTTACCGGTTTTAGCGGCAGGTATTACTATGCTTTTAACCGATAGGAATTTTAATACAACTTTTTTTGACTACGTTGGGGGCGGTGATCCTATTTTATTTCAACATTTATTT	Eukaryota
ASV00995	TTTAAGTACTTTGGGTCATCCAGGTAGAAGGGTGGATTTGGCTATTTTTAGTCTTCATTGTGCTGGTGTAAGTTCTATTTTAGGTGGTATTAATTTTATGTGTACAACAAAGAATCTTCGTAGAAGATCAATTTCTTTGGAACACATAAGTTTATTTGTTTGAACTGTGTTTGTTACTGTTTTTTTATTGGTTTTGTCTTTACCTGTTTTAGCTGGTGCTATTACTATATTGTTAACTGATCGTAATATTAATACTTCTTTTTTTGACCCTAGAGCTGGAGGAAATCCTTTGATTTATCAACATTTATTT	Eukaryota	Metazoa		Nematoda			Chromadorea
ASV00996	GTTGTCTGGAATAGTCGCGCATTCTGGAGGGTCTGTAGACTTAGCAATTTTTAGTTTGCATTTGTCAGGTGCAGCTTCCATTTTAGGTGCAATAAACTTTATATGCACTATAACAAACATGCGTTCAAAAAAACTACCTTTTCACAAAGTGCCCCTTTTTGTTTGGTCTTTATATATAACAGCTTTCTTATTAGTGTTATCTTTACCAGTATTAGCTGGAGCTATTACTATGCTTTTAACCGACAGAAATTTCAATACTACATTTTTTGATCCTTCTGGTGGCGGAGACCCCGTTTTATACCAACATTTATTT	Eukaryota			Bacillariophyta			Bacillariophyceae					Cymbellales					Gomphonemataceae
ASV00997	TTTAAGTAGTATTCCTGCTCATGCAGGTTCTTCTGTTGATTTTGCAATTTTAAGTTTGCATTTGGCTGGTGCTTCTTCTATTGCTGGTGCAATTAATTTTATAACTACTATTTGCAATATGCAAGCTAATGGATTATCTTTTCATCGTCTTCCTTTATTTGTTTGATCTGTTTTAATTACAGCAGTTTTACTTTTGTTATCTTTACCTGTTCTTGCTGGTGCTATTACCATGTTACTAACTGATCGTAACTTTAATACAACTTTTTTTGATCCTGCTGGTGGTGGGGACCCCGTTTTATACCAGCATCTGTTT	Eukaryota
ASV00998	ACTTTCATCTAATATTGCTCATGGTGGAAGTTCTGTTGATTTAGCTATTTTTTCTTTACATTTAGCAGGAATTTCATCAATTTTAGGGGCAATTAATTTTATTACTACAATTATTAATATACGATTAAATAGTTTATCTTTTGATCAAATACCTTTATTTATTTGAGCTGTTGGAATTACAGCTTTTCTTTTACTTCTTTCTTTACCTGTTTTAGCAGGAGCAATTACAATACTTTTAACAGATCGTAATTTAAATACTTCTTTTTTCGACCCCGCTGGAGGAGGAGATCCTATTTTATACCAACATTTATTT	Eukaryota	Metazoa		Arthropoda	Hexapoda		Insecta	Pterygota	Neoptera	Endopterygota	Amphiesmenoptera	Lepidoptera	Glossata	Neolepidoptera	Heteroneura	Noctuoidea	Noctuidae	Plusiinae		Autographa
ASV00999	TTTAGCGAGTTTTGAATTTCATAGTGGTACTTCTGTAGAATTTGCAATATTTAGTTTACATATTGCTGGAGCATCTTCAATTTTAGGTGCTATTAACTTTATTACTACTATATTTAATATGCGTGCAATTGGTTTAAATTTTCACAGATTACCATTATTTGTGTGAGCACTTTTAATTACAGCATTTTTATTATTATTATCTTTACCTGTACTTGCTGGAGCAATTACGATGTTATTAACAGATCGTAGTTTTGGTACATCTTTTTATACTCCTGCTGGTGGTGGAGATCCTGTATTATATCAACATTTATTT	Eukaryota			Oomycota
ASV01000	CTTATCAGGTATAGAAAGTCATTCTGGAGGTTCAGTAGATTTAGCTATATTTAGTTTACACTTAGCAGGTGCATCATCTATATTAGGAGCTATGAATTTTATTACAACAGTAATAAATATGAGAGCACCTGGTTTAAAAATGCATAGAATACCTTTATTTGTATGAGCCGTGTTTATAACAGCTTTTTTATTATTATTATCACTTCCTGTTTTAGCAGGAGCTATAACAATGTTATTAACTGATAGAAATTTTAATACTACTTTTTTTGATCCAGCAGGTGGTGGAGATCCTATTTTATATCAACATTTATTT	Eukaryota
ASV01001	TCTTTCAGCTAGAATTGCTCATGCAGGGCCTGCAGTAGATTTAACAATCTTTTCTTTACATCTTGCAGGAATATCAAGAATTATAGGAGCAGTAAATTTTATTACAACTATAATTAACATAAAACCAATTTACATAAATCAAACACAAGTTCCTCTTTTTGTATGATCTGTAGGAATTACTGCCTTACTTTTATTATTATCACTTCCTGTACTTGCAGGAGCAATTACTATACTTTTAACTGATCGAAATCTTAATACTTCTTTTTTTGATCCAGCGGGAGGAGGGGATCCAATTCTATATCAACACTTATTT	Eukaryota	Metazoa		Arthropoda	Hexapoda		Insecta	Pterygota	Neoptera	Polyneoptera		Mantodea					Mantidae	Mantinae	Polyspilotini	Tenodera				Tenodera sinensis
ASV01002	TTTAGCTGGAATTGAAGCTCATTCAGGTGCTTCTGTAGATTTAGCTATATTCAGTTTGCATTTAGCAGGGGTTTCTTCTTTATTAGGTGCAATAAATTTTATCGCAACAATTTTAAACATGAGAGCTCCTGGAATCACTTTATTTCGCATGCCTTTATTTGTTTGGTCTGTTTTAATAACCGCAGTACTTTTATTATTATCTCTACCTGTATTAGCAGGTGGTATTACAATGTTATTAACTGATCGTAATTTTAATACATCTTTTTTTGATCCTATAGGCGGTGGAGATCCCATTTTATATCAACATTTATTT	Eukaryota
ASV01003	TTTCAGTTTTGCTGTTAATTCGGGCATAGCTGTTGATTTCACCATTTTGAGCTTACATTTAGCTGGAGTTTCTTCTTTAGCTGGAGCTATCAATTTTGTTTCAACTATAATGGGAATGCGTTATCCAGGTTTAACTTATGATAGAATGCCTTTATTTGTTTGATCTATTTTAATAACAGCTATTTTATTGATTTTATCTTTACCAGTTTTAGCTAGTGCTATAACTATGTTATTAACAGATAGGCATTTTAATACTTCTTTTTTTGTTGCTGAAAGCGAGGCGACCCTATTTTGTTTCAACATATATTT	Eukaryota	Metazoa
ASV01004	GCTTAGTGGTATTGAGGCACATTCAGGCCCTGCAGTGGATTTTGGTATTTTTAGCCTGCATCTTGCTGGTGCATCTTCTATTATGGGTGCAATTAATTTTATTGTTACTATTATCAACATGCGAGCGCTGGGTATGACTTTTTACACCCTTCCTCTTTTTGTTTGATCTGTTCTTATTACTGCGTTTTTACTTTTACTTTCTTTACCAGTACTAGCGGGCGCAATTACGATGCTTCTTATGGACCGTAATTTTAAAACTGTCTTTTTTAACCCTGTTGGTGGTGGTGATCCTGTTTTATACCAACACCTTTTC	Eukaryota
ASV01005	ATTATCAGGTATAGAAAGTCATTCTGGAGGTTCAGTAGATTTAGCTATATTTAGTTTACACTTAGCAGGTGCATCATCTATATTAGGAGCTATGAATTTTATTACAACAGTAATAAACATGAGAGCCCCTGGTTTAAAAATGCATAGAATACCTTTATTTGTATGAGCTGTGTTTATAACAGCTTTTTTATTATTATTATCACTTCCTGTTTTAGCAGGAGCTATAACAATGTTACTAACTGATAGAAACTTCAATACTACCTTTTTTGATCCAGCAGGTGGTGGAGATCCTATTTTATATCAACATTTATTT	Eukaryota
ASV01006	ATTAAGTAGTGTAGAATATCATTCTGGACCATCCGTCGATTTAGCAATTTTTAGTTTACATTTAGCAGGTGTATCTTCATTAATGGGATCGATTAATTTTATTACAACAATTTTGAATATGCGAGTTGAAGGTCTTACCTTTATGCGCATGCCATTATTCGTTTGATCCGTTTTTTTAACTGCTATTTTACTTTTACTTTCGTTACCTGTATTAGCAGGCGGTATTACAATGCTATTGACAGATCGGAACTTTAACACAACATTTTATGATCCTGCTGGTGGGGGTGATCCTATTCTTTATCAACATTTATTT	Eukaryota
ASV01007	GCTAAGTGGAATTGATGCACATTCCGGACCATCTGTTGATTTTGCTATTTTTAGTTTACATTTATCTGGTGCATCTTCAATCGCTGGTGCTATTAATTTTATTGTAACAATTATAAATATGAGAGCGATAGGGTTAACTTTTTATCGTTTACCTTTGTTTGTTTGATCTGTATTTATTACAGCTTTTTTATTACTTTTATCTCTACCGGTTTTGGCAGGGGCTATTACAATGTTGTTATTCGATCGCAATATTGGAACTGTATTTTTTAATCCAGCAGGAGGAGGAGACCCAGTATTATATCAACATCTTTTT	Eukaryota
ASV01008	TTTAAGTGCTATAGCATCAGATGCTTCTGTAGATTTTGCAATATTTAGTTTACATTTAGCAGGTATTTCTTCTATATTAGGTGCAATAAATTTTATTGTGACTATATTTAATATGAGAGTTCCTGGTATGAAAATGAATTTAATACCTTTATTCACTTGAGCTGTACTTATAACAGCTTTTCTATTATTAATATCTTTACCTGTATTAGCAGCTGGTATAACAATGTTATTAACAGATAGAAATTTTAATAGTGCTTTCTTTAACCCATCAGGTGGTGGTGATCCTATTTTATTTCAACATTTATTT	Eukaryota
ASV01009	ATTAAGTTCATTACCCGCTCATTCTGGTTTTTCAGTAGATTTAGCTATTTTTAGTTTACATTTAGCAGGTGCTTCTTCTATAGCAGGTGCTATTAATTTTTTAGTTACTATTTATAATATGAGATGTAAAGGTCAAAGATTTACAAGACTTCCTTTATTTGTATGATCAATTTTTGTTACAGCTATTTTATTATTATTATCGTTACCTGTACTTGCTGGAGCAATTACTATGTTATTATTTGATAGAAATATTAATACTAGTTTTTTCGAACCTTTTTCTGGAGGTGATCCAGTTTTATATCAACATCTATTT	Eukaryota			Oomycota								Pythiales					Pythiaceae			Globisporangium
ASV01010	GTTAAGTGGAATTGAAGCCCACTCTGGTCCTTCAGTAGATTTGGCAATTTTTAGCTTGCATTTATCTGGCGCAAGTTCTATCCTAGGTGCTATAAATTTTATTGTTACTATTGTAAATATGCGCGCCATAGGTTTAACATTTTCAAAATTACCGCTATTTGTATGATCCGTATTTGTAACAGCATTCTTGTTGTTGTTATCTTTACCAGTTTTAGCCGGAGCTATTACTATGTTATTATTTGATCGTAACATAGGAACTACGTTCTTTACTTACAAAGCAGGGGGGGATCCTGTCTTATACCAACATTTGTTT	Eukaryota
ASV01011	TTTGTCGAGTGTTCAAGCACATCCTGGTCCAGCGGTTGACTTAGCTATTTTTAGTTTACATTTAGCTGGGGCTTCATCTATTTTAGGTGCTATTAATTTTATTACAACTGTAATTAATATGAGAACACCCAATATGTTTTGACATCGTGTACCGTTGTTTGTTTGATCTGTTTTTTTTACAGCAATTTTGTTGTTGTTGTCGTTACCAGTTTTAGCAGCAGGAATAACTATGCTTTTAACAGACCGTAATTTTAATACGACCTTTTTTGATTATGTTGGCGGTGGTGATCCCATTTTATTTCAACATCTTTTT	Eukaryota	Metazoa
ASV01012	TTTAAGTAGTATTGTAGCACATTCTGGACCTTCTGTGGATTTAGCTATTTTTAGTTTACATATTGCAGGAATTTCATCATTATTAGGCGCTATTAATTTTATAACAACTATCTATAATATGAGAATAAATGGTTTAACTTTTCATAAATTACCTTTATTTGTATGATCTGTTTTAATTACAGCTATATTATTATTATTGTCATTACCTGTTTTAGCTGGTGCATTAACAATGTTAATTACTGATAGAAATTTTAATACTACATTTTTTGAACCTACAGGAGGAGGAGATCCAATATTATATCAACATTTATTT	Eukaryota			Oomycota
ASV01013	GTTAAGTAGTATTCTTTCCCATTCGGGCCCCTCAGTAGATTTAGCCATTTTTAGTCTTCATCTTTCTGGTGCAGCATCCATTTTAGGAGCCATAAATTTTATTACGACAGTTTTTAATATGCGATCACCAGGCACTGATATGCATAGACTGCCCCTTTTTGTATGGGCATTATTAGTAACTTCGTTTTTATTATTATTATCCTTACCGGTTTTCGCAGGAGCAATAACAATGCTATTAACGGATAGAAATTTTAATACAAGTTTTTATGATCCTGCTGGCGGAGGTGACCCTGTTCTTTTTCAACATTTATTT	Eukaryota
ASV01014	ATTATCCAACGGCGAATTTCATTCAGGTCCTTCTGTTGATCTTGCCATTTTTAGCTTACATTTAGCAGGGGTTGCTTCTTTAATGGGTGCTATTAATTTTATCACTACTATTTTTAATATGCGCGTGCCTGGATTGCATCTTACGCGAATGCCGTTGTTTCCTTGAGCTATTTTAATTACTGCTTTTTTATTATTGTTGTCGTTACCCGTACTTGCAGGGGCTATTACAATGTTACTAACTGATCGTAATTTTAATACCACTTTTTTTGATCCTGCAGGGGGTGGTGATCCTATCTTGTATCAACATTTATTT	Eukaryota
ASV01015	TAAGTGGTATTGAAGCACATTCAGGACCTTCAGTTGACTTAGCTATTTTTAGCCTACACCTATCAGGTGCATCATCCATTGCTGGTGCTATAAATTTTATAGTTACAATTATTAACATGAGAGCTAAAAATTTAACTTTTTACAGATTACCACTATTCGTGTGATCTGTATTTATTACAGCCTTTTTATTATTATTATCTTTACCTGTATTAGCTGGTGGAATTACAATGTTATTGTTTGACAGAAACTTAGGTACAGTTTTCTTCAACGCTGCCGGTGGTGGTGACCCTGTCTTATACCAACACCTTTTC	Eukaryota
ASV01016	ATTATCTTCTATTCAAAGTCATTCTGGTGGTGCTGTAGATTTAGCTATTTTTAGTTTACATTTAGCTGGAGCATCTTCTATTTTAGGTGCAATAAATTTTATTACTACTGCAATAAACATGAGAACAGCTAAGTTTAAAATGCATAAATTAACTTTATATAATTGAGCTGTGTTCATAACTGCTATATTGTTATTATTGTCATTACCTGTTTTAGCAGGAGCGATAACTATGTTATTGACTGATAGAAATTTTAATACAAGCTTTTTTGATCCTGCAGGTGGTGGTGATCCAATATTATATCAACACTTATTT	Eukaryota
ASV01017	TTTATCTGGTATTCAAAGTCATTCAGGTGGTTCTGTAGATTTAGCAATTTTTAGTTTACACTTAGCTGGAATTTCTTCTTTATTAGGTGCAATTAATTTTATTTGTACTATTTTTAATATGAAGGCGCCACATTTAGAATGGCATAGATTATCATTATTTGTTTGGTCAGTATTAATTACTGCTTTTTTATTGTTATTATCCTTACCTGTATTAGCTGGAGCTATCACTATGTTATTAACAGATCGTAATTTTAATACAACTTTTTTTGATCCTGCAGGTGGAGGTGATCCTATATTATATCAACACCTGTTC	Eukaryota
ASV01018	ATTATCAGGTATTTTTTCACATTCAGGTAGTGCTGTAGATTTTGGTATTTTTAGTCTACATTTAGCTGGTATTTCTTCAATTTTAGGTTCAATAAATTTTATTGTTACAGTCTTAAATATGCGAATAAAAGGAATGACAATGTTTAGATTACCTTTATTTGTATGAGCTGTATTTATAACAGCATGATTATTATTATTATCATTACCAGTATTAGGAGCAGGTATAACTATGTTATTAACTGATAGAAATTTTAATACAGCATTTTTTGAAGTTAGTGGAGGAGGTGATCCAATATTATTTCAACATTTATTT	Eukaryota			Discosea								Himatismenida					Cochliopodiidae			Cochliopodium
ASV01019	ATTAAGCTCTTATTCAGGCACACTCTGGTGGTTCTGTAGATTTAGCTATTTTTAGTTTACATTTAGCAGGAGTTTCTTCTCTTCTAGGCGCGATTAATTTTATAACAACTATTTTTAATATGCGTACTCCGGGTATGGGATTATTTAATATGCCTTTATTTGTATGGAGTATCCTTATTACTGCTTTTTTACTATTATTGTCTTTACCTGTTTTAGCAGGAGCAATCACTATGTTATTGACAGATCGTAACTTTAATACCACATTTTTTGACCTGCTGGCGGAGGTGATCCAATATTATATCAACACTTGTTT	Eukaryota
ASV01020	ATTATCAGGTATTGTTGCTCATTCTGGTCCAGCAGTCGATTTAGCAATTTTTAGCTTACATATTGCGGGAGCTTCATCAATAATGGGTGCTATCAATTTTATAGTTACAATTACAAATATGCGCGCACGTGGATTAACCTATTTCCGAATGCCTCTTTTTGTTTGATCAGTTTTAATAACGGCCTTTTTATTATTACTATCATTACCTGTATTAGCTGCAGGAATTACGATGTTATTAACCGATCGTAATTTTAATACCGGATTTTTTGTTGTTCAAGCTGGTGGAGATCCAGTTTTATTTCAACATTTATTT	Eukaryota
ASV01021	TTTAAGTTCTTTACCTGCTCATTCTGGGTTTTCTGTAGATTTAGCTATTTTTAGTTTGCATTTAGCGGGTGCTTCTTCTATTGCAGGTGCAATTAATTTTTTAGTTACTATTTATAATATGAGATGTAATGGTTTACGATTTACTAGGTTGCCTTTATTTGTTTGAGCTATTTTTGTAACTGCTATTTTATTATTGTTGTCTTTGCCTGTATTGGCTGGAGCTATTACTATGTTATTATTTGATAGAAATTTTAATACAGGGTTTTTTGAGCCTTTCTCTGGTGGTGATCCTCTACTATTTCAACACCTATTT	Eukaryota
ASV01022	ATTATCAGCTGTAGAAGGTAAAGGAGTAGATTTTGCTATTTTTAGTTTGCATATTGCTGGTGCAGCTTCTTTAGCAGGTGCTATTAATTTTATTACTACAATTTTTAATATGAGATTACCTGGAATGGGAATGCATAAATTACCATTATTTGTTTGAGCAATGTTAGTTACTTCTTTTTTATTAGTTTTCTCATTACCTACATTTGCAGCAGCAATTACTATGTTACTAACAGATAGAAATTTTAATACTTCATTTTATGCTTATGAAGGTGGAGGTGATCCAGTTTTATTTCAACATTTATTT	Eukaryota
ASV01023	ATTAAGTACAATCGCATCTGATGCATCAGTAGATTTTGCAATTTTTAGTTTACATTTAGCAGGTATCTCTTCAATATTAGGTGCTATAAATTTTATTGTTACAATTTTTAATATGCGTGTTCCAGCTATGAAAATGAATTTAGTTCCTTTATTTGCATGAGCCGTATTAATTACAGCATTTTTACTTTTAATTTCATTACCTGTTTTAGCTGCTGCTATTACAATGTTATTAACTGATAGAAATTTTAATAGTTCTTTTTTTAACCCTTCTGGTGGTGGTGATCCTATCCTTTACCAAACATCTTTTC	Eukaryota
ASV01024	TTTGTCTTCTTATTTATATCATCCCGGTCCTAGTGTTGATTGCCTTATTTTGTCTTTACATTTAGCCGGGTTATCGTCATTATTGGGAGCTATTAATTTTCTTGTTACTTTTATTAATATGCGAGTACCTCAGATGTTGGATGTTTCTCTTTTTACATGATCTATTGTTGTTACTTCTGCTTTAATTGTTCTTGCTGTTCCTGTGTTAGCAGCTGGATTAACGATGTTATTAACTGATAGACATTTTAATACACATTTTTTTGATGCTTTTTCGGGAGGAGATCCTGTGCTGTTTCAACATATTTTT	Eukaryota
ASV01025	GTTATCTGGAATTGTTGCTCATTCTGGTCCTTCTGTAGATTTTGCAATATTTAGTTTACATATTGCGGGAGCGTCATCATTAATGGGTGCTATTAATTTTATTATTACAATAACAAATATGCGTGCGCGTGGGATGACAATGTTTACATTACCACTTTTTGTATGGTCCGTCCTAATAACAGCTTTTTTATTGTTATTATCATTACCAGTATTGGCTGGTGCCTTAACTATGTTACTTACAGATCGTAATTTTAATACAAGTTTTTTTGTACCTATTGGTGGAGGAGATCCTGTATTATTTCAACATTTATTT	Eukaryota
ASV01026	TTTATCTGCTTTTGAAGGTGATGGTGTTGATTTGGCCATTTTTAGTCTTCATTTAGCTGGTGCAGCATCTTTACTAGGAGCAATAAATTTTATTACTACTATTTTTAATATGAGAGTAGCTGGTATGGGTATGCATTCATTACCATTATTAGTTTGATCTATGTTGCTTACAGCATTTTTATTAGTATTTTCTTTACCTGTTTTAGCTGCTGCTATTACTATGTTGTTAACTGATCGTAATTTTAATACTACATTTTATTCTCCTGCTGGTGGTGGTGATCCAATTTTATATCAACATTTATTT	Eukaryota
ASV01027	ATTATCAAGTGTACAAGCACACTCAGGACCTTCAGTAGATTTAGCTATTTTTAGTTTACATTTATCTGGTATTTCTTCATTATTAGGTGCTATTAATTTTTTATCAACTATTTATAATATGAGAGCTCCTGGATTAAGTTTTCATAGATTACCGTTATTTGTATGGTCTGTTTTTATTACAGCTTTTTTATTATTGTTAACATTACCAGTATTAGCAGGTGCTATTACAATGTTATTAACAGATAGAAATTTAAATACTTCTTTTTATGATCCTTCAGGTGGAGGTGATCCTGTATTATATCAACATTTATTT	Eukaryota			Oomycota								Pythiales					Pythiaceae			Pythium				Pythium aphanidermatum
ASV01028	ATTAAGTGGTATTTTAGCTCATTCAGGAGGTGCTGTAGATTTTGCTATATTTAGTCTTCATTTAGCTGGTATTTCTTCTATTTTAGGAGCTATTAATTTTATGGTTACTATTTTAAATATGAGAGTACCAGGTTTAAAAATGTCAATGATACCATTATTTGTTTGAAGTGTTTTTATAACTGCTATATTACTTTTATTATCATTACCAGTATTAGCAGCTGCTATTACAATGTTATTAACAGATAGAAATTTTAATACATCTTTTTTTGATCCTTCTGGTGGTGGGGATCCTATTTTATATCAACATTTATTT	Eukaryota
ASV01029	TAGCCGGAGTTCAGTCGCACTCTGGTCCAGCTGTTGACCTGGCAATTTTTAGCTTACATTTAGCTGGTATTTCGTCCATCGCGGGTGCAATTAATTTTATTACAACAATTGTGAATATGCGTGCACGGGGATTAACAATGCACCGGCTACCATTATTTGTTTGATCAGTTTTTATAACTGCTATTCTTCTCCTTTTATCCCTTCCAGTACTTGCCGGCGGTATTACTATGCTTTTAACTGACCGTAATTTTAATACATCATTTTTTGACCCAGCAGGAGGTGGTGATCCAATTTTATATCAACATTTATTT	Eukaryota	Metazoa		Arthropoda
ASV01030	ATTATCTAGTTATATATTTCATAGAGGAAGATCTGTGGATTTTACCATTTTTTCTTTACATATAGCAGGAATCTCATCTATTTTAGGAGCTATTAATTTTATTTCAACAATTATAAATATACGTTCGCCTTTTATAAATTTTGAACGTATACCTTTATTTGTATGATCTGTTTTTATTACAGCTATTTTATTATTGTTATCTTTACCTGTTTTAGCAGGAGCCATTACTATACTTTTAACAGATCGAAATTTTAATACTTCTTTTTTTGATCCTGCTGGTGGAGGAGATCCAATTTTATATCAACATTTATTT	Eukaryota	Metazoa		Arthropoda	Hexapoda		Insecta	Pterygota	Neoptera	Endopterygota
ASV01031	ATTATCAGGTATTTTTTCTCATTCTGGTAGTGCAGTAGATTTTGGTATTTTTAGTTTACATTTAGCAGGTATATCATCTATATTAGGTGCTATAAATTTTATTGTAACAATATTAAATATGAGAATTAAAGGTATGATAATGTTTAGATTACCATTATTTGTATGAGCTGTATTTATAACTGCATGATTATTATTATTATCATTACCTGTTTTAGGTGCTGGTATAACAATGTTATTAACAGATAGAAATTTTAATACTGCTTTTTTTGAAGTAAGTGGAGGAGGGGATCCTGTTTTATTTCAACATTTATTT	Eukaryota			Discosea								Himatismenida					Cochliopodiidae			Cochliopodium
ASV01032	ATTATCATTAAATACATCGCATGCAGGAAGCAGCAAGTAGATTTTTGCTATTTTTTCATTACATAGCAGGGTAGGTTCACTTTAGGTTCAATAAATTTTTATTACTACAATCTGAAAACATGAGATGTCCTTGGTTTAGATTGAAATAGATTACCATTATTTAATATGATCTCTTTTATTACTAGTATTTTTATTATTATTAAAGATTTGCTGTTTTGGCAGCTAGCATTACAATGTTATTATACAGATAGAAATTTTTAATACAAGTTTTTTTAATCCAGCAGGCGGTGGTGATCCTATTCTTTATCAACATTTATTT	Eukaryota	Metazoa
ASV01033	GTCTTGATAATGAGCTGAAGCCCCAGGAAGCGTATGCACTGACCACAAAAGAACTGGATATATGTGGCCTAAGACTTCAAATCCCAGATTATTTGATCTTCAATCAGCCAAAAGTTCACTATAATGATGTGGTCATCAATGAAGTTTTGTTTAATCCGCAAAAAGAAGGCAGTGATTTTGTCGAGTTATATAACAGAACCTCTCTCCCCATAAATCTTCAGGGCTGGAAATTAGGAAATCACACCATATCGCAAGAGATATTACTTCTACCTGCTCA
ASV01034	TCTTTCTAGTCTAATCTCTCATGGGGGCCCTTCTGTAGATTTAGCTATTTTTTCTCTTCATTTAGCTGGAATTTCATCTATTTTAGGGGCCGTAAATTTTATTACAACAATTATTAATATACGATCAATTGGAATTACTTTCGAACGAATACCTTTATTTGTTTGATCAGTTCTTATTACTGCTGTATTATTATTATTATCTTTACCAGTTTTAGCTGGAGCAATTACTATGCTTTTAACAGATCGAAATTTAAATACTTCTTTCTTCGACCCGGCTGGTGGTGGAGACCCTATTTTATATCAACATTTATTT	Eukaryota	Metazoa		Arthropoda	Hexapoda		Insecta	Pterygota	Neoptera	Endopterygota		Diptera	Nematocera	Psychodomorpha		Psychodoidea	Psychodidae	Psychodinae		Psychoda
ASV01035	TCTTTCTTCTTACATGTTCCATAGGAGAGCCTCAGTAGACCTTGCTATTTTCAGTCTTCACCTGGCGGGAGCTTCCTCTATTATAGGGTCCATTAATTTTATTAGTACTATCCTAAACATACGTCCCTATAGTATAAAAATAGAACAGCTGCCTTTATTCATCTGATCCGTATTAATTACTACTATTTTATTACTACTATCTCTCCCTGTACTTGCAGGAGCTATCACAATACTTTTAACAGATCGAAATTTTAATACCTCATTTTTTGACCCCAGAGGAGGGGGCGACCCTGTCCTATACCAGCATTTATTT	Eukaryota	Metazoa		Arthropoda	Chelicerata		Arachnida	Acari			Parasitiformes	Mesostigmata	Monogynaspida	Gamasina		Phytoseioidea	Phytoseiidae
ASV01036	TTTATCAGGATTACAAAGTCATAGTGGACCTAGTGTAGATTTAGCTATATTTGCTTTACATCTATCAGGTATAAGTAGTTTATTAGGAGCTGTAAATTTCATTACTACTGTAGTAAATATGAGAACTCCTGGTATAAGATTACATAAATTAGCTTTATTTGGTTGAGCTGTAGTTATAACAGCAGTGTTATTATTATTATCTTTACCTGTATTAGCTGGAGCTATAACAATGTTATTAACAGATAGAAATTTTAATACTTCATTCTTTGAAACAGCAGGAGGAGGTGATCCTATTTTATTCCAACACTTATTC	Eukaryota	Fungi	Dikarya	Ascomycota	Pezizomycotina		Sordariomycetes
ASV01037	TTTATCATCTATAACTGCCCACTCTGGTGGTTCTGTGGACTTAGCCATTTTTTCATTACATCTAAGTGGTATTTCAAGTATGTTAGGAGCTATGAACTTTATTACCACATTTAGTAATATGAGATGTAACGGAATGCATTTACACAAAGTGCCTTTATTTGCTTGGGCGGTAGTTATTACCGCGGTTCTACTACTATTATCTTTACCTGTTTTAGCGGGTGGAATAACAATGTTGTTAACTGACCGAAACTTTAACACTTCATTCTTTGAAGCTTCCGGTGGAGGAGACCCTGTTTTATATCAACATTTATTC	Eukaryota
ASV01038	CCTTTCATCAAATATTGCTCATGGTGGAAGATCTGTTGACTTAGCTATTTTCTCCCTTCATTTAGCTGGAATTTCTTCAATTTTAGGGGCAATTAACTTTATTACTACTATTATTAATATAAAATTAAATGGAATAATATTTGATCAAATACCCTTATTTGTTTGAGCAGTTGGAATTACTGCTTTATTACTTCTCCTATCTTTACCAGTTTTAGCTGGAGCTATTACTATACTTTTAACTGATCGAAATCTTAATACCTCCTTTTTTGACCCTGCTGGGGGAGGAGATCCTATTCTTTATCAACATTTATTT	Eukaryota	Metazoa		Arthropoda	Hexapoda		Insecta	Pterygota	Neoptera	Endopterygota	Amphiesmenoptera	Lepidoptera	Glossata	Neolepidoptera	Heteroneura	Pyraloidea	Pyralidae	Phycitinae		Ephestia				Ephestia kuehniella
ASV01039	TTTGAGCGATATATTGTTTCACCCTGGTGTATCAGTTGATTTAGCAATATTTAGTTTGCATTTAGCTGGGTTTTCTTCTATAGGTGGTTCTATAAATTATATTTTGACAATATTTAATATGAGGGGTAAATTAATGAGTTTTATGAAAATGCCATTGTTTATATGGGCTACTCTTGTAACTTCATTTTTACTGGTGGCATCGTTGCCAGTTTTAGCTGTTGCGTTAACTTTGTTATTGTCTGATAGACATTTTAATAGTTCTTTTTTTGATTCTAACGGCGGCGGCGATCCTTTGTTATATCAGCATTTGTTT	Eukaryota
ASV01040	TTTATCTGGATTACAAAGTCATAGTGGACCTAGTGTAGATTTGGCTATATTCGCTTTACATTTATCGGGTATAAGTAGTCTATTAGGAGCTATGAATTTTATAACAACTATATTAAATATGAGAAGTCCTGGTATAAGATTGCATAAATTAGCTTTATTTGGTTGAGCTGTGGTTATTACAGCTGTGTTATTATTATTATCTTTACCTGTATTAGCTGGTGCTATTACTATGGTTTTAACAGATAGAAATTTCAATACATCTTTCTTTGAAGTAGCTGGAGGAGGTGATCCTATATTATACCAACATCTTTTC	Eukaryota	Fungi	Dikarya	Ascomycota	Pezizomycotina
ASV01041	ATTAAGCTCTATTCAAGCTTCATTCTGGTGCGTCTGTAGATTTAGCTATTTTTAGTTTACATCTTTCTGGAGCGTCATCTTTATTGGGTGCTATTAATTTTATTACAACTATATTTAATAGTGCGTGCTCCTGGCATGACATTGCACCGTATGCCACTATTTGTTTGGAGTGTACTAATACTGCATTTCTTTTGTTGTTATCGCTACCAGTTTTAGCGGGTGCAATTACGATGCTACTTACTGATAGGAACTTCAATACGACTTTTTTTGACCTGCTGGTGGAGGTGATCCAATATTATATCAACATTTATTT	Eukaryota
ASV01042	GTTAAGTGGAATTCAAGCGCATTCTGGGCCCGCCGTTGATCTGGCGATTTTCAGCCTTCACCTTGCAGGTGCGTCTTCAATTATGGGCGCAATTAACTTTATTGTTACGATTTTTAACATGCGCAGCTTAGGAATGACTTTCTATTCGATGCCGCTTTTCGTTTGATCCGTGCTAATCACCGCAGTGCTTCTTCTTCTATCACTGCCCGTACTTGCTGGTGCAATCACGATGCTTCTAATGGATCGTAATTTTAAAACCGTCTTCTTCGACCCAATCGGCGGCGGTGATCCAGTTTTATATCAACACCTTTTC	Eukaryota	Metazoa
ASV01043	ACTATCTAGTGTACAGGCACATTCTGGAGCTTCTGTAGATTTAGCTATTTTTAGTTTACATTTAGCAGGGGTTTCTTCTCTATTAGGGGCTATTAATTTCATTGTAACTATTTGAAATATGAAATGTCCTGGAATGTTTATGCATAAATTACCATTATATGGATGAGCAATTTTTATAACAGCATTACTTTTATTATTTTCCCTACCTGTATTAGCCGGTGCAATTACTATGTTATTAACAGATCGTAATTTTAATACAGCTTTTTTTGACCCGGCGGGCGGTGGAGATCCCGTATTATACCAACATCTATTT	Eukaryota			Oomycota
ASV01044	ATTATCTGCTATAGAAGGTAAAGGTGTTGATTTTGCGATTTTTAGTTTACATATTGCAGGAGCAGCATCATTAGCAGGAGCTATAAATTTTATAACTACAATTTTTAATATGAGAGTTCCAGGAATGGGTATGCATATTTTACCATTATTTGTATGAGCTTTATTGATAACAGCTTTTTTATTAGTATTTTCATTACCAACATTAGCAGCAGCTATTACTATGTTATTAACAGATAGAAATTTTAATACTTCATTTTATGTAGCAGATGCTGGAGGAGATCCAGTTTTATATCAACATTTATTC	Eukaryota
ASV01045	ATTATCAGGTATTGAATATCATTCAGGTGCTTCTGTGGATTTAGCGATTTTTAGTCTACATCTTGCTGGTATTTCTTCTATTTTAGGTGCTATGAATTTCATAACAACTATTGTAAATATGAGAGCTCCTGGTATGACAATGCATAAACTTCCTTTATTCGTTTGAGCCGTTCTTATTACTGCTGTGTTATTAATTTTATCATTACCTGTTTTCGCCGGTGCGATTACAATGCTTTTAACAGATCGAAACTTTAATACTTCTTTCTTTGATCCAGCTGGAGGTGGTGACCCTATTTTATACCAACATCTATTT	Eukaryota	Metazoa
ASV01046	TTTATCTGGTATTACCGCGCATTCTGGTGGTTCTGTTGATTTAGCTATTTTTAGTTTACATTTATCTGGTGTATCTTCTATTGCTGGTGCAATTAATTTTATGACTACAATAATAAATATGCGTGTTAAAGGTATGACTTTATACCGTTTACCACTATTTATTTGATCAGTATTCTTGACAGCATTCCTATTAGTATTAACTTTACCTGTCTTAGCTGGTGCAATTACAATGCTTTTAACAGATAGAAATTTTAATACTACTTTTTTTGATCCTGTTGGAGGTGGTGATCCTATACTTTATCAACATTTATTT	Eukaryota			Discosea			Flabellinia					Dactylopodida					Paramoebidae			Korotnevella
ASV01047	TTTAGCGGGATTTGAGTTTCATAGTGGTACTTCGGTAGAATTTGCAATATTTAGTTTACATATTGCTGGAGCATCTTCAATTTTAGGTGCTATTAATTTTATTACTACTATATTTAATATGCGTGCAATTGGTTTAAATTTTCATAGATTATCATTATTTGTATGAGCACTTTTAATTACAGCATTCTTATTATTATTATCTTTACCTGTGTTAGCAGGTGCAATAACAATGTTATTAACAGATCGTAGTTTTGGTACATCTTTTTATACTCCTGCAGGTGGTGGTGATCCTGTATTATATCAACATTTATTT	Eukaryota			Oomycota								Pythiales					Pythiaceae
ASV01048	ATTATCTGGTATTGTTGCGCATTCTGGTCCAGCAGTTGATTTAGCAATTTTTAGTTTACACATTGCTGGAGCTTCCTCAATTATGGGTGCTATTAATTTTATCGTTACGATCACAAATATGAGAGCACGTGGACTAACATATTTCCGAATGCCACTTTTTGTTTGATCTGTATTAATAACTGCTTTTTTATTGTTATTATCATTGCCAGTATTAGCTGCTGGAATTACTATGTTGTTAACTGATCGTAATTTCAATACTGGATTTTTTGTTGTTCAAGCGGGTGGAGATCCAGTATTATTTCAACATTTGTTT	Eukaryota
ASV01049	ATTATCTAGTATAAATGCTCATTCAGGGGGTGCTGTTGATTTTGCTATATTCAGTTTACATTTAGCTGGTATTTCTTCTATTTTAGGTGCTATTAATTTTATTGTTACTATTATAAATATGAGAGTTCCAGGTTTTAAGATGCGAATGTTACCTTTATTTGTTTGATCTGTTTTTATTACAGCTTTTTTGTTATTATTATCTTTGCCTGTTTTGGCTGCTGGTATTACTATGCTTTAACAGATAGAAATTTTAATACTACTTTTTTTGATCCTTCTGGTGGTGGAGATGCTATTTTATATCAACATTTATTT	Eukaryota
ASV01050	ACTTGCCAACATGACTTACCAATCTGGCCCATCTGTTGACTTAGCAATTTTTAGTTTACACATTGCAGGGGCGTCTTCAATTGCTGGTTCCATAAACTATATTACTACTGTTATTAATATGCGACCAGGTGGCATGCCAATGCACCGTTTGCCTTTATTTTGTTGAGGTGTTATGGTTACGGCATTTTTACTTATTTTTTCATTACCTGTTTTTGCTGGTGGTATTACTATGTTATTGACTGATCGTCATTTTAATACGTCTTTTTTTTTGCCCGTGGGTGGAGGAGATCCTATCTTATATCAGCATTTATTT	Eukaryota	Metazoa
ASV01051	TCTAGCTAGCTCTTTGGGACATCCTGGAGCTTCTGTAGATTTTGCTATTTTTAGTTTACACATTGCAGGTATTTCGTCAATATTGGGTGCTATTAACTTTATTACAACTATTTTTAACATGAGATCTAGAGGTTTACACATGTATCAAATGTCTCTTTTTGTTTGATCTGTTTTAATTACAGCTTTTTTATTGTTACTAAGTTTACCAGTTTTTGCAGGCGCTATTACAATGTTACTTACAGATAGAAATTTAAACACAAATTTTTACGAATATCAAGGAGGAGGAGATCCTGTACTATATCAACACTTATTT	Eukaryota			Oomycota
ASV01052	ATTAAGTTCAATTGTAGCTCATTCGGGTGGTTCGGTAGATTTAGCCATATTTAGTTTACATCTTGCAGGTATATCCTCCCTTTTAGGTGCTATAAATTTTATTACTACAATATTTAATATGAGGGTGCCTGGTTTATCGATGCATAAGTTACCGTTATTTGTTTGGTCCGTATTAATTACAGCCTTTTTATTATTATTTTCTTTACCTGTATTGGCTGGTGCTATCACTATGCTTTTAACAGATAGAAATTTTAATACTAGTTTTTTTGATCCATCTGGTGGTGGTGATCCTATACTTTACCAACATTTATTC	Eukaryota			Discosea								Longamoebia					Acanthamoebidae			Acanthamoeba
ASV01053	ATTATCAGGAATTGTAGCTCATTCTGGACCTGCTGTAGACTTAGCAATATTCAGTCTACATATTGCTGGAGCTTCATCAATAATGGGAGCAATAAACTTTATTGTAACAATAACAAATATGCGTGCACGAGGAGTAACTATGTTCATGTTACCACTTTTTGTATGATCCGTCTTAATAACTGCCTTTTTATTATTATTATCATTACCAGTTTTAGCAGGAGGAACAACAATGCTTTTAACAGATCGAAACTTTAATACAAGTTTTTTTATATCAAATGGTGGTGGAGATCCTGTTTTATTTCAACATTTATTC	Eukaryota
ASV01054	GTTATCTGGAATTAAAGCGCATGCAGGACCAGCTGTAGATATTGCGATTTTTAGTTTGCATGTCGCTGGGATTTCTTCAATTTTAAGTGCTATTAATTTTATTACTACTATTATGAATATGCGAGCACCAGGTTTAACGATGTATCGTTTACCTTTATTTTTATGAGCTGTTTATGTGACAGCTTTTTTATTATTGTTATCTTTACCTGTGTTTGCAGGGGCTATTACAATGTTATTAACAGATCGTAATTTTAATACAACATTTTATAACCCTGTAGGTGGTGGTGATCCTGTATTATATCAACATTTATTT	Eukaryota
ASV01055	TTTATCTAGCATCACAGCGCATTCAGGTGGTTCTGTAGATTTGGCAATTTTTAGTTTGCATTTATCAGGTGTTTCTTCTATTGCTGGTGCAATTAACTTTATGACTACTATAATAAATATGCGTGTAAAGGGTATGACTTTATACCGTTTACCTCTTTTTATTTGAGCTTTATTTTTAACTGCATTTTTATTAGTATTAACGTTACCTGTTTTAGCCGGTGCAATTACCATGTTATTAACAGATAGAAATTTTAATACTACTTTTTTTGACCCAGTTGGCGGAGGTGATCCTATACTTTATCAACATTTATTT	Eukaryota			Discosea			Flabellinia					Dactylopodida					Paramoebidae			Korotnevella
ASV01056	ATTATCCAACGGCGAATTTCATTCAGGTCCTTCTGTTGATCTTGCCATTTTTAGCTTACATTTAGCAGGGGTTGCTTCTTTAATGGGCGCTATTAATTTTATCACTACTATTTTTAATATGCGCGTGCCAGGATTGTATCTTACGCGAATGCCTTTATTTCCGTGAGCTATTTTAATTACTGCTTTTTTATTATTGTTGTCGTTACCTGTACTTGCGGGGGCTATTACGATGTTACTAACTGATCGTAATTTTAATACCACTTTTTTTGACCCTGCGGGGGGTGGTGATCCTATTTTGTATCAACATTTATTT	Eukaryota
ASV01057	GTTAGCAAATATGACTTATCAGTCAGGCCCATCTGTTGATTTAGCTATTTTTAGTTTGCATGTAGCGGGAGCTTCCTCAATAGCTGGTTCTATAAATTACATTACAACAATTTTAAATATGCGACCTGGGGGTATGCCAATGCATCGTGTTTCTTTATTCTGTTGAGGTGTGATGGTGACTGCCTTTTTGTTAGTTTTTTCATTACCGGTTTTAGCTGGTGGAATAACTATGCTTTTAACAGATCGCCATTTTAATACCTCTTTTTTTTTGCCAATTGGTGGTGGTGATCCTGTTTTATATCAACATTTATTT	Eukaryota
ASV01058	ATTAAGTGATATTTTGTATCATCCTGGACCAGCAGTAGATATGGTTATTTTTAGTTTACATTTAGCTGGTGCTTCGTCATTAATGGGTTCAATAAATTTTATAGTTACTATATTACATATGAGACAAGAGGGTATGACACTCTTTAAAATGCCATTATTTATTTGAGCTGTATTAATTACTTCTTTTTTATTATTATTATCGTTACCGGTATTAGCAGGTGCAATAACTATGTTATTAACGGATAGAAATTTTAATACGAGTTTTTTTGATCCGTTTGGAGGTGGAGATCCAGTTTTATATCAGCATTTATTT	Eukaryota
ASV01059	ACTAGCCGGAAATGAAGCGCACTCTGGTGGTGCTGTTGACTTAGCTATTTTTAGTCTACACCTTGCTGGTATTTCTTCAATCGCAGGGGCTATAAACTTTATAACAACGATTATCAATATGCAATTTCTGGGGGGCTCTATGAACAGACTTCCTCTATTCTGTTGGGCGGTTTTAATTACAGCGGTGTTGTTGCTTTTATCTTTGCCTGTTCTTGCGGGGGCAATTACGATGCTACTAACTGACAGAAATCTTAATACTGTTTTTTTTAATCCCCTTGGTGGTGGAGATCCAATTTTGTATCAGCATCTTTTT	Eukaryota	Metazoa		Cnidaria			Anthozoa	Hexacorallia				Scleractinia	Faviina
ASV01060	ATTATCGGGAAATATTGCACATTCGGGTCCGTCAGTCGATTTAGCCATTTTTAGTTTACATTTAGCAGGTGTTTCATCATTATTAGGCGCAATTAATTTTATTGTAACAATTTTAAATATGCGTGCCCGCGGATTAACAATGGATATGTTACCTCTTTTTGTTTGATCTGTTTTAATTACGGCCTTTTTATTATTATTATCCTTACCTGTTTTAGCGGGAGGTATTACAATGTTACTTACTGATCGAAATTTTAATACAAGTTTTTTTGTTTACGTTGGTGGTGGTGATAGTGTACTTTTTCAACATATTTTT	Eukaryota
ASV01061	TTTAAGTGGAATTCAGGCTCATTCTGGTGCTGCCGTTGAACTAGGTATTTTTAGCTTGCATTTAGCCGGAGCAAGTTCCATCATGGGTGCAATAAATTTTATTGTAACTATTTTAAATATGCGTTGTAATGGAATGACTTTACATACAATGCCATTATTTGTTTGATCAGTTTTAATAACAGCCATATTGTTGCTTTTATCATTACCAGTCTTAGCAGCAGCAATTACGATGTTATTATTTGATAGAAATTTTGATACTTCTTTTTTTGAAGCTTCTCAAGGAGGTGATCCTGTATTGTATCAACATTTGTTT	Eukaryota
ASV01062	ATTAAGTGGAATAGAGGCTCATTCGGGCCCAGCAGTAGATTTTGGTATTTTTAGTCTGCATATTGCTGGTGCTTCTTCAATTTTAGGGGCTATTAATTTTATTGTAACAATTTTAAATATGCGTGCATATGGTGTCACAATGTATTCATTACCATTGTTTGTGTGATCAGTTTTAATTACCGCGGTTTTATTATTAGTTTCATTGCCTGTTTTAGCTGGTGCAATTACTATGTTATTATTAGACCGTAATTTTAAAACAGTTTTTTTTAATCCAATTGGTGGCGGTGATCCAGTATTATATCAACATTTATTT	Eukaryota
ASV01063	ATTATCGGGAATACAAAGTCACAGTGGTCCAAGTGTGGACCTAGCTATATTTGCTCTTCATTTATCAGGTATAAGTAGTTTACTAGGAGCTATGAACTTTATAACTACAATATTAAACATGAGAAGTCCTGGTATAAGACTACACAAACTAGCCTTATTTGGATGAGCTGTACTAGTTACAGCCGTATTACTACTTTTATCTCTGCCAGTTTTAGCCGGTGCTATAACAATGGTATTAACAGATAGAAATTTTAATACATCATTCTTTGAAGTAGCAGGAGGAGGTGATCCTATATTATATCAACATCTTTTT	Eukaryota	Fungi	Dikarya	Ascomycota	Pezizomycotina
ASV01064	ATTATCATCAATTGACTTTCATTTTGATGCTTCCGTTGATTTTGCTATATTTAGTTTACATTTAGCGGGTTTGGCTTCTTTATTAGGTGCTATTAATTTTATAGTTACTGTTATTAATATGAGAATTCCTGGGTTACATATTACATATATGCCACTTTTTATATGGGCTGTATTGATAACAGCTGTACTTTTATTATTATCTTTACCTGTTTTAGCTGCCGCAATTACTATGCTTTTAACGGATCGCAATTTTAATACTAGTTTCTTTGATCCTTCAGGTGGTGGTGATCCTATTTTATATCAGCATCTTTTT	Eukaryota			Oomycota
ASV01065	TTTGTCAGGAATCCAAGCACATTCAGGACCTGCTGTTGATTTAGCTATTTTTAGCTTACATTTGTCAGGAGCGTCTTCAATTATGGGAGCTATTAACTTTATTGTAACTGTTTTAAATATGCGTGCACGAGGAATGGCTATGTACAGTATTCCATTATTTGCATGATCTATTTTTGTAACCGCTTTTTTACTGTTACTGTCGTTACCTGTATTAGCAGCGGCTATAACTATGCTTTTAACGGATCGTAATTTTAACACCTCTTTCTTTGTTCAAGTAGGAGGAGGAGATCCCATTTTATATCAACATTTATTC	Eukaryota
ASV01066	ATTAAGTTCAATTTTAGCTCATTCTGGTTGTGCTGTAGATTTAGCTATTTTTAGTTTACATATAGCCGGAATATCATCTATTGCTGGTGCTATTAATTTTATTGTTACTATTGTTAATATGCGTTGTCCTGGCATGTATTTTCGAAGATTACCTTTATTTGTTTGATCTGTATTTATAACTGCCATTTTATTGTTACTATCTTTACCTGTTTTAGCCGGGGCAATCACTATGCTTTTAACTGATCGTAATTTAAATACTACATTTTATGATCCTATAGGTGGTGGTGATCCTGTTTTATATCAACATCTTTTT	Eukaryota
ASV01067	ATTAAGTTCAATACAAGCTCATGCAGGTCCATCAGTAGATTTAGCAATATTTAGTTTACATTTAGCAGGAGTAAGTAGTTTATTAGGAGCAATAAATTTTATAACAACAATATTTAATATGAGAATACCAGGATTAATATTAAGAAGATTACCATTATTTGTATGAGCAATGTTAATAACAGCATTTTTATTATTATTATCATTACCAGTATTAGCAGGAGGAATAACAATGTTATTAACAGATCGTAATTTTAATACAAGTTTTTATGATCCAGCAGGAGGAGGAGATCCAATATTATATCAACATTTATTT	Eukaryota
ASV01068	ATTAAGTGGTCCTTTAGCACATTCTGGAGCTTCAGTAGATTTAGCTATATTTAGTTTACATTTATCTGGTATTTCTTCAATTTTAGGTGCTATAAATTTTATAGTAACCATAAATCATATGAGTATTGTACCATGATTTGAATGACCTTTATTTGTATGAGCTGTAATAATAACAGCATTTTTATTATTATTATCATTACCTGTTTTAGCAGCAGGAATAACAATGTTATTAACAGATCGTAATTTCAATACTACATTTTTTGATCCAATGGGTGGGGGTGATCCTGTATTATATCAACATTTATTT	Eukaryota
ASV01069	TTTAAGAACTTTAGGTCATCCAGGTAGAAGAGTAGATTTAGCAATTTTTAGATTACATTGTGCTGGTTTAAGATCTATTTTAGGTGGAATTAATTTTATGTGTACTACAAAAAATTTACGTAGAAGATCTATCTCATTAGAACATATAGGTTTATTTGTTTGAACAGTATTTGTTACAGTTTTCTTATTAGTATTATCTTTACCTGTATTAGCTGGTGCTATTACAATGTTATTAACAGATCGTAACTTAAATACATCATTCTTTGACCCTAGAACTGGTGGTAACCCTTTAATTTATCAACATTTATTC	Eukaryota	Metazoa		Nematoda			Chromadorea					Rhabditida	Rhabditina	Diplogasteromorpha		Diplogasteroidea
ASV01070	TTTATCATCTATAGAAGGAATTTCAGTTGATTGTGCAATTTTTAGTTTGCATTTAGCAGGGGCAGCGTCTTTAATGGTGCAATTAATTTTATAACAACAGTTTTTAATATGAGAGCACCTGGAATAACAATGCATACATTACCTTTATTTATTTGAGCAATGTTAGTAACTGCATTTTTATTAGCATTCTCTTTACCTGTTTTAGCAGCAGCAATAACTATGTTGTTAACTGATCGTATTTTAATACTTCTTTTTATTCAGCAAGTGGTGGTGGGGATCCAATTTTGTATCACATTTGTTT	Eukaryota
ASV01071	TCTTTCTAGTATTACAGCGCACTCAGGTGGTTCTGTTGATTTAGCAATTTTTAGTTTGCATTTATCTGGTGTTTCTTCTATTGCTGGTTCTATAAATTTTATGACAACAATAATAAATATGCGTGTAAAGGGTTTAACTTTATATCGTTTACCTTTATTTATTTGAGCAATGTTTTTAACTGCTTTTTTACTTGTCTTAACATTACCTGTTTTAGCTGGTGCTATTACTATGCTTTTAACAGATAGAAATTTTAATACTACTTTTTTTGATCCAGTTGGTGGTGGTGATCCTATACTTTATCAACATTTATTT	Eukaryota			Discosea			Flabellinia					Dactylopodida					Paramoebidae			Korotnevella
ASV01072	TCTATCTAATGCAACCTTTCACCCCTCACAGAGAGTAAATCTAGCTATCTTTTCATTACATTTAGCAGGAGTATCTTCTATTTTAGGAGCTATTAATTTTATTAGAACTTGTTTTAACATAAAAAATAAGGACTCTAAAATAGAGACTCTTAGTTTATTTGTATGATCTGTACTATTAACAGCTATCTTATTACTTTTATCATTACCAGTATTAGCTGGAGCCATTACTATGCTATTAACAGATCGAAATATTAATACCTCTTTTTTTGATCCTGCAGGGGGTGGAGACCCCATTTTGTACCAACATCTTTTT	Eukaryota	Metazoa		Arthropoda
ASV01073	TTTAAGTAGTACTTTAGGTCATCCAGGAGCTGCAGTAGATTTAGCTATTTTTAGTTTACATATTGCCGGGTTAGGTTCACTTTTAAGTGCAATAAATTTTATTGTTACAATAATTAACATGAAATCACCAGGATTAGCTTTACATCAATTACCACTTTTTGTATGATCAATTTTAATAACTTCAGTTTTATTATTACTATCTTTACCTGTATTGGCCGCGGGTTTAACAATGTTAATAACCGATAGAAATTATAATACTACTTTTTTTAATCCAAATGGAGGAGGAGATCCTGTATTATATCAACATCTATTC	Eukaryota
ASV01074	TTTATCAGGATTACAAAGTCACAGTGGGCCTAGTGTAGACCTAGGTATTTTCGCTTTACACCTGTCAGGTATAAGTAGTTTATTAGGAGCAATAAATTTTATTACTACAATCAGTAACATGAGAACACCTGGTATAAGATTACACAAGTTATCTTTATTCGGATGAGCTGTAGTAATCACAGCTATTTTATTATTGTTATCATTACCTGTATTAGCTGGTGGTATTACAATGATATTAACTGATAGAAACTTTAACACTTCATTCTTTGAAGTAGCTGGTGGAGGTGATCCTATATTATATCAACACTTGTTC	Eukaryota	Fungi	Dikarya	Ascomycota	Pezizomycotina		Sordariomycetes	Hypocreomycetidae
ASV01075	ATTAAGCGGACCTATTGCCCATGCAGGCCCTTCTGTAGATTTTGCCATTTTTAGTTTACATATTGCAGGTGCGTCATCAATTATGGGAGCTATTAATTTTATTACAACAATTGTTAATATGAGACATCCAGGATGTGATTTTCATAATTTAAATTTATTTGTATGGTCAGTTTTTATTACCGCTATTCTTTTATTATTATCTTTACCAGTGTTAGCTGGTGCAATTACAATGTTATTAACAGACAGAAATTTAAATACGTCATTTTTTGATGCAACTGGTGGAGGAGATCCTGTTTTATACCAACATCTATTC	Eukaryota			Oomycota
ASV01076	ATTATCAGGAGTACAAAGTCATAGTGGACCAAGTGTAGATTTAGCAATATTTGCTTTACACTTATCAGGGATTAGTTCTTTATTAGGAGCTATGAACTTTATAACAACAATATTAAATATGAGAAGTCCAGGTATAAGATTACATAAATTAGCTTTATTTGGATGAGCTGTAGTAGTTACAGCTGTATTATTATTATTATCATTACCAGTGCTTGCAGGTGCAATTACTATGGTATTAACAGATAGAAATTTTAACACATCATTCTTCGAAACAGCAGGAGGAGGAGATCCTATATTATACCAGCATCTTTTC	Eukaryota	Fungi	Dikarya	Ascomycota	Pezizomycotina
[truncated: 436 more rows]
