# Supplementary material for: Non-destructive collection and metabarcoding of arthropod environmental DNA remained on a terrestrial plant
Source: Sci Rep. 2023 May 12;13:7125. doi: 10.1038/s41598-023-32862-4 (PMC10182007; doi:10.1038/s41598-023-32862-4)
Supplement: Supplementary file 3 — Supplementary Table S7. [file 41598_2023_32862_MOESM3_ESM.xlsx]

## Sheet: table_indexes_sequence_reads
Table S7. List of indexes and original sequence reads of each sample by each ASV. The sequence and identified taxnomic infomation of each ASV is described in table S2.
Sample ID*	Sample attribute	I7_Index_ID	index	I5_Index_ID	index2	Total reads	ASV00001	ASV00002	ASV00003	ASV00004	ASV00005	ASV00006	ASV00007	ASV00008	ASV00009	ASV00010	ASV00011	ASV00012	ASV00013	ASV00014	ASV00015	ASV00016	ASV00017	ASV00018	ASV00019	ASV00020	ASV00021	ASV00022	ASV00023	ASV00024	ASV00025	ASV00026	ASV00027	ASV00028	ASV00029	ASV00030	ASV00031	ASV00032	ASV00033	ASV00034	ASV00035	ASV00036	ASV00037	ASV00038	ASV00039	ASV00040	ASV00041	ASV00042	ASV00043
S01	Eggplant_apphid_tap_01	A701	ATCACGAC	A501	TGAACCTT	961	0	0	0	0	0	0	1	0	0	0	0	0	0	0	0	0	0	0	0	0	0	43	0	0	0	0	520	0	0	0	0	0	0	0	0	0	0	0	0	0	34	0	0
S02	Eggplant_apphid_tap_02	A701	ATCACGAC	A502	TGCTAAGT	129	0	0	2	0	0	1	0	1	0	0	0	1	0	0	0	0	0	0	0	0	0	4	0	0	0	3	35	0	0	0	0	0	0	0	0	0	0	0	0	0	12	0	0
S03	Eggplant_apphid_tap_03	A701	ATCACGAC	A503	TGTTCTCT	541	4	0	0	0	1	0	4	0	1	2	1	0	0	0	0	1	0	0	0	0	0	0	0	0	0	0	129	0	0	0	0	0	0	0	0	0	0	0	0	0	2	0	0
S04	cabbage_chewing-damage_tap_01	A701	ATCACGAC	A504	TAAGACAC	70	1	1	0	0	0	0	0	0	0	0	0	0	0	0	1	0	0	0	0	0	0	0	0	0	0	2	13	0	1	0	0	0	0	0	0	0	0	0	0	0	2	0	0
S05	cabbage_cabbage-aphid_tap_01	A701	ATCACGAC	A505	CTAATCGA	97	0	0	0	0	0	2	0	0	0	0	0	0	0	0	0	0	0	0	0	0	0	0	0	0	0	2	0	0	0	0	0	0	0	0	0	0	0	0	0	0	7	0	0
S06	cabbage_cabbage-aphid_tap_02	A701	ATCACGAC	A506	CTAGAACA	131	0	9	0	0	0	0	2	0	0	0	0	0	0	0	0	0	0	0	0	0	0	0	0	0	0	0	0	0	0	0	0	0	0	0	0	0	0	0	0	0	3	0	0
S07	cabbage_white-butterfly_tap_01	A701	ATCACGAC	A507	TAAGTTCC	59	0	1	0	0	0	0	51	0	0	0	0	0	0	0	0	0	0	0	0	0	0	0	0	0	0	0	0	0	0	0	0	0	0	0	0	0	0	0	0	0	0	0	0
S08	cabbage_green-peach-aphid_tap_01	A701	ATCACGAC	A508	TAGACCTA	41117	0	2	0	0	0	1	36963	0	0	0	0	0	0	0	0	0	0	0	0	0	0	0	0	0	0	0	4	0	0	0	0	0	0	0	0	0	0	0	0	0	40	0	0
S09	cabbage_white-butterfly_tap_02	A702	ACAGTGGT	A501	TGAACCTT	3018	0	2	0	0	0	0	0	0	0	0	0	0	0	0	0	0	0	0	0	0	0	0	0	0	0	5	2488	0	0	0	0	0	0	0	0	0	0	0	0	0	55	0	0
S10	cabbage_field_tap_01	A702	ACAGTGGT	A502	TGCTAAGT	3059	53	0	32	0	3	14	1	22	0	0	67	81	0	16	7	0	2	11	268	5	0	0	2	1	6	0	4	2	0	0	0	0	0	0	0	442	13	11	0	0	0	0	1
S11	cabbage_field_tap_02	A702	ACAGTGGT	A503	TGTTCTCT	103433	14598	15	0	33	43360	0	0	268	21652	11	682	197	513	1	53	416	18	0	73	69	5	0	1	40	303	1	144	0	0	0	0	0	0	0	0	243	58	2925	6	0	36	591	2
S12	cabbage_chewing-damage_tap_02	A702	ACAGTGGT	A504	TAAGACAC	1898	51	128	0	0	0	0	0	2	4	0	0	1	11	6	2	0	5	0	7	0	3	0	1	5	0	7	3	0	2	4	2	3	1	0	0	0	1	1	0	3	100	0	0
S13	cabbage_cabbage-aphid_tap_03	A702	ACAGTGGT	A505	CTAATCGA	26052	0	32	0	0	0	17486	0	0	0	0	0	0	0	4446	0	0	0	0	0	0	0	0	0	0	0	0	1001	0	0	0	0	0	0	0	0	0	0	0	0	0	19	0	0
S14	cabbage_cabbage-aphid_tap_04	A702	ACAGTGGT	A506	CTAGAACA	131	0	16	0	0	0	3	0	0	0	0	0	0	0	6	0	0	1	0	0	0	0	0	0	0	0	0	0	0	0	0	0	0	0	0	0	0	0	0	0	0	0	0	0
S15	cabbage_white-butterfly_tap_03	A702	ACAGTGGT	A507	TAAGTTCC	142	0	51	0	0	0	1	0	2	0	0	0	0	0	0	0	0	0	0	0	3	0	0	0	0	0	3	0	0	0	0	0	0	0	0	0	0	0	0	1	0	4	0	0
S16	cabbage_green-peach-aphid_tap_03	A702	ACAGTGGT	A508	TAGACCTA	161	0	27	0	0	0	0	2	0	2	0	0	0	0	0	3	0	1	0	0	1	0	0	0	0	0	0	1	0	0	0	0	0	0	0	0	0	0	0	0	0	34	0	0
S17	cabbage_white-butterfly_tap_04	A703	CAGATCCA	A501	TGAACCTT	1568	0	61	0	0	0	4	0	0	0	0	0	0	0	0	0	0	0	0	0	0	0	1	0	0	0	5	1	0	0	0	0	0	0	0	0	0	0	0	0	0	87	0	0
S18	cabbage_field_rain_01	A703	CAGATCCA	A502	TGCTAAGT	200910	1512	5	50952	0	85	22611	0	20646	2	1	675	15725	0	0	7116	12	2818	9872	758	6583	0	0	2538	568	5984	0	464	5385	0	0	0	0	170	51	0	1337	2481	31	2893	0	0	159	1306
S19	cabbage_field_rain_02	A703	CAGATCCA	A503	TGTTCTCT	281902	122516	10	198	46010	45	3	10	320	19	20009	18197	314	15	2	117	11088	1294	50	7291	1570	1	0	1670	356	36	4	319	1	8	0	1	104	44	3485	0	983	54	32	7	0	4	1570	12
S20	cabbage_field_rain_03	A703	CAGATCCA	A504	TAAGACAC	146996	20113	40	92	0	53	574	0	2305	4	785	298	1248	16954	2604	5767	113	7242	4	1231	82	7814	0	2442	5401	25	20	91	319	5250	4544	4231	3920	3786	0	0	6	375	6	32	2902	0	224	1196
S21	cabbage_chewing-damage_tap_03	A703	CAGATCCA	A505	CTAATCGA	4778	0	4026	1	0	0	4	0	0	0	0	0	0	0	1	0	0	0	0	0	0	0	0	0	0	0	3	2	0	0	0	0	0	0	0	0	0	0	0	0	0	42	0	0
S22	cabbage_cabbage-aphid_tap_05	A703	CAGATCCA	A506	CTAGAACA	9999	0	326	0	0	0	217	0	0	0	0	0	0	0	9331	1	0	0	0	0	0	0	0	0	0	0	0	4	0	0	0	1	0	0	0	0	0	0	0	0	0	7	0	0
S23	cabbage_cabbage-aphid_tap_06	A703	CAGATCCA	A507	TAAGTTCC	2219	1	641	0	0	0	314	0	0	0	0	0	1	2	901	0	0	1	0	2	0	1	0	0	0	1	0	0	0	1	0	0	0	1	0	0	0	0	0	0	0	3	0	0
S24	cabbage_green-peach-aphid_tap_04	A703	CAGATCCA	A508	TAGACCTA	1204	44	776	0	1	0	0	15	1	0	0	0	0	0	2	0	0	237	0	0	0	0	2	0	0	0	0	0	0	0	0	0	0	0	0	1	0	0	0	0	0	5	0	0
S25	cabbage_white-butterfly_tap_05	A704	ACAAACGG	A501	TGAACCTT	557	0	394	0	0	0	0	1	0	0	0	0	1	0	0	0	0	0	0	0	0	0	38	0	0	0	0	6	0	0	0	0	0	0	0	0	2	0	0	0	0	2	0	0
S26	cabbage_white-butterfly_tap_06	A704	ACAAACGG	A502	TGCTAAGT	1146	5	314	179	0	2	92	0	74	0	0	1	54	0	0	23	0	7	30	2	28	0	17	10	1	26	6	4	14	0	0	0	0	0	1	0	5	8	0	8	0	3	1	11
S27	eggplant_apphid_tap_04	A704	ACAAACGG	A503	TGTTCTCT	9331	422	301	0	171	1	3	2	1	0	78	73	21	0	0	206	48	7	0	29	5	0	49	2	3	0	5633	536	0	0	0	0	2	0	5	0	4	28	0	0	0	28	9	8
S28	eggplant_leafminer_tap_01	A704	ACAAACGG	A504	TAAGACAC	7447	87	6139	0	0	0	2	0	7	0	3	5	4	68	8	26	0	29	1	6	2	21	8	8	13	0	26	0	2	22	15	23	12	20	0	0	0	1	0	0	12	19	0	6
S29	eggplant_leafminer_tap_02	A704	ACAAACGG	A505	CTAATCGA	11472	0	9694	0	0	0	1	0	0	0	0	0	0	0	1	3	0	0	0	0	0	1	26	0	0	0	26	0	0	0	0	0	0	0	0	0	0	0	0	0	0	42	0	0
S30	eggplant_leafminer_tap_03	A704	ACAAACGG	A506	CTAGAACA	17393	0	16665	0	0	0	0	0	0	0	0	0	1	0	40	18	0	0	0	0	0	2	0	0	0	0	23	0	0	0	0	0	0	0	0	0	0	0	0	0	0	8	0	0
S31	eggplant_leafminer_tap_04	A704	ACAAACGG	A507	TAAGTTCC	31588	0	30910	0	0	0	2	0	0	0	0	0	0	0	0	18	0	0	1	0	0	0	6	0	0	0	11	0	0	0	0	0	0	0	0	0	0	0	0	0	0	27	0	0
S32	eggplant_leafminer_tap_05	A704	ACAAACGG	A508	TAGACCTA	4329	0	76	0	0	0	0	0	0	0	0	0	0	0	0	2	0	0	0	0	0	0	4162	0	0	0	3	0	0	0	0	0	0	0	0	0	0	0	0	0	0	14	0	0
S33	eggplant_leafminer_tap_06	A705	ACCCAGCA	A501	TGAACCTT	1571	0	22	0	0	0	0	0	0	0	0	0	0	0	0	0	0	0	0	0	0	0	1404	0	6	0	1	2	0	0	0	0	0	0	0	0	0	0	0	0	0	8	0	0
S34	eggplant_leafminer_tap_07	A705	ACCCAGCA	A502	TGCTAAGT	858	0	9	3	0	0	1	0	3	0	0	0	2	0	0	1	0	0	1	1	1	0	757	0	0	0	1	0	2	0	0	0	0	0	0	0	1	1	0	1	0	9	0	0
S35	eggplant_leafminer_tap_08	A705	ACCCAGCA	A503	TGTTCTCT	758	13	14	0	2	6	0	0	0	2	2	3	0	0	0	3	0	0	0	1	0	0	450	0	0	0	118	9	0	0	0	0	0	0	1	0	0	1	0	0	0	6	0	2
S44	Air-negative-control_01	A706	AACCCCTC	A504	TAAGACAC	16	0	0	0	0	0	0	0	0	0	0	0	0	0	0	0	0	0	0	0	0	0	0	0	0	0	0	0	0	1	0	0	1	1	0	0	0	0	0	0	0	0	0	0
S45	Air-negative-control_02	A706	AACCCCTC	A505	CTAATCGA	150	0	0	0	0	0	0	0	0	0	0	0	0	0	0	0	0	0	0	0	0	0	0	0	0	0	0	1	0	0	0	0	0	0	0	0	0	0	0	0	0	0	0	0
S46	Air-negative-control_03	A706	AACCCCTC	A506	CTAGAACA	5	0	0	0	0	0	0	0	0	0	0	0	0	0	0	0	0	0	0	0	0	0	0	0	0	0	0	0	0	0	0	0	0	0	0	0	0	0	0	0	0	2	0	0
S47	Air-negative-control_04	A706	AACCCCTC	A507	TAAGTTCC	28	0	1	0	0	0	0	0	0	0	0	0	0	0	0	0	0	0	0	0	0	0	0	0	0	0	0	0	0	0	0	0	0	0	0	0	0	0	0	0	0	1	0	0
S48	Air-negative-control_05	A706	AACCCCTC	A508	TAGACCTA	17	0	0	0	0	0	0	0	0	0	0	0	0	0	0	0	0	0	0	0	0	0	1	0	0	0	4	0	0	0	0	0	0	0	0	0	0	0	0	0	0	1	0	0
S49	eggplant_apphid_DW_01	A707	CCCAACCT	A501	TGAACCTT	1061	0	0	0	0	0	0	0	0	0	0	0	0	0	0	0	0	0	0	0	0	0	25	0	0	0	99	0	0	0	0	0	0	0	0	0	0	0	0	0	0	23	0	0
S50	eggplant_apphid_DW_02	A707	CCCAACCT	A502	TGCTAAGT	193	0	0	0	0	0	1	0	3	0	0	0	2	0	0	2	0	0	1	0	0	0	1	0	0	0	16	0	0	0	0	0	0	0	0	0	0	0	0	1	0	4	0	1
S55	negative-control_01	A707	CCCAACCT	A507	TAAGTTCC	258	0	65	0	0	0	2	0	1	0	0	0	0	0	5	0	0	0	0	0	0	0	0	0	0	0	4	0	0	0	0	0	0	0	0	39	0	0	0	0	0	22	0	0
S56	negative-control_02	A707	CCCAACCT	A508	TAGACCTA	5075	0	0	0	0	0	0	1	0	0	0	0	0	0	0	0	0	0	0	0	0	0	3	0	0	0	0	0	0	0	0	0	0	0	0	3047	0	0	0	0	0	1911	0	0
*S44-48 are air-(field-) negative control and S55 and S56 are PCR-negative controls, and the other sample IDs are in the table 3-6.
[truncated: 1,469 more columns]
