# Supplementary material for: Non-destructive collection and metabarcoding of arthropod environmental DNA remained on a terrestrial plant
Source: Sci Rep. 2023 May 12;13:7125. doi: 10.1038/s41598-023-32862-4 (PMC10182007; doi:10.1038/s41598-023-32862-4)
Supplement: Supplementary file 4 — Supplementary Table S8. [file 41598_2023_32862_MOESM4_ESM.xlsx]

## Sheet: iNEXT_all
ID	reads	observed_ species richness	estimated_coverage	m	m_roundUp	method	coveraged-standardized estimated richness
S01	891	17	0.9978	2.61041	3	Rarefaction	1.90174
S02	103	18	0.9233	4.2243	5	Rarefaction	2.91484
S03	481	25	0.9771	4.07255	5	Rarefaction	2.87667
S04	54	15	0.8156	6.55946	7	Rarefaction	4.36574
S05	25	14	0.6066	25.0066	26	Extrapolation	14.0026
S06	95	17	0.9695	9.568	10	Rarefaction	6.28951
S07	55	3	1	1	1	Rarefaction	1
S08	41058	17	1	1	1	Rarefaction	1
S09	2931	19	0.999	1	1	Rarefaction	1
S10	3035	120	0.9848	12.3377	13	Rarefaction	7.29289
S11	103346	243	0.9997	4.65892	5	Rarefaction	3.14099
S12	1696	78	0.9841	9.33977	10	Rarefaction	5.78706
S13	25939	30	0.9997	1.5655	2	Rarefaction	1.28999
S14	42	14	0.8832	11.5364	12	Rarefaction	7.54808
S15	26	9	0.8492	6.94211	7	Rarefaction	4.60498
S16	53	14	0.8896	6.9443	7	Rarefaction	4.4362
S17	1385	27	0.9964	1	1	Rarefaction	1
S18	200862	695	0.9998	17.905	18	Rarefaction	10.612
S19	281846	802	0.9997	6.64137	7	Rarefaction	4.13067
S20	146901	582	0.9997	40.3133	41	Rarefaction	23.6557
S21	4540	22	0.9978	1	1	Rarefaction	1
S22	9900	27	0.999	1	1	Rarefaction	1
S23	2108	35	0.9934	3.21576	4	Rarefaction	2.34056
S24	1104	20	0.9964	1.68811	2	Rarefaction	1.37007
S25	461	16	0.9892	1.41647	2	Rarefaction	1.20059
S26	1056	120	0.9366	17.5918	18	Rarefaction	10.3807
S27	9159	171	0.9917	3.01712	4	Rarefaction	2.07915
S28	7288	169	0.9915	1	1	Rarefaction	1
S29	11297	93	0.9983	1	1	Rarefaction	1
S30	17221	53	0.9991	1	1	Rarefaction	1
S31	31396	76	0.9993	1	1	Rarefaction	1
S32	4207	14	0.9995	1	1	Rarefaction	1
S33	1513	25	0.9934	1	1	Rarefaction	1
S34	795	25	0.9812	1	1	Rarefaction	1
S35	664	38	0.9759	1.63337	2	Rarefaction	1.32988
S49	1007	21	0.9911	4.07886	5	Rarefaction	2.88932
S50	170	15	0.9768	4.00267	5	Rarefaction	2.75168
