# Supplementary material for: Non-destructive collection and metabarcoding of arthropod environmental DNA remained on a terrestrial plant
Source: Sci Rep. 2023 May 12;13:7125. doi: 10.1038/s41598-023-32862-4 (PMC10182007; doi:10.1038/s41598-023-32862-4)
Supplement: Supplementary file 5 — Supplementary Table S9. [file 41598_2023_32862_MOESM5_ESM.xlsx]

## Sheet: iNEXT_SI_cabbage
sample ID	Sample attribute	pot or field	plant	Type of water	total reads	observed_species richness	estimated_coverage	m	m_roundUp	method	coveraged-standardized estimated richness
S10	cabbage_field_tap_01	Field	Cabbage	TW	3035	120	0.9848	3019.76	3020	Rarefaction	119.769
S11	cabbage_field_tap_02	Field	Cabbage	TW	103346	243	0.9997	2392.33	2393	Rarefaction	98.018
S18	cabbage_field_rain_01	Field	Cabbage	Rainfall	200862	695	0.9998	8202.26	8203	Rarefaction	330.006
S19	cabbage_field_rain_02	Field	Cabbage	Rainfall	281846	802	0.9997	9512.65	9513	Rarefaction	337.978
S20	cabbage_field_rain_03	Field	Cabbage	Rainfall	146901	582	0.9997	7103.77	7104	Rarefaction	309.785
