# Supplementary material for: Non-destructive collection and metabarcoding of arthropod environmental DNA remained on a terrestrial plant
Source: Sci Rep. 2023 May 12;13:7125. doi: 10.1038/s41598-023-32862-4 (PMC10182007; doi:10.1038/s41598-023-32862-4)
Supplement: Supplementary file 6 — Supplementary Table S10. [file 41598_2023_32862_MOESM6_ESM.xlsx]

## Sheet: iNEXT_SI_eggplant
ID	reads	observed_ species richness	estimated_coverage	m	m_roundUp	method	coveraged-standardized estimated richness
S01	891	17	0.9978	40.3687	41	Rarefaction	7.66851
S02	103	18	0.9233	103.032	104	Extrapolation	18.0024
S03	481	25	0.9771	56.4745	57	Rarefaction	9.55891
S27	9159	171	0.9917	178.593	179	Rarefaction	27.1149
S28	7288	169	0.9915	286.087	287	Rarefaction	32.3846
S29	11297	93	0.9983	70.639	71	Rarefaction	8.27513
S30	17221	53	0.9991	1	1	Rarefaction	1
S31	31396	76	0.9993	1	1	Rarefaction	1
S32	4207	14	0.9995	1	1	Rarefaction	1
S33	1513	25	0.9934	2.18325	3	Rarefaction	1.15773
S34	795	25	0.9812	1.24834	2	Rarefaction	1.02552
S35	664	38	0.9759	136.252	137	Rarefaction	17.2128
S49	1007	21	0.9911	23.2924	24	Rarefaction	6.1248
S50	170	15	0.9768	50.1753	51	Rarefaction	9.46854
